# Supplementary material for: Preparation of a chloride salt of covalently modified isoniazid
Source: Acta Crystallogr E Crystallogr Commun. 2026 May 29;82(Pt 6):747–50. doi: 10.1107/S2056989026004809 (PMC13238994; doi:10.1107/S2056989026004809)
Supplement: Supplementary file 1 [file e-82-00747-sup1.cif]

##############################################################################
#                                                                            #
# This CIF contains the data in a paper accepted for publication in          #
# Acta Crystallographica Section E. It conforms to the requirements of       #
# Notes for Authors for Acta Crystallographica Section E, and has been       #
# peer reviewed under the auspices of the IUCr Commission on Journals.       #
#                                                                            #
# Full details of the Crystallographic Information File format               #
# are given in the paper "The Crystallographic Information File (CIF):       #
# a New Standard Archive File for Crystallography" by S. R. Hall, F. H.      #
# Allen and I. D. Brown [Acta Cryst. (1991), A47, 655-685].                  #
#                                                                            #
# The current version of the core CIF dictionary is obtainable from          #
# ftp://ftp.iucr.org/pub/cif_core.dic.                                       #
#                                                                            #
# Software is freely available for graphical display of the structure(s)     #
# in this CIF. For information consult the CIF software page                 #
# http://www.iucr.org/resources/cif/software.                                #
#                                                                            #
# This file may be used for bona fide research purposes within the           #
# scientific community so long as proper attribution is given to the journal # 
# article from which it was obtained.                                        #
#                                                                            #
##############################################################################
data_I
_audit_creation_method     'WinGX routine CIF_UPDATE'
_audit_conform_dict_name     cif_core.dic
_audit_conform_dict_version     2.4.5
_chemical_name_systematic
;
4-[<i>N</i>'-(Propan-2-ylidene)hydrazinecarbonyl]pyridin-1-ium chloride
;
_chemical_formula_moiety     'C9 H12 N3 O +, Cl -'
_chemical_formula_sum     'C9 H12 Cl N3 O'
_chemical_formula_iupac     'C9 H12 N3 O +, Cl -'
_chemical_formula_weight     213.67
_space_group_crystal_system     triclinic
_space_group_name_H-M_alt     'P -1'
_space_group_name_Hall     '-P 1'
loop_
    _space_group_symop_id
    _space_group_symop_operation_xyz
    1 'x, y, z'
    2 '-x, -y, -z'
_cell_length_a     7.6446(2)
_cell_length_b     7.8650(3)
_cell_length_c     8.7236(3)
_cell_angle_alpha     100.4880(10)
_cell_angle_beta     91.0530(10)
_cell_angle_gamma     100.0380(10)
_cell_volume     507.17(3)
_cell_formula_units_Z     2
_cell_measurement_reflns_used     9473
_cell_measurement_theta_min     2.38
_cell_measurement_theta_max     27.52
_cell_measurement_temperature     100(2)
_exptl_crystal_description     'block'
_exptl_crystal_colour     'colourless'
_exptl_crystal_size_max     0.575
_exptl_crystal_size_mid     0.295
_exptl_crystal_size_min     0.174
_exptl_crystal_density_diffrn     1.399
_exptl_crystal_density_method     'not measured'
_exptl_crystal_F_000     224
_exptl_absorpt_coefficient_mu     0.347
_exptl_absorpt_correction_type     none
_diffrn_ambient_temperature     100(2)
_diffrn_radiation_type     MoK\a
_diffrn_radiation_wavelength     0.71073
_diffrn_measurement_device_type     'Bruker APEXII CCD'
_diffrn_measurement_method     '\f and \w scans'
_diffrn_reflns_number     28203
_diffrn_reflns_av_R_equivalents     0.0294
_diffrn_reflns_av_unetI/netI     0.0147
_diffrn_reflns_theta_min     2.378
_diffrn_reflns_theta_max     27.523
_diffrn_reflns_theta_full     25.242
_diffrn_measured_fraction_theta_max     0.997
_diffrn_measured_fraction_theta_full     0.996
_diffrn_reflns_limit_h_min     -9
_diffrn_reflns_limit_h_max     9
_diffrn_reflns_limit_k_min     -10
_diffrn_reflns_limit_k_max     10
_diffrn_reflns_limit_l_min     -11
_diffrn_reflns_limit_l_max     11
_diffrn_standards_number     0
_diffrn_standards_interval_count     .
_diffrn_standards_interval_time     .
_diffrn_standards_decay_%     ?
_diffrn_radiation_probe     x-ray
_refine_special_details
;
The crystal structure was solved with <i>OLEX2</i> (Dolomanov
<i>et al.</i>, 2019) by direct methods using SHELXT (Sheldrick, 2015).
Non-hydrogen atoms were initially refined isotropically, followed by
anisotropic refinement using full-matrix least-squares calculations based on
F^2^ with <i>SHELXL</i>.
;
_reflns_number_total     2332
_reflns_number_gt     2258
_reflns_threshold_expression     'I > 2\s(I)'
_refine_ls_structure_factor_coef     Fsqd
_refine_ls_matrix_type     full
_refine_ls_R_factor_all     0.0268
_refine_ls_R_factor_gt     0.0263
_refine_ls_wR_factor_gt     0.0754
_refine_ls_wR_factor_ref     0.0757
_refine_ls_goodness_of_fit_ref     1.106
_refine_ls_restrained_S_all     1.106
_refine_ls_number_reflns     2324
_refine_ls_number_parameters     135
_refine_ls_number_restraints     0
_refine_ls_number_constraints     0
_refine_ls_hydrogen_treatment     mixed
_refine_ls_weighting_scheme     calc
_refine_ls_weighting_details
              'w=1/[\s^2^(Fo^2^)+(0.0365P)^2^+0.2176P] where P=(Fo^2^+2Fc^2^)/3'
_atom_sites_solution_hydrogens     mixed
_refine_ls_shift/su_max     0.001
_refine_ls_shift/su_mean     0
_refine_diff_density_max     0.379
_refine_diff_density_min     -0.212
_refine_ls_extinction_method     none
loop_
    _atom_type_symbol
    _atom_type_description
    _atom_type_scat_dispersion_real
    _atom_type_scat_dispersion_imag
    _atom_type_scat_source
    C C 0.0033 0.0016 'International Tables Vol C Tables 4.2.6.8 and 6.1.1.4'
    H H 0 0 'International Tables Vol C Tables 4.2.6.8 and 6.1.1.4'
    Cl Cl 0.1484 0.1585 'International Tables Vol C Tables 4.2.6.8 and 6.1.1.4'
    N N 0.0061 0.0033 'International Tables Vol C Tables 4.2.6.8 and 6.1.1.4'
    O O 0.0106 0.006 'International Tables Vol C Tables 4.2.6.8 and 6.1.1.4'
_computing_data_collection
;
APEX3 (Bruker, 2016)
;
_computing_cell_refinement
;
SAINT-Plus (Bruker, 2016) [1]
;
_computing_data_reduction
;
SAINT-Plus and XPREP (Bruker 2016)
;
_computing_structure_solution
;
OLEX2
(Dolomanov <i>et al.</i>, 2019),
<i>SHELXT2014</i> (Sheldrick, 2015a)
;
_computing_structure_refinement
;
<i>SHELXL2014/7</i> (Sheldrick, 2015b)
;
_computing_molecular_graphics
;
Ortep-3 for Windows (Farrugia, 2012) and Mercury (Macrae <i>et al.</i>,
2020)
;
_computing_publication_material
;
WinGX publication routines (Farrugia, 2012),
PLATON (Spek, 2020)
;
loop_
    _atom_site_type_symbol
    _atom_site_label
    _atom_site_fract_x
    _atom_site_fract_y
    _atom_site_fract_z
    _atom_site_U_iso_or_equiv
    _atom_site_adp_type
    _atom_site_calc_flag
    _atom_site_occupancy
    _atom_site_disorder_assembly
    _atom_site_disorder_group
    C C1 0.55980(15) 0.78876(14) 0.54588(13) 0.0168(2) Uani d 1 . .
    C C3 0.35037(15) 0.65162(15) 0.72127(13) 0.0179(2) Uani d 1 . .
    H H3 0.449994 0.624807 0.772559 0.022 Uiso calc 1 . .
    C C4 0.18139(16) 0.60644(15) 0.77089(13) 0.0193(2) Uani d 1 . .
    H H4 0.163402 0.546093 0.855847 0.023 Uiso calc 1 . .
    C C8 0.62897(16) 0.87847(17) 0.10016(14) 0.0227(2) Uani d 1 . .
    H H8A 0.569495 0.768289 0.034188 0.034 Uiso calc 1 . .
    H H8B 0.683094 0.959495 0.034062 0.034 Uiso calc 1 . .
    H H8C 0.541702 0.931803 0.164363 0.034 Uiso calc 1 . .
    C C9 0.95546(16) 0.85452(17) 0.14704(14) 0.0224(2) Uani d 1 . .
    H H9A 1.006503 0.978093 0.148385 0.034 Uiso calc 1 . .
    H H9B 0.951451 0.787694 0.040233 0.034 Uiso calc 1 . .
    H H9C 1.029234 0.806303 0.215253 0.034 Uiso calc 1 . .
    C C6 0.22523(15) 0.77914(15) 0.52266(13) 0.0169(2) Uani d 1 . .
    H H6 0.239081 0.838311 0.436726 0.02 Uiso calc 1 . .
    C C2 0.37274(14) 0.73748(14) 0.59433(12) 0.0156(2) Uani d 1 . .
    C C5 0.05897(15) 0.73335(15) 0.57808(13) 0.0184(2) Uani d 1 . .
    H H5 -0.042623 0.761916 0.531327 0.022 Uiso calc 1 . .
    C C7 0.77068(15) 0.84150(14) 0.20401(13) 0.0176(2) Uani d 1 . .
    N N2 0.57561(12) 0.78193(13) 0.39063(11) 0.0170(2) Uani d 1 . .
    H H2 0.485(2) 0.724(2) 0.3240(18) 0.02 Uiso d 1 . .
    N N1 0.04194(13) 0.64795(13) 0.69882(11) 0.0182(2) Uani d 1 . .
    H H1 -0.069(2) 0.613(2) 0.7336(18) 0.022 Uiso d 1 . .
    N N3 0.75011(12) 0.80011(13) 0.33906(11) 0.0180(2) Uani d 1 . .
    O O1 0.68331(11) 0.83507(12) 0.64431(10) 0.02301(19) Uani d 1 . .
    Cl Cl1 -0.27331(3) 0.46775(3) 0.84678(3) 0.01841(10) Uani d 1 . .
loop_
    _atom_site_aniso_label
    _atom_site_aniso_U_11
    _atom_site_aniso_U_22
    _atom_site_aniso_U_33
    _atom_site_aniso_U_12
    _atom_site_aniso_U_13
    _atom_site_aniso_U_23
    C1 0.0136(5) 0.0184(5) 0.0191(5) 0.0041(4) -0.0001(4) 0.0044(4)
    C3 0.0169(5) 0.0193(5) 0.0177(5) 0.0048(4) -0.0017(4) 0.0027(4)
    C4 0.0206(6) 0.0202(5) 0.0172(5) 0.0034(4) 0.0014(4) 0.0037(4)
    C8 0.0226(6) 0.0286(6) 0.0193(5) 0.0075(5) -0.0001(4) 0.0077(5)
    C9 0.0183(6) 0.0281(6) 0.0211(5) 0.0035(5) 0.0040(4) 0.0060(5)
    C6 0.0155(5) 0.0193(5) 0.0160(5) 0.0040(4) -0.0004(4) 0.0033(4)
    C2 0.0132(5) 0.0166(5) 0.0160(5) 0.0026(4) 0.0001(4) 0.0004(4)
    C5 0.0151(5) 0.0217(5) 0.0179(5) 0.0048(4) -0.0012(4) 0.0012(4)
    C7 0.0169(5) 0.0177(5) 0.0176(5) 0.0031(4) 0.0006(4) 0.0021(4)
    N2 0.0105(4) 0.0229(5) 0.0175(5) 0.0025(4) 0.0001(3) 0.0038(4)
    N1 0.0137(5) 0.0207(5) 0.0186(5) 0.0014(4) 0.0029(4) 0.0011(4)
    N3 0.0124(4) 0.0224(5) 0.0195(5) 0.0034(4) 0.0015(3) 0.0046(4)
    O1 0.0136(4) 0.0350(5) 0.0193(4) 0.0012(3) -0.0022(3) 0.0054(3)
    Cl1 0.01409(14) 0.02298(15) 0.01776(15) 0.00193(10) 0.00002(9) 0.00423(10)
_geom_special_details
;
 All esds (except the esd in the dihedral angle between two l.s. planes)
 are estimated using the full covariance matrix.  The cell esds are taken
 into account individually in the estimation of esds in distances, angles
 and torsion angles; correlations between esds in cell parameters are only
 used when they are defined by crystal symmetry.  An approximate (isotropic)
 treatment of cell esds is used for estimating esds involving l.s. planes.
;
loop_
    _geom_bond_atom_site_label_1
    _geom_bond_atom_site_label_2
    _geom_bond_site_symmetry_2
    _geom_bond_distance
    _geom_bond_publ_flag
    C1 C2 . 1.5065(15) ?
    C1 N2 . 1.3541(15) ?
    C1 O1 . 1.2239(14) ?
    C3 H3 . 0.95 ?
    C3 C4 . 1.3780(16) ?
    C3 C2 . 1.3966(16) ?
    C4 H4 . 0.95 ?
    C4 N1 . 1.3453(15) ?
    C8 H8A . 0.98 ?
    C8 H8B . 0.98 ?
    C8 H8C . 0.98 ?
    C8 C7 . 1.4995(16) ?
    C9 H9A . 0.98 ?
    C9 H9B . 0.98 ?
    C9 H9C . 0.98 ?
    C9 C7 . 1.4989(16) ?
    C6 H6 . 0.95 ?
    C6 C2 . 1.3954(15) ?
    C6 C5 . 1.3804(16) ?
    C5 H5 . 0.95 ?
    C5 N1 . 1.3452(15) ?
    C7 N3 . 1.2835(15) ?
    N2 H2 . 0.896(16) ?
    N2 N3 . 1.4076(13) ?
    N1 H1 . 0.918(16) ?
loop_
    _geom_angle_atom_site_label_1
    _geom_angle_atom_site_label_2
    _geom_angle_atom_site_label_3
    _geom_angle_site_symmetry_1
    _geom_angle_site_symmetry_3
    _geom_angle
    _geom_angle_publ_flag
    N2 C1 C2 . . 114.95(9) ?
    O1 C1 C2 . . 120.18(10) ?
    O1 C1 N2 . . 124.87(10) ?
    C4 C3 H3 . . 120.6 ?
    C4 C3 C2 . . 118.90(10) ?
    C2 C3 H3 . . 120.6 ?
    C3 C4 H4 . . 120.1 ?
    N1 C4 C3 . . 119.88(11) ?
    N1 C4 H4 . . 120.1 ?
    H8A C8 H8B . . 109.5 ?
    H8A C8 H8C . . 109.5 ?
    H8B C8 H8C . . 109.5 ?
    C7 C8 H8A . . 109.5 ?
    C7 C8 H8B . . 109.5 ?
    C7 C8 H8C . . 109.5 ?
    H9A C9 H9B . . 109.5 ?
    H9A C9 H9C . . 109.5 ?
    H9B C9 H9C . . 109.5 ?
    C7 C9 H9A . . 109.5 ?
    C7 C9 H9B . . 109.5 ?
    C7 C9 H9C . . 109.5 ?
    C2 C6 H6 . . 120.4 ?
    C5 C6 H6 . . 120.4 ?
    C5 C6 C2 . . 119.22(10) ?
    C3 C2 C1 . . 117.40(10) ?
    C6 C2 C1 . . 122.83(10) ?
    C6 C2 C3 . . 119.70(10) ?
    C6 C5 H5 . . 120.3 ?
    N1 C5 C6 . . 119.47(10) ?
    N1 C5 H5 . . 120.3 ?
    C9 C7 C8 . . 117.72(10) ?
    N3 C7 C8 . . 126.34(10) ?
    N3 C7 C9 . . 115.94(10) ?
    C1 N2 H2 . . 119.5(10) ?
    C1 N2 N3 . . 116.06(9) ?
    N3 N2 H2 . . 119.3(10) ?
    C4 N1 H1 . . 117.2(10) ?
    C5 N1 C4 . . 122.81(10) ?
    C5 N1 H1 . . 120.0(10) ?
    C7 N3 N2 . . 116.08(9) ?
loop_
    _geom_torsion_atom_site_label_1
    _geom_torsion_atom_site_label_2
    _geom_torsion_atom_site_label_3
    _geom_torsion_atom_site_label_4
    _geom_torsion_site_symmetry_1
    _geom_torsion_site_symmetry_2
    _geom_torsion_site_symmetry_3
    _geom_torsion_site_symmetry_4
    _geom_torsion
    _geom_torsion_publ_flag
    C1 N2 N3 C7 . . . . -161.70(10) ?
    C3 C4 N1 C5 . . . . -0.05(17) ?
    C4 C3 C2 C1 . . . . 178.54(10) ?
    C4 C3 C2 C6 . . . . 1.38(16) ?
    C8 C7 N3 N2 . . . . 2.47(17) ?
    C9 C7 N3 N2 . . . . -177.92(9) ?
    C6 C5 N1 C4 . . . . 0.99(17) ?
    C2 C1 N2 N3 . . . . -169.69(9) ?
    C2 C3 C4 N1 . . . . -1.14(17) ?
    C2 C6 C5 N1 . . . . -0.70(16) ?
    C5 C6 C2 C1 . . . . -177.47(10) ?
    C5 C6 C2 C3 . . . . -0.47(16) ?
    N2 C1 C2 C3 . . . . 146.32(10) ?
    N2 C1 C2 C6 . . . . -36.62(15) ?
    O1 C1 C2 C3 . . . . -34.86(15) ?
    O1 C1 C2 C6 . . . . 142.20(12) ?
    O1 C1 N2 N3 . . . . 11.56(17) ?
loop_
    _geom_hbond_atom_site_label_D
    _geom_hbond_atom_site_label_H
    _geom_hbond_atom_site_label_A
    _geom_hbond_site_symmetry_A
    _geom_hbond_distance_DH
    _geom_hbond_distance_HA
    _geom_hbond_distance_DA
    _geom_hbond_angle_DHA
    N1 H1 Cl1 . 0.920(16) 2.137(16) 3.0120(10) 158.8(14)
    N2 H2 Cl1 2_566 0.897(15) 2.314(16) 3.2012(10) 170.1(14)
    C3 H3 Cl1 1_655 0.95 2.75 3.6711(12) 163
    C4 H4 Cl1 2_567 0.95 2.74 3.5670(12) 146
    C5 H5 O1 1_455 0.95 2.45 3.1487(15) 131
    C5 H5 N3 1_455 0.95 2.38 3.2936(15) 161
_shelx_estimated_absorpt_T_min     0.825
_shelx_estimated_absorpt_T_max     0.942
_shelx_hkl_file
;
  -1   0   0  121.19    3.00
  -1   0   0  121.39    3.00
   1   0   0  117.39    3.00
   1   0   0  117.59    3.00
  -2   0   0  908.31   28.10
  -2   0   0  917.31   28.30
   2   0   0  923.31   28.80
   2   0   0  918.11   28.00
  -3   0   0 1229.08   26.70
   3   0   0 1197.58   26.80
   3   0   0 1186.98   26.50
  -4   0   0  480.05   12.30
  -4   0   0  485.85   12.10
   4   0   0  497.95   12.30
   4   0   0  495.05   12.50
  -5   0   0    6.80    0.50
  -5   0   0    6.80    0.60
  -5   0   0    5.70    0.80
  -5   0   0    6.80    1.10
  -5   0   0    7.50    1.30
  -5   0   0    7.00    0.70
   5   0   0    8.90    1.50
   5   0   0    9.00    1.20
   5   0   0    6.90    0.50
   5   0   0    7.60    0.50
   5   0   0    6.40    1.00
   5   0   0    7.30    0.40
   5   0   0    7.20    0.70
   5   0   0    7.70    0.50
   5   0   0    6.80    0.40
   5   0   0    6.70    0.70
   5   0   0    7.60    1.30
  -6   0   0  235.28    7.30
  -6   0   0  226.78    7.40
   6   0   0  231.08    7.80
   6   0   0  241.38    7.10
   6   0   0  223.08    7.20
  -7   0   0    2.00    1.00
  -7   0   0    2.50    0.60
  -7   0   0    3.10    0.40
  -7   0   0    2.40    0.60
  -7   0   0    4.30    0.70
  -7   0   0    2.80    1.20
  -7   0   0    2.90    0.40
   7   0   0    3.40    1.00
   7   0   0    2.80    0.40
   7   0   0    2.80    0.40
   7   0   0    2.30    0.40
   7   0   0    3.00    1.30
   7   0   0    2.30    0.40
   7   0   0    3.00    0.40
   7   0   0    3.90    1.20
   7   0   0    2.50    0.50
   7   0   0    3.00    0.30
   7   0   0    2.50    0.40
   7   0   0    2.80    0.40
   7   0   0    3.10    0.80
  -8   0   0    1.80    0.60
  -8   0   0    2.10    0.60
  -8   0   0    1.80    0.40
  -8   0   0    1.30    1.30
  -8   0   0    1.80    1.10
  -8   0   0    2.00    0.50
   8   0   0    3.50    1.30
   8   0   0   -0.10    1.40
   8   0   0    1.40    0.40
   8   0   0    2.00    0.40
   8   0   0    0.40    0.40
   8   0   0    1.40    0.30
   8   0   0    1.70    0.80
  -9   0   0   61.59    3.70
  -9   0   0   60.99    3.00
  -9   0   0   62.99    2.60
  -9   0   0   57.59    2.80
   9   0   0   60.09    3.60
   9   0   0   60.49    3.40
   9  -1   0   53.79    3.40
   9  -1   0   58.89    2.00
   9  -1   0   59.09    3.40
   9  -1   0   62.39    5.10
  -9   1   0   60.29    2.90
  -9   1   0   63.49    2.60
  -9   1   0   62.09    4.40
  -9   1   0   57.69    2.90
   8  -1   0    4.60    0.60
   8  -1   0    7.90    2.10
   8  -1   0    7.20    2.30
   8  -1   0    5.70    1.30
   8  -1   0    4.00    0.60
   8  -1   0    4.40    0.60
   8  -1   0    5.60    0.80
   8  -1   0    4.80    1.10
  -8   1   0    4.30    0.80
  -8   1   0    6.80    1.90
  -8   1   0    4.00    0.80
  -8   1   0    5.50    0.70
   7  -1   0  111.19    3.00
   7  -1   0  115.99    3.30
   7  -1   0  119.19    3.40
   7  -1   0  116.49    6.00
   7  -1   0  115.29    5.60
   7  -1   0  117.89    3.30
   7  -1   0  122.59    5.00
   7  -1   0  117.49    3.30
   7  -1   0  111.99    3.30
  -7   1   0  117.99    3.60
  -7   1   0  115.79    3.50
  -7   1   0  114.69    5.60
  -7   1   0  121.49    3.30
  -7   1   0  115.49    4.00
  -7   1   0  114.29    5.90
  -7   1   0  115.29    3.90
   6  -1   0   61.99    3.80
   6  -1   0   63.19    2.10
   6  -1   0   62.09    2.00
   6  -1   0   63.39    1.60
   6  -1   0   66.79    2.00
   6  -1   0   63.59    2.20
   6  -1   0   61.99    4.40
   6  -1   0   61.49    2.90
   6  -1   0   60.09    1.90
   6  -1   0   67.09    3.00
   6  -1   0   62.99    1.80
  -6   1   0   61.59    2.50
  -6   1   0   62.09    1.60
  -6   1   0   61.79    2.00
  -6   1   0   58.39    3.80
  -6   1   0   65.29    2.50
  -6   1   0   59.49    4.00
  -6   1   0   62.49    2.30
  -6   1   0   66.29    3.00
   5  -1   0  308.67   10.10
   5  -1   0  315.37    9.80
  -5   1   0  304.57    9.60
  -5   1   0  317.37   10.00
   4  -1   0  401.16   11.20
   4  -1   0  378.56   11.30
  -4   1   0  395.06   11.30
  -4   1   0  402.16   11.20
   3  -1   0    0.40    0.20
   3  -1   0    0.30    0.20
   3  -1   0    0.50    0.20
   3  -1   0    0.30    0.10
   3  -1   0    0.30    0.20
   3  -1   0    0.10    0.40
   3  -1   0    0.30    0.10
   3  -1   0    0.40    0.20
   3  -1   0    0.50    0.10
   3  -1   0    0.60    0.50
  -3   1   0    0.60    0.50
  -3   1   0    0.20    0.10
  -3   1   0    0.20    0.10
  -3   1   0    0.30    0.10
  -3   1   0    0.20    0.10
  -3   1   0    0.20    0.10
  -3   1   0    0.10    0.20
  -3   1   0    0.10    0.20
  -3   1   0    0.10    0.30
  -3   1   0    0.10    0.10
   2  -1   0    7.80    0.40
   2  -1   0    6.70    0.50
   2  -1   0    7.00    0.40
   2  -1   0    7.00    0.40
   2  -1   0    6.40    0.30
   2  -1   0    9.60    1.40
   2  -1   0    7.50    0.50
  -2   1   0    6.80    0.30
  -2   1   0    7.20    1.00
  -2   1   0    7.60    0.50
  -2   1   0    6.00    0.30
  -2   1   0    6.40    0.40
  -2   1   0    6.60    0.50
  -2   1   0    7.00    0.40
  -2   1   0    6.30    0.30
   1  -1   0    3.60    0.60
   1  -1   0    3.50    0.30
   1  -1   0    3.50    0.30
   1  -1   0    3.60    0.20
   1  -1   0    3.50    0.20
   1  -1   0    3.80    0.20
   1  -1   0    4.30    0.70
  -1   1   0    3.60    0.20
  -1   1   0    3.00    0.60
  -1   1   0    3.90    0.20
  -1   1   0    4.00    0.70
  -1   1   0    3.60    0.30
  -1   1   0    4.70    0.30
   0  -1   0  195.48    5.10
   0   1   0  201.88    5.10
   0   1   0  201.18    5.10
  -1  -1   0  187.18    4.30
  -1  -1   0  189.08    4.30
   1   1   0  189.78    4.30
   1   1   0  191.48    4.30
  -3  -1   0    5.60    0.50
  -3  -1   0    6.40    0.40
  -3  -1   0    5.20    0.50
  -3  -1   0    5.80    0.40
   3   1   0    6.80    0.50
   3   1   0    7.30    0.40
   3   1   0    5.90    0.50
   3   1   0    6.20    0.40
   3   1   0    5.70    0.60
   3   1   0    7.00    0.50
   3   1   0    6.10    0.30
   3   1   0    7.50    0.40
   3   1   0    6.00    0.40
   3   1   0    6.20    0.50
  -4  -1   0    0.70    0.30
  -4  -1   0    0.70    0.30
  -4  -1   0    0.90    0.20
  -4  -1   0    0.90    0.40
  -4  -1   0    0.40    0.20
  -4  -1   0    0.50    0.30
  -4  -1   0    1.00    0.30
   4   1   0    0.70    0.20
   4   1   0    1.20    0.30
   4   1   0    1.20    0.20
   4   1   0    1.20    0.40
   4   1   0    2.00    0.50
   4   1   0    0.70    0.20
   4   1   0    1.20    0.40
   4   1   0    0.90    0.30
   4   1   0    1.30    0.20
   4   1   0    0.80    0.30
   4   1   0    0.70    0.20
  -5  -1   0    3.40    0.60
  -5  -1   0    2.60    0.50
  -5  -1   0    3.50    0.60
  -5  -1   0    2.00    0.40
  -5  -1   0    2.30    0.50
   5   1   0    2.20    0.40
   5   1   0    3.40    0.70
   5   1   0    3.60    0.40
   5   1   0    2.40    0.30
   5   1   0    2.90    0.70
   5   1   0    2.30    0.50
   5   1   0    1.80    0.60
   5   1   0    2.60    0.50
   5   1   0    2.80    0.40
   5   1   0    2.60    0.50
   5   1   0    2.20    0.50
   5   1   0    3.10    0.30
   5   1   0    2.30    0.20
   5   1   0    4.00    0.60
   6   1   0  208.18    6.50
   6   1   0  206.38    4.90
   6   1   0  196.78    5.20
   6   1   0  217.78    6.30
   6   1   0  199.68    5.10
  -7  -1   0   59.19    2.50
  -7  -1   0   58.39    2.70
  -7  -1   0   60.39    2.20
   7   1   0   60.39    1.80
   7   1   0   60.69    3.00
   7   1   0   59.49    1.90
   7   1   0   60.59    1.90
   7   1   0   57.19    3.20
   7   1   0   60.19    1.90
   7   1   0   60.69    2.00
  -8  -1   0    5.00    0.80
  -8  -1   0    4.40    0.90
  -8  -1   0    4.00    0.60
   8   1   0    6.10    1.40
   8   1   0    5.60    1.20
  -9  -1   0  232.88    6.80
  -9  -1   0  224.18    7.20
  -9  -1   0  234.18    6.30
   9   1   0  237.48    7.80
   9   1   0  234.28    8.40
   9   1   0  233.08    6.70
   9  -2   0   37.00    2.40
   9  -2   0   35.20    4.80
   9  -2   0   36.80    1.70
   9  -2   0   34.80    2.70
   9  -2   0   35.70    1.60
   9  -2   0   36.60    2.60
  -9   2   0   34.00    4.30
  -9   2   0   35.50    1.90
  -9   2   0   32.90    2.10
  -9   2   0   34.00    1.80
   8  -2   0  121.39    3.60
   8  -2   0  120.89    3.60
   8  -2   0  125.79    5.00
   8  -2   0  118.39    7.20
   8  -2   0  122.99    4.90
   8  -2   0  117.09    3.70
  -8   2   0  120.09    4.30
  -8   2   0  117.59    4.30
  -8   2   0  118.39    6.60
  -8   2   0  122.49    3.90
  -8   2   0  119.79    4.20
   7  -2   0  381.96   15.60
   7  -2   0  333.57   12.70
   7  -2   0  347.27   11.00
  -7   2   0  344.47   12.60
  -7   2   0  341.87    9.70
  -7   2   0  327.17   11.80
   6  -2   0   89.39    2.90
   6  -2   0   89.39    3.60
   6  -2   0   90.89    2.70
   6  -2   0   86.39    5.10
   6  -2   0   91.99    2.90
   6  -2   0   86.49    2.40
   6  -2   0   86.49    3.00
   6  -2   0   91.29    3.60
   6  -2   0   86.09    2.40
   6  -2   0   96.29    6.50
   6  -2   0   87.59    2.70
  -6   2   0   87.69    3.10
  -6   2   0   91.29    2.90
  -6   2   0   87.89    2.20
  -6   2   0   87.49    2.80
  -6   2   0   93.49    2.30
  -6   2   0   84.29    2.30
  -6   2   0   87.69    3.00
  -6   2   0   87.69    3.00
  -6   2   0   85.79    5.30
  -6   2   0   80.29    5.00
  -6   2   0   88.19    2.30
  -6   2   0   90.19    3.60
   5  -2   0   47.20    1.70
   5  -2   0   49.70    1.50
   5  -2   0   48.40    1.60
   5  -2   0   47.80    3.80
   5  -2   0   48.70    1.80
   5  -2   0   45.20    1.90
   5  -2   0   43.00    2.20
   5  -2   0   40.90    3.30
   5  -2   0   47.00    1.90
   5  -2   0   47.70    2.20
   5  -2   0   47.20    1.40
  -5   2   0   46.10    1.80
  -5   2   0   47.20    3.60
  -5   2   0   48.60    2.00
  -5   2   0   46.10    2.30
  -5   2   0   47.60    1.50
  -5   2   0   45.80    1.80
  -5   2   0   47.60    3.50
  -5   2   0   47.60    1.40
  -5   2   0   47.20    1.50
  -5   2   0   47.80    1.30
   4  -2   0  423.06   13.00
   4  -2   0  428.86   12.70
  -4   2   0  426.96   12.60
   3  -2   0    8.50    0.60
   3  -2   0    9.20    0.70
   3  -2   0    8.00    0.50
   3  -2   0    8.60    0.50
   3  -2   0   10.20    0.60
   3  -2   0    7.60    0.60
   3  -2   0    9.10    0.50
   3  -2   0    6.30    1.20
   3  -2   0    5.40    1.20
  -3   2   0    5.30    1.10
  -3   2   0    9.10    0.70
  -3   2   0    7.20    1.40
  -3   2   0    9.50    0.60
  -3   2   0    7.40    0.80
  -3   2   0    8.60    0.50
  -3   2   0    8.80    0.40
  -3   2   0    9.40    0.50
  -3   2   0    8.70    0.50
  -3   2   0    7.50    0.50
   2  -2   0 1603.44   36.20
  -2   2   0 1569.64   36.00
   1  -2   0 5240.38  129.99
   1  -2   0 5048.00  130.89
  -1   2   0 5344.87  131.49
  -1   2   0 5146.39  130.09
   0  -2   0 2095.69   58.79
   0   2   0 2072.89   59.49
   0   2   0 2020.30   58.89
  -1  -2   0 2641.14   68.89
  -1  -2   0 2777.62   72.79
   1   2   0 2689.23   68.29
   1   2   0 2731.53   68.39
  -2  -2   0   33.10    1.30
  -2  -2   0   31.50    1.20
  -2  -2   0   32.20    1.20
  -2  -2   0   31.80    0.80
  -2  -2   0   33.30    0.90
  -2  -2   0   33.70    1.20
  -2  -2   0   33.90    0.80
   2   2   0   32.10    1.00
   2   2   0   33.50    1.10
   2   2   0   34.60    1.10
   2   2   0   33.90    0.80
   2   2   0   34.70    1.10
   2   2   0   33.10    1.10
   2   2   0   35.20    1.20
   2   2   0   33.70    1.20
   2   2   0   31.90    1.30
   2   2   0   33.30    1.20
   2   2   0   34.40    1.20
   2   2   0   34.60    1.10
  -3  -2   0   30.50    1.10
  -3  -2   0   29.50    1.30
  -3  -2   0   30.60    1.30
  -3  -2   0   30.00    1.10
   3   2   0   29.90    0.90
   3   2   0   29.00    1.10
   3   2   0   31.40    1.30
   3   2   0   29.60    1.10
   3   2   0   30.50    1.30
   3   2   0   30.30    1.20
   3   2   0   29.50    1.10
   3   2   0   31.00    0.80
   3   2   0   28.00    1.20
   3   2   0   30.30    1.50
   3   2   0   30.50    1.10
   3   2   0   31.70    1.20
  -4  -2   0   11.80    0.70
  -4  -2   0    9.90    0.80
  -4  -2   0   12.00    0.80
  -4  -2   0   12.00    0.90
  -4  -2   0   12.00    0.70
   4   2   0   12.00    0.80
   4   2   0   12.00    0.70
   4   2   0   12.50    1.10
   4   2   0    9.80    0.60
   4   2   0   11.00    0.90
   4   2   0   11.30    0.50
   4   2   0   11.20    0.70
   4   2   0   10.90    0.80
   4   2   0   11.20    0.50
   4   2   0    9.80    0.80
   4   2   0   12.10    0.80
   4   2   0    9.40    0.80
  -6  -2   0    4.70    0.80
  -6  -2   0    4.50    0.60
  -6  -2   0    4.00    0.60
   6   2   0    4.30    0.90
   6   2   0    7.30    1.10
   6   2   0    5.50    0.40
   6   2   0    6.10    0.80
   6   2   0    5.70    0.60
   6   2   0    6.00    0.60
   6   2   0    7.20    0.90
  -7  -2   0   42.00    1.80
  -7  -2   0   43.20    2.30
  -7  -2   0   40.00    2.00
   7   2   0   44.50    1.90
   7   2   0   45.20    2.50
   7   2   0   44.80    2.80
   7   2   0   44.30    1.70
   7   2   0   38.30    1.60
  -8  -2   0    2.00    0.70
  -8  -2   0    0.30    0.30
  -8  -2   0    0.70    0.40
   8   2   0    0.50    0.50
   8   2   0    1.30    0.70
  -9  -2   0  195.58    5.90
  -9  -2   0  197.18    6.50
   9   2   0  184.38    6.60
   9   2   0  183.48    7.40
   9  -3   0   11.10    1.00
   9  -3   0   13.20    1.10
   9  -3   0   13.70    1.90
   9  -3   0   15.40    2.10
   9  -3   0   10.90    1.70
   9  -3   0   13.00    1.10
   9  -3   0   10.50    3.40
  -9   3   0   13.50    1.70
  -9   3   0   13.80    1.40
  -9   3   0   13.30    3.30
  -9   3   0   11.90    1.60
   8  -3   0  147.29    8.90
   8  -3   0  151.08    4.50
   8  -3   0  149.59    4.50
   8  -3   0  154.18    5.60
   8  -3   0  149.49    5.60
   8  -3   0  152.38    4.70
  -8   3   0  147.39    5.00
  -8   3   0  143.99    8.00
  -8   3   0  157.18    4.70
  -8   3   0  140.39    5.60
   7  -3   0  135.29    3.90
   7  -3   0  134.69    4.10
   7  -3   0  135.49    3.60
   7  -3   0  132.09    5.00
   7  -3   0  134.99    6.00
   7  -3   0  142.09    8.20
   7  -3   0  133.69    7.40
   7  -3   0  141.29    4.40
  -7   3   0  136.49    3.20
  -7   3   0  141.29    3.60
  -7   3   0  138.39    4.50
  -7   3   0  142.59    4.60
  -7   3   0  141.59    8.00
  -7   3   0  145.59    4.20
  -7   3   0  135.29    4.30
  -7   3   0  124.19    4.90
  -7   3   0  138.29    3.50
  -7   3   0  134.39    3.60
  -7   3   0  137.59    7.50
   6  -3   0  974.00   26.60
  -6   3   0 1004.70   28.70
   5  -3   0   19.10    1.20
   5  -3   0   20.90    1.10
   5  -3   0   18.40    0.90
   5  -3   0   15.30    2.60
   5  -3   0   22.80    3.40
   5  -3   0   20.70    1.20
   5  -3   0   21.00    1.40
   5  -3   0   19.30    1.00
   5  -3   0   21.00    1.40
   5  -3   0   17.00    1.00
  -5   3   0   18.40    1.10
  -5   3   0   19.60    1.40
  -5   3   0   26.20    3.60
  -5   3   0   18.70    2.90
  -5   3   0   18.60    1.30
  -5   3   0   22.10    1.00
  -5   3   0   17.30    1.00
  -5   3   0   20.80    1.10
  -5   3   0   19.80    0.80
  -5   3   0   18.50    0.90
   4  -3   0  149.59    7.20
   4  -3   0  160.08    7.20
  -4   3   0  159.48    7.30
  -4   3   0  160.98    4.70
  -4   3   0  157.88    7.00
   3  -3   0   24.00    1.20
   3  -3   0   25.80    1.30
   3  -3   0   26.70    1.20
   3  -3   0   27.40    1.30
   3  -3   0   24.40    1.10
   3  -3   0   25.60    1.00
   3  -3   0   25.50    1.30
   3  -3   0   27.00    2.60
   3  -3   0   23.10    2.60
   3  -3   0   23.60    1.00
   3  -3   0   26.00    1.10
  -3   3   0   26.50    1.10
  -3   3   0   25.30    1.10
  -3   3   0   25.80    1.30
  -3   3   0   23.70    2.50
  -3   3   0   24.60    1.40
  -3   3   0   25.30    1.10
  -3   3   0   26.10    2.60
  -3   3   0   26.00    1.30
   2  -3   0 1390.06   33.00
   2  -3   0 1435.36   33.50
  -2   3   0 1397.36   33.40
  -2   3   0 1387.06   33.10
   1  -3   0    4.40    0.50
   1  -3   0    4.40    1.10
   1  -3   0    2.50    0.80
   1  -3   0    4.30    0.30
   1  -3   0    4.00    0.50
   1  -3   0    4.20    0.50
   1  -3   0    4.90    0.40
   1  -3   0    4.30    0.40
   1  -3   0    4.70    0.30
   1  -3   0    4.50    0.30
  -1   3   0    4.00    0.40
  -1   3   0    4.00    0.50
  -1   3   0    4.20    0.50
  -1   3   0    4.60    0.60
  -1   3   0    4.10    0.40
  -1   3   0    4.10    0.40
  -1   3   0    3.00    0.90
  -1   3   0    5.20    1.20
  -1   3   0    6.70    0.70
   0   3   0 1960.40   43.90
   0   3   0 2009.30   44.20
  -1  -3   0  642.64   16.00
  -1  -3   0  644.04   15.80
   1   3   0  663.43   15.80
   1   3   0  669.43   16.10
  -2  -3   0  711.23   16.40
   2   3   0  719.63   16.50
   2   3   0  725.03   16.70
   5   3   0  238.78    6.50
   5   3   0  238.68    6.20
   5   3   0  248.48    7.20
   5   3   0  247.08    6.10
  -6  -3   0    1.60    0.50
  -6  -3   0    1.00    0.40
  -6  -3   0    1.40    0.40
  -6  -3   0    1.30    0.50
   6   3   0    1.20    0.20
   6   3   0    1.30    0.30
   6   3   0    0.90    0.40
   6   3   0    1.30    0.40
   6   3   0    0.30    0.40
   6   3   0    0.80    0.30
   6   3   0    1.00    0.30
  -7  -3   0  100.19    3.80
  -7  -3   0   98.49    3.30
   7   3   0   91.69    3.40
   7   3   0   93.69    3.10
   7   3   0   99.69    3.90
   7   3   0   97.89    3.10
   7   3   0   96.09    3.00
   7   3   0   93.59    4.30
  -8  -3   0   30.20    2.10
  -8  -3   0   33.90    1.80
   8   3   0   31.70    2.60
   8   3   0   32.10    2.20
   9  -4   0   21.90    1.50
   9  -4   0   14.30    4.00
   9  -4   0   17.70    2.10
   9  -4   0   19.60    2.40
   9  -4   0   19.10    1.40
   9  -4   0   19.70    1.30
  -9   4   0   22.40    1.60
  -9   4   0   24.90    4.90
  -9   4   0   18.40    1.70
   8  -4   0   72.29    6.80
   8  -4   0   70.89    3.60
   8  -4   0   66.99    3.40
   8  -4   0   73.69    2.90
   8  -4   0   67.89    2.60
   8  -4   0   65.39    2.80
   8  -4   0   75.99    3.70
  -8   4   0   73.89    6.40
  -8   4   0   70.89    3.20
  -8   4   0   69.09    3.10
  -8   4   0   63.09    3.40
   7  -4   0   15.70    1.20
   7  -4   0   18.50    1.30
   7  -4   0   18.60    4.00
   7  -4   0   17.50    1.40
   7  -4   0   16.80    1.00
   7  -4   0   17.70    1.60
   7  -4   0   18.40    1.60
   7  -4   0   17.40    2.00
  -7   4   0   17.20    1.60
  -7   4   0   14.30    3.20
  -7   4   0   18.30    1.50
  -7   4   0   18.60    1.30
  -7   4   0   18.50    1.00
  -7   4   0   17.60    1.00
  -7   4   0   15.40    1.30
  -7   4   0   18.50    1.10
   6  -4   0  563.24   18.20
   6  -4   0  523.25   22.20
  -6   4   0  569.94   18.80
   5  -4   0   60.99    2.60
   5  -4   0   62.89    2.30
   5  -4   0   66.79    2.20
   5  -4   0   62.09    2.80
   5  -4   0   62.39    2.70
   5  -4   0   66.09    2.20
   5  -4   0   63.79    2.60
   5  -4   0   67.79    5.10
   5  -4   0   67.79    5.40
   5  -4   0   66.19    2.50
   5  -4   0   62.19    2.10
  -5   4   0   64.09    2.20
  -5   4   0   64.99    2.70
  -5   4   0   66.49    2.50
  -5   4   0   62.29    1.90
  -5   4   0   65.39    5.20
  -5   4   0   61.39    2.70
  -5   4   0   64.59    2.20
  -5   4   0   69.39    2.60
  -5   4   0   64.49    2.20
  -5   4   0   72.79    5.30
   4  -4   0   71.19    2.70
   4  -4   0   72.39    2.30
   4  -4   0   71.19    5.20
   4  -4   0   68.39    2.10
   4  -4   0   76.19    2.90
   4  -4   0   69.59    2.60
   4  -4   0   70.59    2.40
   4  -4   0   68.89    2.60
   4  -4   0   71.59    2.30
   4  -4   0   69.49    4.90
  -4   4   0   67.39    2.60
  -4   4   0   66.69    2.70
  -4   4   0   66.99    2.50
  -4   4   0   63.49    4.70
  -4   4   0   68.89    2.30
  -4   4   0   70.49    5.10
  -4   4   0   70.29    2.30
  -4   4   0   67.79    2.20
  -4   4   0   66.19    2.30
   3  -4   0  494.35   15.30
   3  -4   0  485.05   15.60
  -3   4   0  504.65   15.40
  -3   4   0  481.85   15.50
   2  -4   0   11.20    2.40
   2  -4   0    8.50    0.70
   2  -4   0    9.20    0.80
   2  -4   0    9.10    0.50
   2  -4   0    9.90    0.60
   2  -4   0    9.40    0.70
   2  -4   0    9.60    0.70
   2  -4   0    9.10    0.80
   2  -4   0    9.20    0.60
   2  -4   0   11.50    2.10
  -2   4   0    7.40    1.70
  -2   4   0   10.70    2.20
  -2   4   0    9.50    0.70
  -2   4   0    8.80    0.80
  -2   4   0    9.90    0.70
  -2   4   0   10.40    0.80
  -2   4   0    9.10    0.60
  -2   4   0    7.80    0.70
   1  -4   0  270.87    9.30
   1  -4   0  259.17    9.40
  -1   4   0  276.87    9.40
  -1   4   0  262.17    9.50
   0  -4   0   38.90    1.50
   0  -4   0   37.00    1.20
   0  -4   0   36.50    1.40
   0  -4   0   37.80    1.40
   0  -4   0   37.90    1.10
   0  -4   0   38.50    1.50
   0  -4   0   38.50    1.00
   0  -4   0   36.70    1.20
   0  -4   0   37.00    2.80
   0   4   0   40.20    1.50
   0   4   0   39.20    2.80
   0   4   0   38.00    1.30
   0   4   0   37.90    1.40
   0   4   0   36.20    1.30
   0   4   0   37.10    1.50
   0   4   0   35.20    1.40
   0   4   0   42.40    3.00
   0   4   0   34.70    1.50
  -1  -4   0   22.00    0.90
  -1  -4   0   21.90    1.00
  -1  -4   0   21.90    1.10
  -1  -4   0   23.30    2.20
  -1  -4   0   22.10    1.00
  -1  -4   0   23.20    2.00
  -1  -4   0   21.40    1.00
  -1  -4   0   22.80    0.90
  -1  -4   0   23.60    0.90
  -1  -4   0   23.50    1.00
  -1  -4   0   21.50    0.60
   1   4   0   22.20    0.80
   1   4   0   23.40    1.20
   1   4   0   24.40    2.20
   1   4   0   22.50    1.10
   1   4   0   22.60    0.90
   1   4   0   22.50    1.10
   1   4   0   25.20    2.10
   1   4   0   22.50    1.00
   1   4   0   21.60    1.00
  -2  -4   0  156.28    3.90
  -2  -4   0  163.28    5.80
  -2  -4   0  166.58    4.20
  -2  -4   0  149.59    5.30
   2   4   0  168.08    4.40
   2   4   0  159.08    5.40
   2   4   0  160.08    5.70
   2   4   0  157.38    3.80
   2   4   0  163.88    3.70
   2   4   0  159.78    4.10
  -3  -4   0  199.48    5.50
  -3  -4   0  191.58    4.30
  -3  -4   0  181.88    6.60
   3   4   0  184.98    4.80
   3   4   0  191.08    5.40
   3   4   0  192.88    4.30
   3   4   0  184.28    5.00
   3   4   0  188.68    5.50
   3   4   0  198.28    5.10
   3   4   0  198.18    5.50
  -4  -4   0   71.39    2.80
  -4  -4   0   70.89    2.50
  -4  -4   0   71.79    2.60
   4   4   0   75.69    3.00
   4   4   0   68.19    2.50
   4   4   0   71.39    2.20
   4   4   0   70.09    2.40
   4   4   0   65.09    2.50
   4   4   0   73.19    2.10
   4   4   0   74.89    2.40
   4   4   0   71.89    3.00
   4   4   0   71.29    2.50
  -5  -4   0    6.40    0.80
  -5  -4   0    6.10    1.00
  -5  -4   0    7.00    1.00
  -5  -4   0    6.30    0.60
   5   4   0    5.70    0.50
   5   4   0    7.90    1.20
   5   4   0    6.30    0.80
   5   4   0    5.40    0.80
   5   4   0    6.10    0.70
   5   4   0    6.70    0.60
   5   4   0    6.70    0.80
  -6  -4   0   43.00    2.40
  -6  -4   0   42.30    1.80
  -6  -4   0   43.80    2.20
  -6  -4   0   40.20    1.90
   6   4   0   43.10    2.60
   6   4   0   42.40    2.10
   6   4   0   40.00    1.80
   6   4   0   42.80    1.80
   6   4   0   43.30    1.90
  -7  -4   0  196.68    5.40
  -7  -4   0  192.28    6.00
  -7  -4   0  188.38    6.40
   7   4   0  187.58    5.30
   7   4   0  193.38    6.90
   7   4   0  197.68    6.00
  -8  -4   0    1.10    0.50
  -8  -4   0    1.30    0.60
   8   4   0    1.20    0.80
   9  -5   0   56.49    2.40
   9  -5   0   40.90    6.90
   9  -5   0   55.39    3.30
   9  -5   0   44.10    3.70
  -9   5   0   56.59    3.00
  -9   5   0   52.29    2.60
  -9   5   0   48.90    8.80
   8  -5   0   99.49    4.40
   8  -5   0  103.79    3.50
   8  -5   0   98.69    3.70
   8  -5   0   97.89    8.60
   8  -5   0  103.39    3.90
  -8   5   0  102.59    4.10
  -8   5   0   93.79    4.40
  -8   5   0  102.19    8.20
  -8   5   0  112.59    3.40
   7  -5   0   60.09    3.20
   7  -5   0   62.09    6.40
   7  -5   0   65.59    3.20
   7  -5   0   59.99    2.90
   7  -5   0   63.09    2.60
   7  -5   0   63.29    2.80
   7  -5   0   61.09    2.40
  -7   5   0   65.59    2.40
  -7   5   0   61.79    2.30
  -7   5   0   56.29    6.00
  -7   5   0   60.69    3.00
  -7   5   0   59.79    2.40
  -7   5   0   61.79    2.70
  -7   5   0   65.89    3.30
   6  -5   0    0.50    0.40
   6  -5   0    0.20    1.80
   6  -5   0    0.10    0.30
   6  -5   0    0.70    0.40
   6  -5   0    0.50    0.30
   6  -5   0    1.20    1.80
   6  -5   0    0.00    0.30
   6  -5   0    0.00    0.30
   6  -5   0    0.10    0.30
  -6   5   0   -0.10    0.20
  -6   5   0    0.00    0.20
  -6   5   0    0.30    0.30
  -6   5   0    0.90    0.50
  -6   5   0    0.50    0.40
  -6   5   0    0.50    0.20
  -6   5   0    2.30    2.40
  -6   5   0    0.30    0.30
  -6   5   0    0.30    0.20
  -6   5   0    0.30    1.70
   5  -5   0    2.30    0.60
   5  -5   0    2.60    0.60
   5  -5   0    1.90    0.50
   5  -5   0    4.50    0.80
   5  -5   0    1.40    1.70
   5  -5   0    1.60    0.40
   5  -5   0    1.00    0.50
   5  -5   0    1.80    0.60
   5  -5   0    2.50    0.40
   5  -5   0    1.10    1.70
  -5   5   0    2.60    0.50
  -5   5   0    1.30    0.40
  -5   5   0    1.50    0.50
  -5   5   0    2.00    0.60
  -5   5   0    1.60    0.40
  -5   5   0    2.00    1.90
  -5   5   0    1.30    1.80
  -5   5   0    2.20    0.40
  -5   5   0    1.70    0.50
   4  -5   0   65.89    5.40
   4  -5   0   64.09    1.90
   4  -5   0   64.59    2.30
   4  -5   0   63.09    2.70
   4  -5   0   60.39    5.10
   4  -5   0   62.79    2.50
   4  -5   0   62.89    2.50
   4  -5   0   64.49    2.20
   4  -5   0   63.29    2.30
  -4   5   0   59.09    2.50
  -4   5   0   63.89    2.30
  -4   5   0   65.19    5.40
  -4   5   0   62.99    2.70
  -4   5   0   60.59    2.50
  -4   5   0   60.99    5.10
  -4   5   0   66.39    2.40
  -4   5   0   61.79    2.50
  -4   5   0   61.19    2.30
   3  -5   0   26.20    1.30
   3  -5   0   21.70    1.40
   3  -5   0   24.70    3.40
   3  -5   0   26.60    1.60
   3  -5   0   23.50    1.40
   3  -5   0   25.00    3.60
   3  -5   0   23.40    1.30
   3  -5   0   27.60    1.20
   3  -5   0   26.80    1.30
   3  -5   0   23.90    0.90
   3  -5   0   24.00    0.80
  -3   5   0   30.70    3.60
  -3   5   0   18.40    3.00
  -3   5   0   25.40    1.30
  -3   5   0   25.20    1.30
  -3   5   0   24.20    1.40
  -3   5   0   25.80    1.30
  -3   5   0   26.10    1.30
  -3   5   0   22.30    1.20
   2  -5   0    3.20    0.50
   2  -5   0    4.10    0.40
   2  -5   0    3.90    0.50
   2  -5   0    2.60    1.50
   2  -5   0    4.10    0.60
   2  -5   0    4.30    0.50
   2  -5   0    3.90    0.70
   2  -5   0    4.00    0.50
   2  -5   0    5.10    1.80
   2  -5   0    3.40    0.60
  -2   5   0    4.20    0.60
  -2   5   0    3.30    0.60
  -2   5   0    4.30    0.60
  -2   5   0    3.80    0.50
  -2   5   0    4.50    0.70
  -2   5   0    3.80    1.50
  -2   5   0    3.90    1.60
  -2   5   0    3.60    0.50
   1  -5   0  617.54   18.00
   1  -5   0  619.84   18.50
  -1   5   0  627.34   18.10
  -1   5   0  641.44   18.60
   0  -5   0  112.89    5.60
   0  -5   0  114.29    5.90
   0  -5   0  112.59    3.20
   0  -5   0  110.29    3.30
   0  -5   0  111.89    2.90
   0  -5   0  111.09    3.20
   0   5   0  109.39    3.40
   0   5   0  110.39    3.10
   0   5   0  105.49    3.40
   0   5   0  107.39    5.70
   0   5   0  109.29    3.20
   0   5   0  107.19    3.20
   0   5   0  108.79    3.00
   0   5   0  110.29    5.50
   0   5   0  110.39    3.40
  -1  -5   0  374.66   11.40
  -1  -5   0  375.96   11.90
   1   5   0  366.16   11.30
   1   5   0  350.36   11.50
  -2  -5   0    8.70    0.60
  -2  -5   0    7.70    0.50
  -2  -5   0    8.00    0.60
  -2  -5   0    8.50    0.70
  -2  -5   0   10.40    1.80
  -2  -5   0    8.10    0.70
  -2  -5   0    8.00    0.60
  -2  -5   0    7.80    0.70
  -2  -5   0    8.70    0.40
  -2  -5   0   10.10    1.80
   2   5   0    8.50    0.70
   2   5   0   10.80    1.90
   2   5   0    9.50    1.60
   2   5   0    9.50    0.60
   2   5   0    8.90    0.50
   2   5   0    7.30    0.90
   2   5   0    8.30    0.70
   2   5   0    8.90    0.70
   2   5   0    8.50    0.70
   2   5   0    8.00    0.60
  -3  -5   0  546.65   14.20
   3   5   0  537.45   15.00
   3   5   0  570.44   13.90
  -4  -5   0  138.99    4.10
  -4  -5   0  134.99    4.40
  -4  -5   0  135.59    4.00
   4   5   0  139.99    4.20
   4   5   0  134.39    3.90
   4   5   0  132.29    3.20
   4   5   0  129.59    3.10
   4   5   0  135.49    4.00
   4   5   0  130.79    3.60
   4   5   0  118.29    4.20
   4   5   0  136.49    4.60
   4   5   0  129.59    3.70
   4   5   0  130.09    3.60
  -5  -5   0  205.78    5.70
  -5  -5   0  196.38    6.10
  -5  -5   0  197.48    5.50
   5   5   0  194.58    5.20
   5   5   0  197.08    5.60
   5   5   0  203.78    6.50
   5   5   0  197.68    5.30
   5   5   0  197.48    5.00
   5   5   0  195.48    5.40
  -6  -5   0    6.70    1.20
  -6  -5   0    6.40    1.00
  -6  -5   0    9.30    1.20
   6   5   0    7.60    1.10
   6   5   0    8.10    1.10
   6   5   0    6.10    1.20
   6   5   0    6.80    0.90
  -7  -5   0   25.00    2.10
  -7  -5   0   22.10    1.70
  -7  -5   0   27.00    1.70
   7   5   0   26.50    2.30
   8  -6   0  105.19    4.50
   8  -6   0  100.99    4.00
   8  -6   0   90.79   10.20
   8  -6   0  105.69    3.60
  -8   6   0  102.59    3.50
  -8   6   0  104.59    4.20
  -8   6   0  124.39   12.80
  -8   6   0   96.09    4.50
   7  -6   0   31.60    2.00
   7  -6   0   38.30    2.30
   7  -6   0   28.50    2.20
   7  -6   0   29.00    5.30
   7  -6   0   31.90    1.90
   7  -6   0   31.80    2.10
   7  -6   0   31.70    1.70
  -7   6   0   35.00    2.10
  -7   6   0   32.00    1.70
  -7   6   0   32.10    2.20
  -7   6   0   32.00    2.30
  -7   6   0   32.80    1.80
  -7   6   0   32.70    1.70
  -7   6   0   29.60    5.00
  -7   6   0   32.60    1.70
   6  -6   0  248.58   12.90
   6  -6   0  246.38    6.60
   6  -6   0  253.67    7.30
   6  -6   0  254.77    7.40
   6  -6   0  248.98    7.20
   6  -6   0  239.88    7.80
   6  -6   0  240.88    7.40
   6  -6   0  256.37    6.60
  -6   6   0  243.58    7.40
  -6   6   0  247.18    6.60
  -6   6   0  239.78    7.60
  -6   6   0  247.88    7.10
  -6   6   0  262.17    6.80
  -6   6   0  251.87    6.80
  -6   6   0  277.87   12.90
  -6   6   0  252.27    6.30
  -6   6   0  255.47    6.70
   5  -6   0   61.89    5.80
   5  -6   0   48.90    2.10
   5  -6   0   59.99    6.20
   5  -6   0   51.99    2.60
   5  -6   0   50.39    2.20
   5  -6   0   53.19    2.40
   5  -6   0   51.89    2.70
   5  -6   0   50.49    1.50
   5  -6   0   57.99    2.20
  -5   6   0   51.29    2.20
  -5   6   0   48.70    2.40
  -5   6   0   55.59    6.90
  -5   6   0   54.09    6.70
  -5   6   0   49.70    2.70
  -5   6   0   51.59    2.20
  -5   6   0   49.10    2.50
  -5   6   0   54.59    2.20
  -5   6   0   56.89    2.70
   4  -6   0  101.99    2.60
   4  -6   0   99.79    3.30
   4  -6   0  103.99    3.60
   4  -6   0  100.69    3.30
   4  -6   0  102.99    3.10
   4  -6   0  103.29    3.80
   4  -6   0   97.89    3.30
   4  -6   0  111.29    7.30
   4  -6   0  101.59    7.50
   4  -6   0   92.89    3.60
  -4   6   0  100.39    3.30
  -4   6   0  100.99    3.30
  -4   6   0   95.29    6.90
  -4   6   0  101.49    3.40
  -4   6   0   99.99    3.90
  -4   6   0  103.79    7.50
  -4   6   0   91.59    3.50
  -4   6   0  100.19    3.30
  -4   6   0   92.39    3.40
   3  -6   0   13.10    3.10
   3  -6   0   14.30    2.90
   3  -6   0   18.60    1.30
   3  -6   0   16.10    0.80
   3  -6   0   16.00    1.10
   3  -6   0   19.00    1.10
   3  -6   0   18.60    1.40
   3  -6   0   15.90    1.00
   3  -6   0   18.50    1.40
   3  -6   0   14.50    1.10
  -3   6   0   18.80    1.20
  -3   6   0   15.60    1.10
  -3   6   0   14.50    1.00
  -3   6   0   15.10    1.30
  -3   6   0   16.00    1.20
  -3   6   0   17.40    3.30
  -3   6   0   14.20    1.00
  -3   6   0   15.10    1.10
  -3   6   0   12.30    2.90
   2  -6   0  285.47   12.10
   2  -6   0  289.07    7.40
   2  -6   0  282.87    7.70
   2  -6   0  305.27   11.80
   2  -6   0  295.67    9.50
   2  -6   0  288.17    7.10
  -2   6   0  299.67   12.20
  -2   6   0  295.27   11.70
  -2   6   0  296.37    7.60
  -2   6   0  285.77    7.10
  -2   6   0  291.77    7.90
  -2   6   0  298.97    7.60
  -2   6   0  298.67    7.40
   1  -6   0  122.09    7.10
   1  -6   0  128.79    3.40
   1  -6   0  126.69    3.90
   1  -6   0  129.09    3.90
   1  -6   0  128.79    3.50
   1  -6   0  128.49    3.40
   1  -6   0  137.49    7.10
   1  -6   0  128.09    4.10
   1  -6   0  126.89    2.90
   1  -6   0  126.69    3.90
  -1   6   0  127.69    3.90
  -1   6   0  132.19    7.00
  -1   6   0  129.59    4.20
  -1   6   0  123.09    4.00
  -1   6   0  128.89    7.20
  -1   6   0  133.49    3.90
  -1   6   0  134.29    3.70
  -1   6   0  130.79    4.10
   0  -6   0   72.59    2.70
   0  -6   0   72.69    2.30
   0  -6   0   75.59    2.20
   0  -6   0   74.39    2.60
   0  -6   0   71.49    4.90
   0  -6   0   75.09    2.60
   0  -6   0   77.49    2.10
   0  -6   0   75.29    2.50
   0  -6   0   75.59    5.30
   0  -6   0   75.29    2.70
   0   6   0   79.19    2.60
   0   6   0   74.29    5.20
   0   6   0   77.69    2.90
   0   6   0   75.89    2.80
   0   6   0   78.59    5.10
   0   6   0   74.59    2.50
   0   6   0   69.89    2.80
   0   6   0   73.79    2.60
   0   6   0   77.69    2.80
  -1  -6   0   53.99    4.30
  -1  -6   0   48.10    1.80
  -1  -6   0   45.30    1.90
  -1  -6   0   50.59    1.80
  -1  -6   0   52.69    3.90
  -1  -6   0   45.30    1.70
  -1  -6   0   49.40    1.50
  -1  -6   0   46.60    2.00
  -1  -6   0   47.90    1.20
  -1  -6   0   47.50    1.30
  -1  -6   0   49.40    1.90
   1   6   0   46.80    1.70
   1   6   0   46.20    2.20
   1   6   0   48.90    2.00
   1   6   0   48.20    1.80
   1   6   0   47.90    1.80
   1   6   0   49.30    4.00
   1   6   0   48.00    1.70
   1   6   0   48.00    3.70
   1   6   0   49.50    2.00
   1   6   0   49.60    2.10
  -2  -6   0    0.50    0.20
  -2  -6   0    0.60    0.30
  -2  -6   0    0.10    1.20
  -2  -6   0    0.50    0.20
  -2  -6   0    0.20    0.30
  -2  -6   0    0.20    0.20
  -2  -6   0    0.40    0.30
  -2  -6   0    0.20    0.20
  -2  -6   0    1.00    1.00
  -2  -6   0    0.40    0.30
   2   6   0    0.70    0.30
   2   6   0    0.90    1.20
   2   6   0    0.80    0.30
   2   6   0   -0.20    1.00
   2   6   0    0.40    0.30
   2   6   0    0.30    0.20
   2   6   0    0.40    0.20
   2   6   0   -0.30    0.20
   2   6   0    0.60    0.30
   2   6   0    0.60    0.30
   2   6   0    1.40    0.30
  -3  -6   0  174.68    4.30
  -3  -6   0  175.08    6.80
  -3  -6   0  172.38    4.40
  -3  -6   0  173.78    5.20
  -3  -6   0  174.98    4.50
  -3  -6   0  176.58    4.90
  -3  -6   0  170.38    6.40
  -3  -6   0  179.38    4.80
   3   6   0  171.48    4.30
   3   6   0  176.28    5.30
   3   6   0  164.38    6.60
   3   6   0  184.18    5.50
   3   6   0  178.68    4.20
   3   6   0  174.78    5.30
   3   6   0  175.78    4.90
   3   6   0  168.08    6.30
   3   6   0  178.48    4.80
   3   6   0  175.08    4.80
   3   6   0  172.38    4.40
   3   6   0  175.98    4.40
  -4  -6   0   33.10    1.70
  -4  -6   0   34.20    1.70
  -4  -6   0   30.50    1.90
   4   6   0   30.20    1.60
   4   6   0   31.90    1.30
   4   6   0   33.60    1.50
   4   6   0   34.50    1.70
   4   6   0   37.30    2.30
   4   6   0   32.80    2.00
   4   6   0   32.00    1.60
  -5  -6   0  262.87    7.80
  -5  -6   0  271.07    7.20
  -5  -6   0  264.17    7.20
   5   6   0  257.97    7.30
   5   6   0  256.87    7.60
   5   6   0  265.17    8.20
   5   6   0  268.17    7.10
  -6  -6   0  149.79    5.00
  -6  -6   0  165.48    5.20
  -6  -6   0  154.58    5.70
   6   6   0  150.38    5.80
   6   6   0  153.98    5.10
   6   6   0  166.88    4.90
   8  -7   0   27.00    6.80
   8  -7   0   39.30    2.40
   8  -7   0   37.90    2.50
   8  -7   0   39.50    2.10
  -8   7   0   26.80    5.10
  -8   7   0   44.40    2.20
   7  -7   0    0.40    3.60
   7  -7   0    0.60    0.80
   7  -7   0    0.10    0.30
   7  -7   0    1.00    0.50
   7  -7   0    0.60    0.50
  -7   7   0    0.60    0.40
  -7   7   0   -0.10    3.50
  -7   7   0    0.30    0.50
  -7   7   0   -0.20    0.30
  -7   7   0    0.30    0.30
  -7   7   0    0.60    0.40
   6  -7   0  179.08    6.20
   6  -7   0  182.08    5.70
   6  -7   0  170.78   11.70
   6  -7   0  168.98    5.30
   6  -7   0  170.38    6.00
   6  -7   0  176.98    5.70
   6  -7   0  177.88    5.20
   6  -7   0  176.68    5.10
  -6   7   0  187.08    5.40
  -6   7   0  175.78    5.70
  -6   7   0  173.38    5.40
  -6   7   0  166.48    5.10
  -6   7   0  173.78    5.30
  -6   7   0  170.38    5.80
  -6   7   0  169.98    6.10
  -6   7   0  177.18   11.00
   5  -7   0   35.90    2.30
   5  -7   0   35.70    1.90
   5  -7   0   37.50    2.30
   5  -7   0   36.60    5.80
   5  -7   0   39.50    1.30
   5  -7   0   35.80    2.30
   5  -7   0   36.80    1.80
   5  -7   0   37.10    2.20
   5  -7   0   37.40    1.90
   5  -7   0   45.90    6.30
  -5   7   0   50.59    5.90
  -5   7   0   32.50    2.30
  -5   7   0   31.60    5.30
  -5   7   0   36.70    1.90
  -5   7   0   38.90    2.20
  -5   7   0   37.80    1.90
  -5   7   0   32.70    2.00
   4  -7   0   95.79    3.90
   4  -7   0   98.09    3.20
   4  -7   0   94.19    3.90
   4  -7   0   98.59    3.50
   4  -7   0  100.29    3.40
   4  -7   0   96.79    3.70
   4  -7   0  104.49    3.40
   4  -7   0  107.49    8.50
   4  -7   0  113.59    7.90
   4  -7   0   99.59    2.70
  -4   7   0   95.99    3.40
  -4   7   0  100.69    3.70
  -4   7   0  102.69    3.50
  -4   7   0  103.49    8.00
  -4   7   0  101.59    4.10
  -4   7   0   94.79    3.50
  -4   7   0  109.39    3.60
  -4   7   0  104.29    3.80
  -4   7   0  104.89    7.60
   3  -7   0   53.49    1.80
   3  -7   0   54.09    2.20
   3  -7   0   57.19    2.60
   3  -7   0   55.49    2.70
   3  -7   0   48.90    6.30
   3  -7   0   53.59    2.00
   3  -7   0   56.69    2.40
   3  -7   0   54.99    2.00
   3  -7   0   56.39    5.60
   3  -7   0   57.39    2.70
  -3   7   0   56.69    5.90
  -3   7   0   56.29    2.50
  -3   7   0   53.49    5.40
  -3   7   0   57.49    2.40
  -3   7   0   51.09    2.20
  -3   7   0   55.59    2.80
  -3   7   0   57.49    2.40
  -3   7   0   55.29    2.40
  -3   7   0   55.89    2.50
   2  -7   0   28.40    1.20
   2  -7   0   27.50    1.40
   2  -7   0   29.10    1.60
   2  -7   0   30.70    1.90
   2  -7   0   31.30    1.30
   2  -7   0   31.00    4.90
   2  -7   0   29.40    1.70
   2  -7   0   29.30    1.10
   2  -7   0   30.10    1.70
  -2   7   0   26.90    1.60
  -2   7   0   29.00    1.60
  -2   7   0   33.40    4.80
  -2   7   0   28.00    2.20
  -2   7   0   28.00    1.70
  -2   7   0   27.80    1.60
  -2   7   0   30.60    1.40
   1  -7   0    6.80    0.90
   1  -7   0   10.60    1.20
   1  -7   0    9.40    1.10
   1  -7   0    8.70    2.50
   1  -7   0    8.20    1.00
   1  -7   0    8.90    0.60
   1  -7   0    8.40    2.80
   1  -7   0    7.60    0.80
   1  -7   0   11.70    1.40
  -1   7   0    7.70    1.20
  -1   7   0    8.90    1.10
  -1   7   0   13.40    3.30
  -1   7   0    7.60    0.90
  -1   7   0    8.80    1.00
  -1   7   0   11.80    2.90
  -1   7   0    8.40    1.10
  -1   7   0    7.80    1.00
   0  -7   0   47.00    1.80
   0  -7   0   45.00    2.00
   0  -7   0   46.80    2.20
   0  -7   0   50.39    2.20
   0  -7   0   50.89    4.90
   0  -7   0   46.90    2.20
   0  -7   0   49.90    2.10
   0  -7   0   46.70    1.60
   0  -7   0   55.29    1.60
   0  -7   0   53.59    4.60
   0   7   0   49.70    2.10
   0   7   0   49.90    4.40
   0   7   0   46.70    1.90
   0   7   0   46.30    2.20
   0   7   0   50.49    4.80
   0   7   0   50.39    2.60
   0   7   0   45.10    2.30
   0   7   0   48.20    2.10
  -1  -7   0   44.20    4.50
  -1  -7   0   40.60    1.80
  -1  -7   0   40.30    1.80
  -1  -7   0   39.50    2.00
  -1  -7   0   39.60    1.70
  -1  -7   0   40.60    1.90
  -1  -7   0   40.90    1.70
  -1  -7   0   42.80    4.00
  -1  -7   0   43.70    1.60
   1   7   0   38.20    1.70
   1   7   0   39.10    1.90
   1   7   0   43.70    2.00
   1   7   0   38.90    1.70
   1   7   0   42.80    4.30
   1   7   0   44.30    4.20
   1   7   0   38.90    2.00
   1   7   0   41.50    2.20
  -2  -7   0   17.60    1.30
  -2  -7   0   15.00    3.20
  -2  -7   0   20.90    3.20
  -2  -7   0   17.00    1.10
  -2  -7   0   14.00    1.20
  -2  -7   0   18.00    1.20
  -2  -7   0   17.90    1.00
   2   7   0   16.40    1.20
   2   7   0   15.80    1.00
   2   7   0   17.40    1.40
   2   7   0   15.60    1.10
   2   7   0   16.60    1.00
   2   7   0   16.90    1.20
   2   7   0   23.30    3.50
   2   7   0   16.60    2.90
  -3  -7   0   11.70    2.40
  -3  -7   0    8.90    1.10
  -3  -7   0    9.60    0.70
  -3  -7   0   14.50    2.40
  -3  -7   0    7.80    1.10
  -3  -7   0    8.90    0.80
   3   7   0    8.60    1.00
   3   7   0   12.20    2.30
   3   7   0    9.00    1.00
   3   7   0    8.80    2.10
   3   7   0    9.20    0.70
   3   7   0   11.80    1.50
   3   7   0   10.60    1.30
   3   7   0    9.40    1.10
   3   7   0   10.90    1.20
  -4  -7   0    2.50    0.60
  -4  -7   0    3.60    0.70
  -4  -7   0    3.70    0.90
  -4  -7   0    2.10    1.30
  -4  -7   0    2.00    1.20
   4   7   0    3.90    1.40
   4   7   0    2.40    1.20
   4   7   0    2.70    0.60
   4   7   0    4.50    1.00
   4   7   0    3.60    0.90
  -5  -7   0    4.00    0.80
  -5  -7   0    4.40    1.00
   5   7   0    3.80    0.90
   5   7   0    4.00    0.80
   7  -8   0   43.00    2.60
   7  -8   0   43.10    2.60
   7  -8   0   43.00    2.20
  -7   8   0   42.60    2.60
  -7   8   0   39.40    2.30
   6  -8   0    2.30    0.60
   6  -8   0    2.80    0.90
   6  -8   0    3.70    0.90
   6  -8   0    2.70    0.60
   6  -8   0    2.00    0.60
  -6   8   0    2.40    0.90
  -6   8   0    2.10    0.60
  -6   8   0    3.80    0.90
  -6   8   0    2.20    0.70
   5  -8   0   77.09    3.10
   5  -8   0   84.79    3.80
   5  -8   0   81.69    3.10
   5  -8   0   76.59    2.80
   5  -8   0   71.19    3.30
   5  -8   0   79.59    3.70
   5  -8   0   71.59    3.00
  -5   8   0   74.89    3.10
  -5   8   0   75.69    3.40
  -5   8   0   80.39    3.30
  -5   8   0   72.79    3.70
  -5   8   0   77.19    3.20
   4  -8   0   49.40    2.80
   4  -8   0   47.20    3.10
   4  -8   0   52.69    1.80
   4  -8   0   49.50    6.40
   4  -8   0   50.39    3.00
   4  -8   0   55.19    2.10
   4  -8   0   48.60    2.30
   4  -8   0   49.50    2.60
  -4   8   0   55.19    2.50
  -4   8   0   46.60    2.30
  -4   8   0   50.69    2.40
  -4   8   0   47.60    2.50
  -4   8   0   50.59    2.90
  -4   8   0   48.20    2.50
  -4   8   0   34.10    5.50
   3  -8   0  100.19    4.10
   3  -8   0   99.69    7.90
   3  -8   0  107.59    3.50
   3  -8   0  105.49    4.00
   3  -8   0  106.79    4.00
   3  -8   0  108.39    3.10
   3  -8   0  107.29    3.30
  -3   8   0  109.19    4.00
  -3   8   0   93.29    8.30
  -3   8   0  109.99    3.80
  -3   8   0  107.29    4.40
  -3   8   0  103.49    3.70
  -3   8   0  100.99    3.90
  -3   8   0  100.19    3.70
   2  -8   0   13.20    1.20
   2  -8   0   12.10    1.40
   2  -8   0   17.90    4.30
   2  -8   0   12.70    0.90
   2  -8   0   14.20    0.90
   2  -8   0   11.80    0.90
   2  -8   0   13.20    1.20
  -2   8   0   13.20    1.50
  -2   8   0   14.20    1.20
  -2   8   0   15.20    1.30
  -2   8   0   14.20    1.60
  -2   8   0    7.50    2.90
  -2   8   0   13.50    1.20
  -2   8   0   13.30    1.70
   1  -8   0  170.18    4.60
   1  -8   0  152.78    6.50
   1  -8   0  156.28    5.20
   1  -8   0  177.68    5.20
   1  -8   0  165.78    5.30
   1  -8   0  166.68    4.90
   1  -8   0  164.58    4.50
   1  -8   0  172.88    9.40
   1  -8   0  165.58    4.30
  -1   8   0  171.28    5.10
  -1   8   0  162.08    4.90
  -1   8   0  165.38    5.60
  -1   8   0  177.68   10.20
  -1   8   0  172.58    5.50
  -1   8   0  170.78    5.40
  -1   8   0  179.68    5.10
   0  -8   0   19.30    3.50
   0  -8   0   21.70    1.80
   0  -8   0   20.50    1.50
   0  -8   0   26.50    1.40
   0  -8   0   22.20    1.40
   0  -8   0   24.50    1.40
   0  -8   0   22.50    1.30
   0   8   0   25.00    2.70
   0   8   0   21.90    1.40
   0   8   0   23.10    1.70
   0   8   0   17.30    3.90
   0   8   0   25.00    1.50
   0   8   0   22.10    1.50
  -1  -8   0   74.29    2.70
  -1  -8   0   74.69    2.80
  -1  -8   0   71.39    5.70
  -1  -8   0   74.89    3.00
   1   8   0   72.89    3.00
   1   8   0   69.39    2.60
   1   8   0   90.69    6.70
   1   8   0   80.19    3.40
   1   8   0   74.09    4.10
   1   8   0   73.29    2.90
   1   8   0   72.19    2.70
  -2  -8   0   12.70    1.40
  -2  -8   0   11.00    1.10
  -2  -8   0   12.00    1.20
   2   8   0   13.20    1.00
   2   8   0   13.00    1.60
   2   8   0   11.70    1.00
   2   8   0   13.00    1.30
   2   8   0   12.10    1.40
  -3  -8   0  204.78    6.40
  -3  -8   0  214.78    6.10
  -3  -8   0  203.28    8.40
   3   8   0  207.68    8.90
   3   8   0  217.38    6.70
   3   8   0  209.38    5.30
   3   8   0  212.38    6.20
   3   8   0  203.58    5.90
  -4  -8   0  185.98    6.50
  -4  -8   0  214.38    6.10
  -4  -8   0  204.68    6.60
   4   8   0  203.88    6.60
   4   8   0  196.98    6.80
   4   8   0  210.68    6.30
   5  -9   0   29.40    2.10
   5  -9   0   27.80    1.60
  -5   9   0   27.60    2.30
  -5   9   0   28.30    2.00
  -5   9   0   31.10    2.10
   4  -9   0   15.10    1.10
   4  -9   0   11.80    4.20
   4  -9   0   14.70    1.90
   4  -9   0   15.50    1.80
   4  -9   0   16.10    1.00
  -4   9   0   14.40    1.80
  -4   9   0   13.90    1.80
  -4   9   0   13.90    1.70
  -4   9   0    8.80    4.10
  -4   9   0   15.70    1.40
   3  -9   0   20.90    1.70
   3  -9   0   19.80    5.10
   3  -9   0   18.50    1.30
   3  -9   0   18.10    1.10
   3  -9   0   15.30    1.50
   3  -9   0   16.00    1.10
  -3   9   0   18.80    1.70
  -3   9   0   17.00    1.50
  -3   9   0   17.70    1.50
  -3   9   0   18.60    5.20
   2  -9   0   31.10    1.90
   2  -9   0   27.90    1.40
   2  -9   0   34.40    2.20
   2  -9   0   30.80    1.50
   2  -9   0   25.00    4.60
   2  -9   0   29.30    2.20
  -2   9   0   21.60    5.00
  -2   9   0   29.60    1.90
  -2   9   0   29.40    1.90
  -2   9   0   31.80    2.10
   1  -9   0  200.48    7.60
   1  -9   0  212.48    5.70
  -1   9   0  202.28    6.10
  -1   9   0  222.18    6.30
  -1   9   0  205.28    6.20
  -1   9   0  226.18    6.90
   0  -9   0    8.00    1.00
   0  -9   0    4.50    3.00
   0  -9   0    9.30    1.10
   0   9   0    7.00    1.00
   0   9   0    7.00    1.00
   0   9   0    7.80    1.00
   0   9   0    8.50    1.10
   0   9   0    8.20    3.10
   0   9   0    9.20    1.40
  -1  -9   0   22.40    1.60
  -1  -9   0   20.20    4.00
  -1  -9   0   22.00    1.50
   1   9   0   18.50    2.20
   1   9   0   25.40    1.70
   1   9   0   23.50    1.50
   1   9   0   19.70    4.30
   1   9   0   24.80    2.00
   1   9   0   21.00    1.50
  -2  -9   0   13.70    1.30
  -2  -9   0   10.20    1.20
   2   9   0   13.90    2.40
   2   9   0   14.50    1.60
   2   9   0   13.30    1.10
   2 -10   0   13.10    1.10
  -2  10   0   10.10    6.20
  -2  10   0   12.70    1.50
  -2  10   0   12.30    1.50
  -2  10   0   15.90    2.10
   1 -10   0   12.40    1.20
   1 -10   0   13.70    1.10
  -1  10   0   12.20    1.70
  -1  10   0   13.80    1.50
  -1  10   0   10.30    1.40
   0  10  -1    1.30    0.60
   0 -10   1    0.90    0.50
   0 -10   1    0.40    0.40
  -1  10  -1   40.00    2.30
  -1  10  -1   38.20    2.60
  -1  10  -1   45.70    3.30
   1 -10   1   36.70    1.90
   1 -10   1   41.00    2.10
  -2  10  -1    5.20    4.20
  -2  10  -1   11.60    1.50
  -2  10  -1   18.60    2.20
  -2  10  -1   16.50    1.50
   2 -10   1   20.50    5.70
   2 -10   1   14.40    1.10
  -3  10  -1  113.49    4.70
  -3  10  -1  100.79   10.60
  -3  10  -1  120.59    4.50
  -3  10  -1  123.79    4.70
   3 -10   1  116.89    3.60
   3 -10   1  122.29   10.40
   3 -10   1  114.59    4.80
   3   9  -1   18.60    1.50
   3   9  -1   22.00    2.40
  -3  -9   1   18.00    1.60
   2   9  -1   69.89    2.60
   2   9  -1   72.39    4.40
  -2  -9   1   71.39    2.90
  -2  -9   1   63.89    3.10
  -2  -9   1   67.49    3.00
   1   9  -1    9.00    1.10
   1   9  -1    6.10    2.80
   1   9  -1    8.80    1.10
   1   9  -1    9.10    1.40
  -1  -9   1    8.00    3.00
  -1  -9   1    9.10    1.10
  -1  -9   1    7.30    1.00
   0   9  -1   15.60    1.30
   0   9  -1   15.80    1.50
   0   9  -1   18.80    1.70
   0   9  -1   19.00    1.40
   0   9  -1   16.10    3.90
   0  -9   1   15.90    1.20
   0  -9   1   23.40    4.40
   0  -9   1   14.90    1.10
  -1   9  -1   -0.20    0.30
  -1   9  -1    1.20    0.60
  -1   9  -1    0.00    0.30
  -1   9  -1   -3.30    2.40
   1  -9   1    0.50    0.40
   1  -9   1   -0.70    2.60
   1  -9   1    0.50    0.30
   1  -9   1    0.40    0.40
  -2   9  -1    0.20    0.40
  -2   9  -1    0.20    0.40
  -2   9  -1    0.80    0.60
  -2   9  -1    2.00    2.90
  -2   9  -1    0.20    0.30
   2  -9   1    0.30    0.30
   2  -9   1    0.00    0.30
   2  -9   1    2.90    3.00
   2  -9   1    0.10    0.30
   2  -9   1    0.20    0.20
   2  -9   1   -0.20    0.30
  -3   9  -1  252.77    7.40
  -3   9  -1  244.08   13.90
  -3   9  -1  245.28    7.10
  -3   9  -1  244.08    7.30
   3  -9   1  229.48    7.90
   3  -9   1  247.58    7.30
   3  -9   1  238.48    6.50
   3  -9   1  239.28    7.70
   3  -9   1  265.27   13.60
   3  -9   1  240.08    6.30
   3  -9   1  236.08    7.30
   3  -9   1  241.28    6.20
  -4   9  -1   52.79    2.60
  -4   9  -1   51.39    2.80
  -4   9  -1   49.20    2.70
  -4   9  -1   40.30    6.50
  -4   9  -1   50.99    3.00
   4  -9   1   48.20    2.40
   4  -9   1   54.19    2.20
   4  -9   1   47.60    6.90
   4  -9   1   51.19    2.80
   4  -9   1   52.89    3.70
   4  -9   1   38.60    3.00
   4  -9   1   51.69    1.90
  -5   9  -1    7.80    1.30
  -5   9  -1    9.60    1.40
   5  -9   1    8.30    1.30
   5  -9   1    8.70    1.10
  -6   9  -1  119.29    5.10
  -6   9  -1  114.59    4.40
  -6   9  -1  116.49    4.40
   6  -9   1  120.79    4.10
   6  -9   1  120.69    6.20
   4   8  -1    1.30    0.70
   4   8  -1    2.50    0.70
  -4  -8   1    2.00    1.50
  -4  -8   1    1.50    0.60
  -4  -8   1    2.10    0.70
   3   8  -1   24.20    1.60
   3   8  -1   19.20    1.70
   3   8  -1   22.00    1.50
   3   8  -1   21.10    1.10
   3   8  -1   17.10    3.10
  -3  -8   1   21.00    1.60
  -3  -8   1   19.20    1.40
  -3  -8   1   17.50    2.80
   2   8  -1   28.20    2.00
   2   8  -1   27.10    1.50
   2   8  -1   27.70    1.50
   2   8  -1   30.60    1.90
   2   8  -1   27.30    3.90
   2   8  -1   29.60    1.40
   2   8  -1   28.70    1.70
  -2  -8   1   30.30    1.60
  -2  -8   1   26.00    3.60
  -2  -8   1   28.40    1.70
  -2  -8   1   27.00    1.50
   1   8  -1  184.38    5.30
   1   8  -1  195.68    9.80
   1   8  -1  191.78    5.50
   1   8  -1  184.88    5.60
   1   8  -1  197.38    6.00
   1   8  -1  196.18    6.10
   1   8  -1  198.68    5.40
  -1  -8   1  196.58    5.30
  -1  -8   1  180.68    5.50
  -1  -8   1  203.08    5.50
  -1  -8   1  194.98    5.10
  -1  -8   1  182.88    5.30
  -1  -8   1  203.58    9.30
   0   8  -1   48.10    5.30
   0   8  -1   43.10    2.10
   0   8  -1   47.50    2.50
   0   8  -1   43.40    2.20
   0   8  -1   48.50    2.20
   0   8  -1   45.70    2.10
   0   8  -1   45.60    2.40
   0  -8   1   51.29    2.00
   0  -8   1   45.50    2.10
   0  -8   1   46.50    2.00
   0  -8   1   43.80    2.20
   0  -8   1   47.00    1.90
   0  -8   1   45.50    2.30
   0  -8   1   40.80    4.80
   0  -8   1   46.80    1.50
   0  -8   1   44.70    2.00
  -1   8  -1    5.40    1.00
  -1   8  -1    4.50    2.40
  -1   8  -1    7.90    1.30
  -1   8  -1    6.00    1.00
  -1   8  -1    7.10    1.00
  -1   8  -1    6.80    0.90
  -1   8  -1    7.00    1.00
  -1   8  -1    6.40    1.00
   1  -8   1    6.90    0.70
   1  -8   1    7.20    0.80
   1  -8   1    6.30    1.00
   1  -8   1    6.50    0.90
   1  -8   1   13.00    3.40
   1  -8   1    7.20    1.10
   1  -8   1    8.00    1.40
   1  -8   1    5.50    0.60
   1  -8   1    7.10    1.20
  -2   8  -1  218.98    6.40
  -2   8  -1  232.78   12.30
  -2   8  -1  231.08    7.10
  -2   8  -1  244.68    8.20
  -2   8  -1  239.78    6.90
  -2   8  -1  236.48    6.80
   2  -8   1  227.18    6.50
   2  -8   1  231.78    7.00
   2  -8   1  231.08    6.10
   2  -8   1  236.78    6.80
   2  -8   1  242.98   11.80
   2  -8   1  237.58    6.70
   2  -8   1  236.68    5.90
  -3   8  -1   36.50    2.20
  -3   8  -1   39.60    2.10
  -3   8  -1   41.20    2.10
  -3   8  -1   39.80    2.50
  -3   8  -1   42.50    2.30
  -3   8  -1   39.20    2.10
  -3   8  -1   33.20    5.60
   3  -8   1   42.80    1.80
   3  -8   1   58.99    7.40
   3  -8   1   44.70    2.40
   3  -8   1   40.00    2.00
   3  -8   1   39.90    1.70
   3  -8   1   38.10    1.90
   3  -8   1   40.80    2.30
   3  -8   1   42.20    2.40
  -4   8  -1   42.80    2.20
  -4   8  -1   42.10    2.20
  -4   8  -1   40.70    2.10
  -4   8  -1   43.60    2.40
  -4   8  -1   38.20    2.50
  -4   8  -1   35.10    2.00
   4  -8   1   36.50    2.00
   4  -8   1   48.50    7.00
   4  -8   1   42.10    1.90
   4  -8   1   38.90    2.00
   4  -8   1   41.00    2.30
   4  -8   1   35.40    2.90
   4  -8   1   42.00    1.60
   4  -8   1   38.30    1.90
   4  -8   1   39.10    2.40
  -5   8  -1    1.20    0.50
  -5   8  -1    0.80    0.50
  -5   8  -1    0.60    0.40
  -5   8  -1    1.10    0.60
  -5   8  -1    0.80    0.60
  -5   8  -1    1.10    0.50
   5  -8   1    0.20    0.50
   5  -8   1    0.50    0.20
   5  -8   1    0.30    0.30
   5  -8   1    0.30    0.40
   5  -8   1    0.90    0.60
   5  -8   1    0.50    0.40
   5  -8   1    0.60    0.40
   5  -8   1    0.30    0.40
  -6   8  -1   20.30    1.50
  -6   8  -1   16.40    1.40
  -6   8  -1   16.70    1.90
  -6   8  -1   20.30    1.50
   6  -8   1   18.60    1.50
   6  -8   1   19.80    1.40
   6  -8   1   19.40    1.80
   6  -8   1   17.70    1.60
   6  -8   1   16.70    2.10
  -7   8  -1  121.09    4.70
  -7   8  -1  118.49    4.20
   7  -8   1  113.19    4.00
   7  -8   1  114.59    4.70
   7  -8   1  118.29    4.60
   5   7  -1   54.69    2.80
   5   7  -1   57.39    2.50
  -5  -7   1   57.49    2.90
  -5  -7   1   56.79    2.60
   4   7  -1   -0.70    1.10
   4   7  -1   -0.50    0.30
   4   7  -1    0.50    0.40
   4   7  -1   -0.20    0.30
  -4  -7   1    0.30    0.40
  -4  -7   1   -0.20    0.30
  -4  -7   1    0.00    1.00
   3   7  -1   11.60    1.10
   3   7  -1   11.50    0.70
   3   7  -1   10.90    1.30
   3   7  -1   12.90    1.10
   3   7  -1   12.00    1.00
   3   7  -1    8.70    1.90
   3   7  -1   11.70    1.00
   3   7  -1   11.70    1.10
   3   7  -1   10.70    2.30
   3   7  -1   11.90    1.40
   3   7  -1   11.30    0.80
  -3  -7   1   12.30    2.40
  -3  -7   1   10.80    1.10
  -3  -7   1   11.20    0.80
  -3  -7   1   10.10    0.90
  -3  -7   1   13.60    2.30
  -3  -7   1   11.40    1.00
   2   7  -1   15.80    2.70
   2   7  -1   13.60    0.90
   2   7  -1   14.90    1.10
   2   7  -1   13.80    1.20
   2   7  -1   13.00    1.40
   2   7  -1   13.60    0.90
   2   7  -1   13.60    2.60
   2   7  -1   13.90    1.00
   2   7  -1   12.90    1.10
  -2  -7   1   16.00    1.20
  -2  -7   1   15.90    2.60
  -2  -7   1   12.90    1.00
  -2  -7   1   12.70    0.70
  -2  -7   1   15.10    1.00
  -2  -7   1   17.90    3.10
  -2  -7   1   15.70    1.00
   1   7  -1   57.09    2.20
   1   7  -1   49.00    2.00
   1   7  -1   56.79    2.10
   1   7  -1   62.39    5.00
   1   7  -1   50.59    1.90
   1   7  -1   61.79    2.70
   1   7  -1   53.59    2.40
   1   7  -1   52.19    2.20
   1   7  -1   54.49    4.50
   1   7  -1   52.89    2.30
  -1  -7   1   52.79    2.00
  -1  -7   1   57.39    5.10
  -1  -7   1   58.39    4.70
  -1  -7   1   57.89    2.10
  -1  -7   1   54.49    2.10
  -1  -7   1   53.19    2.20
  -1  -7   1   52.49    2.30
  -1  -7   1   53.89    1.90
  -1  -7   1   54.09    2.10
   0   7  -1   15.50    1.20
   0   7  -1   15.00    3.00
   0   7  -1   17.80    2.20
   0   7  -1   16.90    1.10
   0   7  -1   18.40    1.20
   0   7  -1   19.00    3.30
   0   7  -1   17.30    1.10
   0   7  -1   17.40    1.20
   0   7  -1   19.30    1.40
   0  -7   1   15.80    0.80
   0  -7   1   21.20    3.60
   0  -7   1   15.50    1.20
   0  -7   1   16.50    0.80
   0  -7   1   21.10    3.90
   0  -7   1   17.00    1.00
   0  -7   1   17.50    1.20
   0  -7   1   14.80    1.10
   0  -7   1   16.80    1.20
   0  -7   1   17.00    1.10
  -1   7  -1  311.47    8.40
  -1   7  -1  302.17    7.00
  -1   7  -1  310.27   12.50
  -1   7  -1  318.47    7.80
  -1   7  -1  312.67    8.20
  -1   7  -1  319.97   13.10
  -1   7  -1  314.17    8.00
  -1   7  -1  303.97    8.00
  -1   7  -1  295.67    7.70
  -1   7  -1  313.07    8.30
   1  -7   1  298.07   12.90
   1  -7   1  300.17    8.10
   1  -7   1  311.77    8.20
   1  -7   1  301.97   12.30
   1  -7   1  314.67    7.90
   1  -7   1  305.57    7.90
  -2   7  -1  428.16   10.50
  -2   7  -1  425.06   16.70
  -2   7  -1  411.26   15.70
  -2   7  -1  434.56   10.70
  -2   7  -1  429.26    9.70
   2  -7   1  439.36   16.70
   2  -7   1  434.36   10.80
   2  -7   1  449.66   16.10
   2  -7   1  423.26   10.80
   2  -7   1  434.06   10.50
  -3   7  -1   -0.30    1.70
  -3   7  -1    0.20    2.00
  -3   7  -1    1.20    0.40
  -3   7  -1    2.10    0.60
  -3   7  -1    1.40    0.50
  -3   7  -1    1.50    0.40
  -3   7  -1    1.60    0.60
   3  -7   1    0.30    0.40
   3  -7   1    1.10    0.50
   3  -7   1    1.60    2.10
   3  -7   1    1.90    0.50
   3  -7   1    1.90    0.40
   3  -7   1    1.90    0.40
   3  -7   1    2.00    0.60
   3  -7   1    1.90    2.30
   3  -7   1    2.00    0.40
   3  -7   1    1.60    0.50
  -4   7  -1  194.38    5.70
  -4   7  -1  189.48    6.40
  -4   7  -1  201.48    5.60
  -4   7  -1  201.38    5.70
  -4   7  -1  205.98   10.90
  -4   7  -1  208.68   11.30
  -4   7  -1  202.58    5.80
  -4   7  -1  209.58    6.20
  -4   7  -1  207.18    5.80
   4  -7   1  208.18   10.80
   4  -7   1  192.58    6.30
   4  -7   1  204.18    5.40
   4  -7   1  202.58    5.60
   4  -7   1  195.68    5.60
   4  -7   1  199.68   11.50
   4  -7   1  207.48    5.60
   4  -7   1  198.58    6.20
   4  -7   1  203.98    6.20
  -5   7  -1   27.30    1.60
  -5   7  -1   24.50    1.90
  -5   7  -1   24.20    1.60
  -5   7  -1   28.00    1.70
  -5   7  -1   23.40    4.70
  -5   7  -1   25.80    1.60
  -5   7  -1   26.10    1.60
  -5   7  -1   28.80    1.90
  -5   7  -1   35.00    6.20
  -5   7  -1   26.90    1.40
   5  -7   1   35.60    6.40
   5  -7   1   26.60    1.80
   5  -7   1   25.30    1.70
   5  -7   1   25.40    1.40
   5  -7   1   28.30    2.10
   5  -7   1   24.80    4.50
   5  -7   1   27.90    1.10
   5  -7   1   27.10    1.50
   5  -7   1   25.20    1.90
  -6   7  -1   17.00    1.50
  -6   7  -1   17.90    2.50
  -6   7  -1   15.30    1.80
  -6   7  -1   18.00    1.30
  -6   7  -1   18.80    1.30
  -6   7  -1   16.30    1.30
  -6   7  -1   17.10    1.10
  -6   7  -1   17.40    1.40
  -6   7  -1   16.30    3.90
   6  -7   1   17.40    1.30
   6  -7   1   18.30    1.60
   6  -7   1   18.70    1.80
   6  -7   1   16.30    1.80
   6  -7   1   16.50    1.20
   6  -7   1   20.40    5.20
   6  -7   1   19.10    1.60
   6  -7   1   17.70    1.40
  -7   7  -1   -2.30    3.50
  -7   7  -1    1.10    0.50
  -7   7  -1    2.40    0.60
  -7   7  -1    2.10    0.80
  -7   7  -1    2.10    0.60
   7  -7   1    1.50    0.70
   7  -7   1    2.20    0.60
   7  -7   1    3.80    1.20
   7  -7   1    2.60    4.50
   7  -7   1    2.00    0.70
  -8   7  -1   38.50    2.00
  -8   7  -1   42.30    7.50
   8  -7   1   36.30    2.00
   8  -7   1   39.50    7.80
   8  -7   1   36.80    2.60
   8  -7   1   36.90    2.40
   6   6  -1   36.10    1.90
   6   6  -1   40.80    2.60
   6   6  -1   39.20    2.20
  -6  -6   1   35.70    2.40
  -6  -6   1   36.90    2.00
   5   6  -1   17.90    1.30
   5   6  -1   17.00    1.20
   5   6  -1   17.10    1.40
   5   6  -1   17.30    1.60
  -5  -6   1   14.30    1.20
  -5  -6   1   16.40    1.50
   4   6  -1    3.50    0.50
   4   6  -1    4.50    0.60
   4   6  -1    3.60    0.60
   4   6  -1    3.80    0.70
   4   6  -1    2.30    0.50
   4   6  -1    2.70    0.70
   4   6  -1    3.60    0.70
  -4  -6   1    3.10    0.70
  -4  -6   1    5.00    0.80
   3   6  -1  246.98    6.30
   3   6  -1  235.98    5.70
   3   6  -1  225.58    6.50
   3   6  -1  246.18    5.80
   3   6  -1  243.48    6.70
   3   6  -1  243.28    6.10
   3   6  -1  246.98    6.60
   3   6  -1  248.98    6.50
   3   6  -1  234.18    7.80
   3   6  -1  248.18    5.60
   3   6  -1  237.18    8.20
  -3  -6   1  241.18    5.70
  -3  -6   1  229.78    7.70
  -3  -6   1  251.87    8.30
  -3  -6   1  240.98    6.10
  -3  -6   1  243.38    5.70
   2   6  -1  181.88    4.50
   2   6  -1  180.88    4.80
   2   6  -1  183.98    4.90
   2   6  -1  183.28    5.20
   2   6  -1  186.28    4.70
   2   6  -1  181.38    4.60
   2   6  -1  181.98    5.00
   2   6  -1  185.78    4.60
   2   6  -1  173.58    7.40
   2   6  -1  184.28    5.30
   2   6  -1  185.18    7.30
  -2  -6   1  181.28    7.20
  -2  -6   1  183.58    7.60
  -2  -6   1  181.58    4.70
  -2  -6   1  181.88    4.80
  -2  -6   1  182.58    4.80
   1   6  -1   13.80    2.50
   1   6  -1   15.90    1.00
   1   6  -1   17.40    1.20
   1   6  -1   18.20    1.10
   1   6  -1   15.40    0.90
   1   6  -1   17.20    1.00
   1   6  -1   18.70    1.30
   1   6  -1   20.30    3.00
   1   6  -1   16.40    0.90
   1   6  -1   17.50    1.10
  -1  -6   1   17.00    0.60
  -1  -6   1   16.00    2.60
  -1  -6   1   17.70    1.00
  -1  -6   1   15.80    1.00
  -1  -6   1   16.00    0.90
  -1  -6   1   14.40    1.10
  -1  -6   1   14.70    0.90
  -1  -6   1   17.40    1.10
  -1  -6   1   16.40    0.60
  -1  -6   1   17.40    1.00
   0   6  -1  460.15   15.10
   0   6  -1  494.55   15.90
   0  -6   1  507.25   16.10
   0  -6   1  483.65   15.30
  -1   6  -1    2.60    0.60
  -1   6  -1    2.40    1.60
  -1   6  -1    2.00    0.40
  -1   6  -1    2.00    0.30
  -1   6  -1    1.80    0.60
  -1   6  -1    3.80    1.60
  -1   6  -1    3.40    0.60
  -1   6  -1    2.00    0.50
  -1   6  -1    2.60    0.50
  -1   6  -1    2.20    0.60
   1  -6   1    2.90    0.40
   1  -6   1    2.10    1.30
   1  -6   1    2.10    0.50
   1  -6   1    2.30    0.50
   1  -6   1    4.60    2.00
   1  -6   1    1.90    0.50
   1  -6   1    1.70    0.40
   1  -6   1    2.50    0.60
   1  -6   1    1.60    0.30
   1  -6   1    3.00    0.60
  -2   6  -1    4.80    0.70
  -2   6  -1    6.00    2.10
  -2   6  -1    7.70    1.00
  -2   6  -1    5.60    0.90
  -2   6  -1    5.60    0.50
  -2   6  -1    7.30    0.90
  -2   6  -1    7.50    2.10
  -2   6  -1    5.80    0.80
  -2   6  -1    7.90    0.90
  -2   6  -1    6.00    0.90
   2  -6   1    6.70    2.30
   2  -6   1    7.10    0.90
   2  -6   1    5.50    0.70
   2  -6   1    5.30    0.60
   2  -6   1    4.20    1.70
   2  -6   1    5.40    0.80
   2  -6   1    5.70    0.50
   2  -6   1    5.50    0.50
   2  -6   1    5.90    0.70
   2  -6   1    5.70    0.90
  -3   6  -1   51.69    2.60
  -3   6  -1   58.49    5.20
  -3   6  -1   62.09    2.30
  -3   6  -1   56.19    2.10
  -3   6  -1   59.09    2.50
  -3   6  -1   59.89    2.30
  -3   6  -1   54.29    5.10
  -3   6  -1   59.99    2.40
  -3   6  -1   62.89    2.30
   3  -6   1   54.29    2.50
   3  -6   1   58.89    2.10
   3  -6   1   60.19    1.80
   3  -6   1   60.99    2.20
   3  -6   1   56.39    5.10
   3  -6   1   58.19    2.20
   3  -6   1   55.69    2.20
   3  -6   1   55.19    2.50
   3  -6   1   64.39    5.70
  -4   6  -1  172.18    9.60
  -4   6  -1  177.28    5.40
  -4   6  -1  172.88    5.00
  -4   6  -1  179.58    5.10
  -4   6  -1  190.88    9.70
  -4   6  -1  181.18    5.70
  -4   6  -1  173.18    5.00
  -4   6  -1  177.08    5.10
  -4   6  -1  170.78    5.00
   4  -6   1  180.98    5.50
   4  -6   1  174.08    5.50
   4  -6   1  196.78    9.80
   4  -6   1  184.98    5.20
   4  -6   1  176.48    4.90
   4  -6   1  171.38    9.80
   4  -6   1  173.98    4.90
   4  -6   1  178.88    4.80
   4  -6   1  175.58    5.60
  -5   6  -1    9.20    0.80
  -5   6  -1    8.50    1.00
  -5   6  -1   10.10    0.90
  -5   6  -1   12.00    3.30
  -5   6  -1    9.80    1.00
  -5   6  -1    7.50    1.10
  -5   6  -1    9.80    0.90
  -5   6  -1   10.80    3.20
  -5   6  -1   10.50    1.30
  -5   6  -1   11.40    1.30
   5  -6   1   12.20    1.40
   5  -6   1    9.40    1.40
   5  -6   1    9.40    1.10
   5  -6   1   12.90    3.90
   5  -6   1   10.20    3.10
   5  -6   1    8.60    1.30
   5  -6   1   10.10    0.80
   5  -6   1    9.50    0.80
   5  -6   1    9.60    1.20
  -6   6  -1   11.00    1.20
  -6   6  -1    8.90    1.00
  -6   6  -1   10.00    1.20
  -6   6  -1    9.90    1.40
  -6   6  -1    8.40    0.70
  -6   6  -1    6.40    1.00
  -6   6  -1    7.60    0.90
  -6   6  -1    6.90    1.10
  -6   6  -1    6.50    3.00
   6  -6   1    9.10    1.30
   6  -6   1    8.90    4.00
   6  -6   1    9.10    1.40
   6  -6   1    9.20    1.30
   6  -6   1    7.70    1.20
   6  -6   1   10.80    1.10
   6  -6   1    7.40    3.30
   6  -6   1    7.70    1.00
   6  -6   1    8.80    1.00
  -7   6  -1    2.20    0.70
  -7   6  -1    2.00    0.50
  -7   6  -1    2.60    0.60
  -7   6  -1    2.30    0.50
  -7   6  -1    1.70    0.50
  -7   6  -1    0.10    2.60
  -7   6  -1    1.50    0.60
  -7   6  -1    2.10    0.70
   7  -6   1    2.30    0.60
   7  -6   1    2.00    0.70
   7  -6   1    5.50    3.70
   7  -6   1    2.50    0.80
   7  -6   1    2.10    0.80
   7  -6   1    2.00    0.60
   7  -6   1    1.80    0.60
  -8   6  -1   -2.90    4.10
  -8   6  -1    0.40    0.30
   8  -6   1   -0.10    4.20
   8  -6   1    0.60    0.60
   8  -6   1    0.20    0.30
   8  -6   1   -0.20    0.20
   7   5  -1   97.49    4.50
  -7  -5   1  105.49    4.40
  -7  -5   1   98.89    3.60
   6   5  -1   18.20    1.20
   6   5  -1   17.80    1.20
   6   5  -1   18.70    1.70
  -6  -5   1   18.70    1.30
  -6  -5   1   17.50    1.60
   5   5  -1   50.29    2.30
   5   5  -1   49.40    2.60
   5   5  -1   49.80    2.00
   5   5  -1   51.29    2.00
   5   5  -1   47.10    1.90
   5   5  -1   48.50    1.70
   5   5  -1   49.50    2.20
  -5  -5   1   49.00    2.10
  -5  -5   1   50.29    2.20
  -5  -5   1   48.00    2.40
   4   5  -1   33.30    1.90
   4   5  -1   31.60    1.60
   4   5  -1   33.70    1.60
   4   5  -1   32.10    1.30
   4   5  -1   31.30    1.10
   4   5  -1   31.20    1.60
   4   5  -1   34.90    1.60
   4   5  -1   33.80    1.70
   4   5  -1   32.00    1.30
   4   5  -1   33.10    1.10
  -4  -5   1   33.10    1.60
  -4  -5   1   32.80    1.50
   3   5  -1    1.30    0.40
   3   5  -1    0.90    0.40
   3   5  -1    0.90    0.20
   3   5  -1    0.30    0.80
   3   5  -1    1.00    0.30
   3   5  -1    0.70    0.20
   3   5  -1    0.90    0.70
   3   5  -1    0.60    0.20
   3   5  -1    0.60    0.30
   3   5  -1    0.20    0.30
   3   5  -1    0.90    0.20
   3   5  -1    0.70    0.20
   3   5  -1    1.00    0.30
  -3  -5   1    1.30    0.40
  -3  -5   1    0.60    0.20
  -3  -5   1    1.10    0.20
  -3  -5   1    0.00    0.80
  -3  -5   1   -0.10    0.70
  -3  -5   1    1.40    0.30
  -3  -5   1    0.50    0.30
  -3  -5   1    0.80    0.20
   2   5  -1  108.99    3.40
   2   5  -1  101.99    2.90
   2   5  -1   99.49    3.10
   2   5  -1   98.89    2.80
   2   5  -1  102.19    2.70
   2   5  -1  104.59    2.80
   2   5  -1  104.59    3.20
   2   5  -1  100.79    3.00
   2   5  -1   99.99    2.70
   2   5  -1  100.49    4.60
   2   5  -1   95.99    3.00
   2   5  -1   98.29    4.70
  -2  -5   1   98.49    4.80
  -2  -5   1  101.29    2.80
  -2  -5   1  102.69    3.00
  -2  -5   1  103.59    3.00
  -2  -5   1  104.79    2.60
  -2  -5   1  103.39    2.90
  -2  -5   1   94.39    4.50
   1   5  -1   32.90    1.40
   1   5  -1   35.60    1.30
   1   5  -1   31.50    1.20
   1   5  -1   34.70    1.60
   1   5  -1   31.80    1.20
   1   5  -1   32.90    1.40
   1   5  -1   33.80    1.60
   1   5  -1   31.80    1.30
   1   5  -1   34.20    2.90
   1   5  -1   33.60    3.00
   1   5  -1   30.80    1.40
  -1  -5   1   33.60    0.90
  -1  -5   1   32.30    1.40
  -1  -5   1   33.30    1.50
  -1  -5   1   33.40    1.40
  -1  -5   1   30.60    2.90
  -1  -5   1   34.30    1.30
  -1  -5   1   32.30    1.40
  -1  -5   1   34.60    0.90
  -1  -5   1   34.20    1.30
  -1  -5   1   33.30    1.30
  -1  -5   1   31.80    2.80
   0   5  -1  938.61   24.30
   0   5  -1  922.11   24.50
   0  -5   1  934.31   24.60
   0  -5   1  934.91   24.10
  -1   5  -1  523.05   15.70
  -1   5  -1  483.85   15.60
   1  -5   1  497.25   15.40
   1  -5   1  510.75   15.90
  -2   5  -1  397.96   13.80
  -2   5  -1  410.56   13.80
   2  -5   1  413.36   13.70
   2  -5   1  365.96   13.60
  -3   5  -1  435.86   14.90
  -3   5  -1  404.16   14.70
   3  -5   1  430.06   14.70
   3  -5   1  426.36   15.10
  -4   5  -1  262.97    6.50
  -4   5  -1  256.57    7.20
  -4   5  -1  277.27   11.40
  -4   5  -1  268.97   11.50
  -4   5  -1  258.27    6.80
  -4   5  -1  264.97    7.00
   4  -5   1  254.47    7.30
   4  -5   1  262.57    7.10
   4  -5   1  260.97    7.20
   4  -5   1  255.87    6.40
   4  -5   1  260.27   11.50
   4  -5   1  260.77   11.10
  -5   5  -1   83.99    3.20
  -5   5  -1   87.79    3.00
  -5   5  -1   89.49    2.80
  -5   5  -1   88.29    2.90
  -5   5  -1   97.49    6.70
  -5   5  -1   87.09    2.60
  -5   5  -1   88.79    3.50
  -5   5  -1   77.39    3.20
  -5   5  -1   88.79    6.60
   5  -5   1   90.39    3.30
   5  -5   1   85.19    2.90
   5  -5   1   84.99    6.50
   5  -5   1   86.39    3.50
   5  -5   1   80.09    3.40
   5  -5   1   87.29    2.50
   5  -5   1   88.19    3.40
   5  -5   1   89.29    2.90
   5  -5   1   86.39    6.30
   5  -5   1   90.79    2.80
  -6   5  -1   44.00    2.40
  -6   5  -1   39.50    1.60
  -6   5  -1   43.80    2.20
  -6   5  -1   44.50    2.00
  -6   5  -1   52.09    6.50
  -6   5  -1   44.10    1.90
  -6   5  -1   45.20    1.80
  -6   5  -1   43.80    1.90
  -6   5  -1   50.29    5.40
  -6   5  -1   42.40    2.30
   6  -5   1   47.10    2.50
   6  -5   1   47.90    2.40
   6  -5   1   45.70    5.00
   6  -5   1   45.90    1.80
   6  -5   1   41.70    2.00
   6  -5   1   45.80    2.50
   6  -5   1   47.00    2.30
   6  -5   1   48.40    2.30
   6  -5   1   45.20    2.80
  -7   5  -1  237.08   12.10
  -7   5  -1  267.87    6.90
  -7   5  -1  266.77    7.70
  -7   5  -1  272.07    6.80
  -7   5  -1  264.07    6.70
  -7   5  -1  258.47    7.40
  -7   5  -1  259.87    7.90
  -7   5  -1  271.67    6.50
   7  -5   1  269.97    8.10
   7  -5   1  280.37    8.70
   7  -5   1  264.27    7.10
   7  -5   1  258.17    7.60
   7  -5   1  263.07    6.90
   7  -5   1  230.88   12.50
   7  -5   1  271.77    8.40
   7  -5   1  271.27    7.50
  -8   5  -1    0.40    0.40
  -8   5  -1    0.40    0.40
  -8   5  -1   -1.80    2.10
   8  -5   1    0.80    3.20
   8  -5   1    0.20    0.30
   8  -5   1    0.50    0.40
   8  -5   1    1.20    0.60
   8  -5   1    0.50    0.40
   8  -5   1    0.50    0.50
  -9   5  -1    0.90    0.60
  -9   5  -1    1.30    4.60
  -9   5  -1    0.40    0.40
   9  -5   1    1.30    0.80
   9  -5   1    1.30    4.10
   9  -5   1   -0.10    0.50
   9  -5   1    0.70    0.70
   9  -5   1    0.40    0.30
   8   4  -1   32.40    2.60
  -8  -4   1   36.00    1.90
   7   4  -1   96.49    3.20
   7   4  -1   92.49    3.20
   7   4  -1   87.29    4.20
   7   4  -1   86.79    3.40
  -7  -4   1   88.99    3.90
  -7  -4   1   93.39    3.20
  -7  -4   1   92.49    3.30
   6   4  -1    1.00    0.40
   6   4  -1    0.90    0.40
   6   4  -1    0.70    0.40
   6   4  -1    0.80    0.30
   6   4  -1    0.80    0.40
   6   4  -1    0.90    0.60
  -6  -4   1    0.60    0.50
  -6  -4   1    0.80    0.40
  -6  -4   1    0.20    0.30
  -6  -4   1    0.40    0.40
   5   4  -1   96.89    2.60
   5   4  -1  104.79    3.40
   5   4  -1   98.79    3.20
   5   4  -1   95.59    3.80
   5   4  -1  100.49    3.20
   5   4  -1   97.19    3.00
   5   4  -1   99.99    3.10
   5   4  -1   95.79    2.50
  -5  -4   1   97.79    3.00
  -5  -4   1   95.49    3.60
  -5  -4   1  101.99    3.20
   4   4  -1  320.97    8.40
   4   4  -1  302.67    7.10
   4   4  -1  327.17    7.80
   3   4  -1    3.40    0.50
   3   4  -1    3.10    0.50
   3   4  -1    3.20    0.50
   3   4  -1    2.80    0.20
   3   4  -1    3.50    0.50
   3   4  -1    3.40    0.30
   3   4  -1    2.80    0.50
   3   4  -1    4.20    0.60
   3   4  -1    3.40    0.40
   3   4  -1    4.50    0.80
   3   4  -1    3.30    0.30
   3   4  -1    3.30    0.40
   3   4  -1    3.20    0.40
   3   4  -1    4.70    0.90
   3   4  -1    3.00    0.30
   3   4  -1    3.60    0.70
  -3  -4   1    3.20    0.30
  -3  -4   1    4.90    0.80
  -3  -4   1    3.20    0.30
  -3  -4   1    2.80    0.50
  -3  -4   1    3.10    0.50
  -3  -4   1    3.40    0.30
  -3  -4   1    2.90    0.40
  -3  -4   1    2.00    0.40
  -3  -4   1    4.40    0.90
   2   4  -1   11.60    0.60
   2   4  -1   12.20    1.60
   2   4  -1   11.90    0.80
   2   4  -1   13.90    1.60
   2   4  -1   11.80    0.70
   2   4  -1   10.40    0.70
   2   4  -1   10.50    0.70
   2   4  -1   10.70    0.80
   2   4  -1   10.40    0.70
   2   4  -1   11.20    0.50
   2   4  -1   11.60    0.40
   2   4  -1   10.90    0.80
   2   4  -1   11.70    0.50
   2   4  -1   11.00    0.60
  -2  -4   1   11.10    1.40
  -2  -4   1   10.80    0.50
  -2  -4   1   12.30    1.70
  -2  -4   1   11.30    0.70
  -2  -4   1   11.40    0.70
  -2  -4   1   11.30    0.70
  -2  -4   1   10.70    0.60
  -2  -4   1   11.10    0.70
   1   4  -1   36.50    1.20
   1   4  -1   38.60    2.70
   1   4  -1   36.10    1.20
   1   4  -1   36.50    1.30
   1   4  -1   36.70    1.50
   1   4  -1   36.80    1.20
   1   4  -1   35.50    2.60
   1   4  -1   38.40    1.50
   1   4  -1   35.90    1.40
   1   4  -1   37.00    1.40
  -1  -4   1   36.60    2.70
  -1  -4   1   35.40    0.90
  -1  -4   1   32.00    2.40
  -1  -4   1   36.70    1.30
  -1  -4   1   34.50    1.40
  -1  -4   1   35.80    1.30
  -1  -4   1   35.20    1.30
  -1  -4   1   35.70    1.40
  -1  -4   1   36.50    1.20
   0   4  -1   70.99    2.10
   0   4  -1   70.99    2.30
   0   4  -1   69.09    2.20
   0   4  -1   63.59    3.80
   0   4  -1   67.59    4.00
   0   4  -1   74.19    2.40
   0   4  -1   69.19    2.00
   0   4  -1   67.69    2.30
   0  -4   1   72.49    2.20
   0  -4   1   68.29    2.30
   0  -4   1   71.09    1.90
   0  -4   1   69.29    2.20
   0  -4   1   73.49    2.30
   0  -4   1   68.69    3.90
   0  -4   1   72.99    2.30
  -1   4  -1   37.80    1.50
  -1   4  -1   33.90    1.00
  -1   4  -1   32.60    1.50
  -1   4  -1   34.00    1.30
  -1   4  -1   33.40    1.50
  -1   4  -1   33.00    1.40
  -1   4  -1   35.30    3.00
  -1   4  -1   32.00    2.90
  -1   4  -1   36.00    1.30
   1  -4   1   33.10    1.50
   1  -4   1   33.40    1.50
   1  -4   1   37.30    1.20
   1  -4   1   32.70    1.10
   1  -4   1   33.80    2.90
   1  -4   1   32.90    1.30
   1  -4   1   33.70    1.50
   1  -4   1   32.30    2.90
   1  -4   1   35.60    1.20
   1  -4   1   34.00    1.20
  -2   4  -1 1262.77   31.70
  -2   4  -1 1283.67   31.70
   2  -4   1 1272.57   31.90
   2  -4   1 1268.87   31.50
  -3   4  -1  364.16   13.00
  -3   4  -1  415.66   13.30
   3  -4   1  384.26   13.30
   3  -4   1  385.06   13.00
  -4   4  -1  341.97   12.70
  -4   4  -1  364.86   13.10
   4  -4   1  365.26   12.90
   4  -4   1  365.76   13.30
  -5   4  -1  130.59    7.40
  -5   4  -1  138.29    4.30
  -5   4  -1  145.79    3.70
  -5   4  -1  138.09    4.50
  -5   4  -1  138.39    3.90
  -5   4  -1  141.59    4.50
  -5   4  -1  143.49    3.90
  -5   4  -1  143.29    3.70
  -5   4  -1  125.19    7.40
   5  -4   1  141.49    4.00
   5  -4   1  139.89    4.70
   5  -4   1  145.49    4.40
   5  -4   1  137.29    3.80
   5  -4   1  151.08    4.50
   5  -4   1  124.19    7.50
   5  -4   1  141.19    4.60
   5  -4   1  141.19    7.50
   5  -4   1  139.29    3.70
   5  -4   1  142.89    4.40
  -6   4  -1  342.07    8.90
  -6   4  -1  342.37   19.00
  -6   4  -1  317.07   13.20
  -6   4  -1  331.47    9.10
   6  -4   1  338.17   13.10
   6  -4   1  338.97   15.20
   6  -4   1  344.67    9.20
  -7   4  -1   63.19    2.00
  -7   4  -1   61.59    2.20
  -7   4  -1   66.49    2.60
  -7   4  -1   59.39    2.80
  -7   4  -1   65.89    5.80
  -7   4  -1   63.59    2.70
  -7   4  -1   63.09    2.20
   7  -4   1   61.69    3.20
   7  -4   1   64.79    2.00
   7  -4   1   61.69    2.70
   7  -4   1   57.19    2.40
   7  -4   1   59.39    3.00
   7  -4   1   70.29    6.40
   7  -4   1   65.29    2.70
   7  -4   1   65.09    3.20
  -8   4  -1   68.49    6.10
  -8   4  -1   65.69    3.10
  -8   4  -1   65.69    3.00
  -8   4  -1   69.79    2.80
  -8   4  -1   72.19    2.90
   8  -4   1   64.99    3.40
   8  -4   1   64.09    3.40
   8  -4   1   64.09    2.70
   8  -4   1   67.59    2.60
   8  -4   1   69.79    2.90
   8  -4   1   63.79    3.50
   8  -4   1   71.19    6.90
  -9   4  -1  154.78    9.60
  -9   4  -1  163.68    5.10
  -9   4  -1  159.28    5.60
   9  -4   1  161.78    6.10
   9  -4   1  162.88    4.90
   9  -4   1  150.88    4.90
   9  -4   1  164.68    6.40
   9  -4   1  161.48    5.10
   9  -4   1  154.68   10.20
   8   3  -1  178.78    6.60
   8   3  -1  163.98    5.70
   8   3  -1  176.18    5.20
  -8  -3   1  170.98    5.20
   7   3  -1   47.20    2.30
   7   3  -1   54.89    3.10
   7   3  -1   51.39    2.20
   7   3  -1   49.99    2.50
   7   3  -1   47.70    1.80
   7   3  -1   45.40    1.90
  -7  -3   1   48.50    2.40
  -7  -3   1   48.80    2.10
  -7  -3   1   46.60    2.10
   6   3  -1  213.18    5.60
   6   3  -1  214.38    6.10
   6   3  -1  210.58    5.90
   6   3  -1  216.18    5.50
   6   3  -1  210.38    5.30
   6   3  -1  207.48    6.70
   6   3  -1  212.28    5.00
  -6  -3   1  199.48    6.20
   5   3  -1  108.89    4.00
   5   3  -1  111.39    3.50
   5   3  -1  111.69    3.30
   5   3  -1  106.69    2.70
   5   3  -1  109.09    3.00
   5   3  -1  110.79    3.30
   5   3  -1  113.59    3.60
   5   3  -1  106.79    2.60
  -5  -3   1  103.19    3.70
  -5  -3   1  109.89    3.60
  -5  -3   1  109.19    3.20
   4   3  -1  147.99    4.30
   4   3  -1  154.48    4.10
   4   3  -1  147.49    4.30
   4   3  -1  157.68    4.70
   4   3  -1  147.49    3.90
   2   3  -1  414.56   10.20
  -2  -3   1  396.96   10.00
  -2  -3   1  393.86   10.40
   1   3  -1  230.48    7.00
   1   3  -1  224.78    6.90
  -1  -3   1  230.48    7.10
  -1  -3   1  230.08    6.90
   0   3  -1   61.89    2.00
   0   3  -1   63.29    2.00
   0   3  -1   60.19    3.30
   0   3  -1   64.29    1.90
   0   3  -1   69.89    1.80
   0   3  -1   62.19    1.90
   0   3  -1   62.69    3.40
   0  -3   1   59.79    3.20
   0  -3   1   60.79    1.90
   0  -3   1   63.39    1.90
   0  -3   1   62.99    1.70
   0  -3   1   64.49    1.90
   0  -3   1   64.49    1.90
   0  -3   1   59.59    1.70
  -1   3  -1    1.10    0.20
  -1   3  -1    1.60    0.30
  -1   3  -1    1.30    0.30
  -1   3  -1    1.00    0.30
  -1   3  -1    1.40    0.20
  -1   3  -1    2.90    0.90
  -1   3  -1    0.50    0.60
  -1   3  -1    1.70    0.30
  -1   3  -1    1.40    0.30
   1  -3   1    0.80    0.20
   1  -3   1    1.60    0.40
   1  -3   1    1.00    0.20
   1  -3   1    0.70    0.20
   1  -3   1    1.10    0.20
   1  -3   1    1.30    0.80
   1  -3   1    1.50    0.30
   1  -3   1    1.50    0.80
  -2   3  -1  290.97    9.70
  -2   3  -1  291.77    9.70
   2  -3   1  293.27    9.80
   2  -3   1  276.87    9.50
  -3   3  -1  146.79    6.60
  -3   3  -1  138.89    6.40
  -3   3  -1  148.99    4.00
   3  -3   1  136.09    6.30
   3  -3   1  139.89    6.60
  -4   3  -1   25.10    1.10
  -4   3  -1   24.40    1.00
  -4   3  -1   27.60    3.00
  -4   3  -1   24.90    1.00
  -4   3  -1   25.50    1.40
  -4   3  -1   25.50    2.90
  -4   3  -1   24.60    1.40
  -4   3  -1   26.20    1.20
  -4   3  -1   26.60    1.10
   4  -3   1   27.50    1.20
   4  -3   1   23.50    1.40
   4  -3   1   30.50    3.10
   4  -3   1   22.90    1.10
   4  -3   1   25.80    1.30
   4  -3   1   26.90    1.40
   4  -3   1   24.70    1.10
   4  -3   1   27.50    1.60
   4  -3   1   23.20    2.70
   4  -3   1   24.60    1.00
   4  -3   1   24.00    1.40
  -5   3  -1   44.50    1.60
  -5   3  -1   42.20    1.40
  -5   3  -1   45.60    1.90
  -5   3  -1   50.19    4.20
  -5   3  -1   44.30    1.60
  -5   3  -1   40.20    2.10
  -5   3  -1   41.90    1.70
  -5   3  -1   44.50    2.00
  -5   3  -1   44.50    3.90
  -5   3  -1   42.10    1.40
   5  -3   1   43.20    2.10
   5  -3   1   43.00    2.20
   5  -3   1   42.10    1.90
   5  -3   1   45.00    1.90
   5  -3   1   44.10    1.70
   5  -3   1   44.70    1.40
   5  -3   1   38.40    2.10
   5  -3   1   41.30    3.70
   5  -3   1   41.20    3.90
   5  -3   1   42.10    1.70
   5  -3   1   45.50    1.70
  -6   3  -1   23.10    3.50
  -6   3  -1   24.30    1.50
  -6   3  -1   21.60    1.30
  -6   3  -1   20.70    1.00
  -6   3  -1   23.90    1.70
  -6   3  -1   23.90    1.00
  -6   3  -1   21.90    1.30
  -6   3  -1   21.80    1.10
   6  -3   1   24.80    1.50
   6  -3   1   21.50    0.90
   6  -3   1   25.10    1.70
   6  -3   1   23.40    1.70
   6  -3   1   21.90    1.70
   6  -3   1   23.40    1.30
   6  -3   1   25.10    1.30
   6  -3   1   22.50    1.40
   6  -3   1   28.60    3.30
   6  -3   1   24.20    1.30
  -7   3  -1   91.49    2.60
  -7   3  -1   86.49    2.40
  -7   3  -1   89.59    3.10
  -7   3  -1   90.29    3.10
  -7   3  -1   91.49    6.10
  -7   3  -1   94.89    3.50
  -7   3  -1   90.39    2.50
  -7   3  -1   92.29    6.40
  -7   3  -1   87.69    3.20
  -7   3  -1   84.49    3.20
  -7   3  -1   90.29    2.60
   7  -3   1   89.29    3.70
   7  -3   1   87.79    3.20
   7  -3   1   89.89    2.30
   7  -3   1   89.19    2.90
   7  -3   1   87.89    3.90
   7  -3   1   92.69    4.00
   7  -3   1   88.09    6.10
   7  -3   1   86.49    3.00
   7  -3   1   78.69    6.20
  -8   3  -1    7.60    1.20
  -8   3  -1   11.60    1.10
  -8   3  -1    7.60    2.60
  -8   3  -1   10.40    1.30
   8  -3   1    9.80    1.10
   8  -3   1   10.80    1.20
   8  -3   1    9.50    1.50
   8  -3   1   11.50    1.60
   8  -3   1    8.50    2.80
   8  -3   1   11.90    1.00
  -9   3  -1  152.98    5.40
  -9   3  -1  141.29    8.50
  -9   3  -1  161.88    4.90
  -9   3  -1  159.98    5.30
  -9   3  -1  143.69    5.70
   9  -3   1  150.88    4.70
   9  -3   1  134.99    9.10
   9  -3   1  153.98    4.60
   9  -3   1  149.59    6.00
   9  -3   1  162.28    5.70
   9  -3   1  157.88    6.10
   9   2  -1    0.30    0.50
   9   2  -1    0.60    0.40
  -9  -2   1    0.30    0.40
  -9  -2   1    0.50    0.40
   8   2  -1   26.40    2.00
   8   2  -1   27.40    2.30
   8   2  -1   25.90    1.60
  -8  -2   1   26.90    1.50
  -8  -2   1   29.10    1.70
   7   2  -1   77.99    2.50
   7   2  -1   76.39    2.90
   7   2  -1   79.09    3.80
   7   2  -1   77.29    2.40
   7   2  -1   74.79    2.30
   7   2  -1   78.09    3.30
  -7  -2   1   83.09    3.30
  -7  -2   1   77.29    2.90
  -7  -2   1   80.29    3.70
   6   2  -1  217.98    6.40
   6   2  -1  222.38    5.60
   6   2  -1  224.18    5.90
   6   2  -1  226.88    6.10
   6   2  -1  228.68    7.00
   5   2  -1    0.90    0.30
   5   2  -1    1.40    0.30
   5   2  -1    1.40    0.40
   5   2  -1    0.60    0.30
   5   2  -1    1.20    0.40
   5   2  -1    1.60    0.30
   5   2  -1    0.70    0.40
   5   2  -1    1.20    0.30
   5   2  -1    1.40    0.40
   5   2  -1    1.30    0.40
  -5  -2   1    0.70    0.30
  -5  -2   1    1.60    0.50
  -5  -2   1    1.40    0.40
  -5  -2   1    0.90    0.30
  -5  -2   1    0.60    0.30
   3   2  -1   18.90    0.70
   3   2  -1   18.90    1.00
   3   2  -1   18.00    1.00
   3   2  -1   18.80    1.00
   3   2  -1   17.40    0.90
   3   2  -1   17.30    0.80
   3   2  -1   17.60    0.90
   3   2  -1   17.70    1.30
   3   2  -1   19.30    0.90
   3   2  -1   18.70    0.90
  -3  -2   1   18.10    0.70
  -3  -2   1   16.50    0.80
  -3  -2   1   18.60    1.00
  -3  -2   1   18.70    0.80
  -3  -2   1   19.90    0.90
  -3  -2   1   19.40    1.00
   2   2  -1 1076.29   23.60
  -2  -2   1 1103.99   23.60
   1   2  -1    0.60    0.20
   1   2  -1    0.20    0.10
   1   2  -1    0.20    0.10
   1   2  -1    0.30    0.10
   1   2  -1    0.30    0.10
   1   2  -1    0.80    0.40
   1   2  -1    0.30    0.10
   1   2  -1    0.20    0.30
   1   2  -1    0.10    0.10
   1   2  -1    0.20    0.10
   1   2  -1    0.30    0.10
  -1  -2   1    0.30    0.40
  -1  -2   1    0.20    0.10
  -1  -2   1    0.00    0.30
  -1  -2   1    0.30    0.10
  -1  -2   1    0.40    0.10
  -1  -2   1    0.40    0.10
  -1  -2   1    0.20    0.10
  -1  -2   1    0.20    0.10
   0   2  -1  459.35   11.60
   0   2  -1  447.36   11.50
   0  -2   1  451.55   11.50
  -1   2  -1 3426.96   92.59
  -1   2  -1 3370.36   93.89
   1  -2   1 3374.56   93.99
   1  -2   1 3297.07   91.69
  -2   2  -1  101.99    4.60
  -2   2  -1  111.09    4.70
   2  -2   1  102.69    4.60
   2  -2   1  104.79    4.60
  -3   2  -1  163.68    6.40
  -3   2  -1  153.68    6.30
   3  -2   1  161.08    6.50
   3  -2   1  157.38    6.30
  -4   2  -1    1.10    0.20
  -4   2  -1    1.10    0.30
  -4   2  -1    1.70    0.30
  -4   2  -1    0.80    0.30
  -4   2  -1    0.90    0.30
  -4   2  -1    1.90    1.10
  -4   2  -1    1.10    0.20
  -4   2  -1    1.40    0.40
  -4   2  -1    0.90    0.20
   4  -2   1    1.10    0.30
   4  -2   1    1.60    0.40
   4  -2   1    1.20    0.40
   4  -2   1    1.50    1.00
   4  -2   1    2.50    1.20
   4  -2   1    1.70    0.40
   4  -2   1    0.60    0.30
   4  -2   1    1.70    0.30
  -5   2  -1 1064.29   26.80
  -5   2  -1 1059.89   26.90
   5  -2   1 1060.39   27.20
   5  -2   1 1026.90   26.60
  -6   2  -1   47.30    2.20
  -6   2  -1   50.09    2.10
  -6   2  -1   50.59    1.50
  -6   2  -1   51.89    1.50
  -6   2  -1   51.79    2.00
  -6   2  -1   49.70    1.50
  -6   2  -1   51.89    4.10
  -6   2  -1   49.80    2.00
  -6   2  -1   45.40    4.60
  -6   2  -1   50.59    2.10
  -6   2  -1   49.10    1.50
   6  -2   1   56.19    4.10
   6  -2   1   49.99    2.60
   6  -2   1   49.10    2.00
   6  -2   1   47.40    1.80
   6  -2   1   50.79    2.10
   6  -2   1   53.59    2.70
   6  -2   1   52.19    1.90
   6  -2   1   50.59    2.00
   6  -2   1   47.10    1.60
  -7   2  -1  379.36   16.10
  -7   2  -1  385.16   13.30
   7  -2   1  417.56   13.20
   7  -2   1  397.26   13.90
  -8   2  -1   69.79    5.00
  -8   2  -1   64.19    2.90
  -8   2  -1   61.99    2.40
  -8   2  -1   63.09    2.90
  -8   2  -1   63.89    2.50
   8  -2   1   64.19    2.30
   8  -2   1   60.49    3.40
   8  -2   1   61.09    2.30
   8  -2   1   62.39    3.40
   8  -2   1   59.39    2.30
   8  -2   1   63.99    5.40
  -9   2  -1   23.10    1.40
  -9   2  -1   20.00    1.70
  -9   2  -1   25.70    3.90
  -9   2  -1   19.60    1.40
  -9   2  -1   21.00    1.70
   9  -2   1   22.00    1.30
   9  -2   1   24.70    1.30
   9  -2   1   24.10    2.70
   9  -2   1   25.60    4.30
   9  -2   1   23.20    2.10
   9   1  -1   53.79    3.40
   9   1  -1   47.00    2.40
   9   1  -1   46.60    2.90
  -9  -1   1   50.09    2.30
  -9  -1   1   50.09    2.50
   8   1  -1   99.69    4.20
   8   1  -1  104.69    3.70
   8   1  -1  104.99    4.60
  -8  -1   1   96.39    3.40
  -8  -1   1  101.09    3.70
   7   1  -1    1.20    0.30
   7   1  -1    1.60    0.70
   7   1  -1    1.00    0.20
   7   1  -1    1.10    0.20
   7   1  -1    0.80    0.50
   7   1  -1    0.90    0.20
  -7  -1   1    0.90    0.30
  -7  -1   1    0.90    0.40
  -7  -1   1    0.90    0.40
   6   1  -1   90.39    3.30
   6   1  -1   86.79    2.50
   6   1  -1   92.09    2.30
   6   1  -1   92.19    3.80
   6   1  -1   91.29    2.30
   6   1  -1   87.69    2.60
   6   1  -1   90.59    2.30
   6   1  -1   86.39    3.20
   6   1  -1   94.29    3.50
  -6  -1   1   86.29    3.20
  -6  -1   1   84.89    2.80
  -6  -1   1   89.99    3.20
  -6  -1   1   88.69    3.30
  -6  -1   1   92.09    2.20
  -6  -1   1   86.49    3.10
  -6  -1   1   89.29    2.20
   5   1  -1   56.99    2.20
   5   1  -1   58.09    1.80
   5   1  -1   61.99    2.60
   5   1  -1   60.29    1.60
   5   1  -1   56.19    2.40
   5   1  -1   58.99    1.60
   5   1  -1   62.69    2.50
   5   1  -1   55.39    2.30
   5   1  -1   60.99    1.60
   5   1  -1   59.29    1.80
   5   1  -1   63.19    1.60
   5   1  -1   59.69    1.60
   5   1  -1   63.49    2.70
   5   1  -1   62.69    2.40
  -5  -1   1   57.79    2.30
  -5  -1   1   61.79    3.00
  -5  -1   1   58.99    2.50
  -5  -1   1   60.59    1.90
  -5  -1   1   57.79    1.60
  -5  -1   1   60.19    1.50
  -5  -1   1   59.79    2.10
  -5  -1   1   61.99    2.20
  -5  -1   1   61.99    2.30
   4   1  -1 1482.55   31.70
   4   1  -1 1480.15   31.60
  -4  -1   1 1417.86   31.50
  -4  -1   1 1462.45   31.40
   3   1  -1  753.62   16.40
  -3  -1   1  750.72   16.40
  -3  -1   1  718.03   16.50
   2   1  -1  612.14   13.60
   2   1  -1  604.24   13.40
  -2  -1   1  584.44   13.40
  -2  -1   1  628.24   13.90
   1   1  -1  119.39    3.40
   1   1  -1  122.99    3.50
  -1  -1   1  120.79    3.50
  -1  -1   1  121.69    3.50
   0   1  -1   68.49    2.60
   0   1  -1   67.29    2.50
   0  -1   1   66.99    2.50
  -1   1  -1 1377.56   43.40
   1  -1   1 1340.77   41.90
   1  -1   1 1296.67   42.90
  -2   1  -1 1501.35   49.99
   2  -1   1 1459.95   48.50
   2  -1   1 1494.85   50.29
  -3   1  -1    0.00    0.40
  -3   1  -1    0.20    0.10
  -3   1  -1    0.50    0.20
  -3   1  -1    0.30    0.60
  -3   1  -1    0.30    0.10
  -3   1  -1    0.20    0.10
  -3   1  -1    0.30    0.20
  -3   1  -1    0.50    0.20
   3  -1   1    0.20    0.10
   3  -1   1    0.40    0.20
   3  -1   1    0.30    0.20
   3  -1   1    0.20    0.10
   3  -1   1    0.30    0.40
   3  -1   1    0.20    0.10
   3  -1   1    0.70    0.50
   3  -1   1    0.30    0.10
   3  -1   1    0.10    0.10
   3  -1   1    0.20    0.10
  -4   1  -1  135.09    5.60
  -4   1  -1  148.99    5.80
   4  -1   1  141.39    5.60
   4  -1   1  139.59    4.10
   4  -1   1  152.68    4.40
   4  -1   1  152.98    6.00
  -5   1  -1  308.97    9.90
  -5   1  -1  312.97   10.00
   5  -1   1  312.57   10.20
   5  -1   1  312.67    7.90
   5  -1   1  312.77    9.90
  -6   1  -1  845.22   22.20
  -6   1  -1  885.11   24.30
   6  -1   1  849.41   22.00
  -7   1  -1  788.22   20.80
  -7   1  -1  756.92   20.30
   7  -1   1  778.32   20.50
   7  -1   1  750.12   21.00
  -8   1  -1   12.90    1.30
  -8   1  -1   13.40    1.20
  -8   1  -1   11.40    1.00
  -8   1  -1   11.40    0.80
  -8   1  -1   14.40    2.40
   8  -1   1   12.70    2.50
   8  -1   1   11.50    0.80
   8  -1   1   10.20    0.80
   8  -1   1   14.60    2.00
   8  -1   1   11.60    1.70
   8  -1   1   12.60    0.80
  -9   1  -1  125.29    6.30
  -9   1  -1  134.29    4.20
  -9   1  -1  136.89    4.80
  -9   1  -1  130.39    4.80
   9  -1   1  128.99    5.50
   9  -1   1  127.99    5.60
   9  -1   1  131.69    3.60
   9  -1   1  136.19    7.20
   9   0  -1  216.08    7.80
   9   0  -1  230.68    7.80
   9   0  -1  212.28    7.30
  -9   0   1  229.58    6.30
  -9   0   1  218.18    7.20
  -9   0   1  215.08    6.60
   8   0  -1  184.88    4.40
   8   0  -1  174.78    6.70
   8   0  -1  168.88    7.00
   8   0  -1  185.78    4.60
   8   0  -1  189.68    6.60
   8   0  -1  184.38    6.30
   8   0  -1  180.88    5.00
  -8   0   1  184.48    4.60
  -8   0   1  177.28    6.50
  -8   0   1  186.18    6.90
  -8   0   1  186.58    5.30
  -8   0   1  188.98    5.70
   7   0  -1    1.30    1.10
   7   0  -1    1.70    0.30
   7   0  -1    1.00    0.30
   7   0  -1    1.20    0.30
   7   0  -1    0.80    0.30
   7   0  -1    1.30    0.30
   7   0  -1    1.60    0.30
   7   0  -1    1.60    0.70
   7   0  -1    1.30    0.30
   7   0  -1    0.60    1.00
   7   0  -1    1.10    0.50
  -7   0   1    1.10    0.30
  -7   0   1    1.10    0.60
  -7   0   1    2.10    1.00
  -7   0   1    1.00    0.40
  -7   0   1    0.90    0.40
  -7   0   1    1.60    1.00
  -7   0   1    1.20    0.50
  -7   0   1    0.80    0.40
   6   0  -1  544.05   14.50
   6   0  -1  583.34   17.40
  -6   0   1  538.65   14.50
  -6   0   1  550.24   14.80
   5   0  -1   87.79    2.50
   5   0  -1   90.39    4.10
   5   0  -1   89.19    3.90
   5   0  -1   86.79    3.00
   5   0  -1   87.79    2.30
   5   0  -1   91.09    3.30
   5   0  -1   88.99    3.40
   5   0  -1   87.69    2.30
   5   0  -1   87.79    2.50
  -5   0   1   87.59    3.40
  -5   0   1   88.09    2.90
  -5   0   1   88.99    2.70
  -5   0   1   87.39    3.80
  -5   0   1   86.49    4.00
  -5   0   1   87.09    2.50
  -5   0   1   88.89    2.30
  -5   0   1   86.09    2.90
   4   0  -1  299.37    8.60
   4   0  -1  294.87    8.40
  -4   0   1  309.47    8.40
  -4   0   1  299.47    8.60
   3   0  -1  612.34   14.50
   3   0  -1  592.94   14.50
  -3   0   1  611.54   14.40
  -3   0   1  611.84   14.60
   2   0  -1  453.55   11.80
   2   0  -1  482.55   11.40
  -2   0   1  483.25   11.40
  -2   0   1  486.75   11.30
   1   0  -1   86.99    2.80
   1   0  -1   80.59    2.70
  -1   0   1   88.49    2.80
   0   0  -1  813.12   25.80
   0   0  -1  834.32   25.60
   0   0   1  863.21   25.90
   0   0   1  816.12   25.80
  -1   0  -1  530.35   12.20
  -2   0  -1    0.30    0.30
  -2   0  -1    0.40    0.10
  -2   0  -1    0.40    0.10
  -2   0  -1    0.40    0.10
  -2   0  -1    0.60    0.20
  -2   0  -1    0.70    0.20
  -2   0  -1    0.50    0.10
  -2   0  -1    0.50    0.10
  -2   0  -1    0.60    0.10
  -2   0  -1    0.60    0.20
  -2   0  -1    0.20    0.30
   2   0   1    0.40    0.30
   2   0   1    0.70    0.10
   2   0   1    0.60    0.10
   2   0   1    0.50    0.10
   2   0   1    0.50    0.20
   2   0   1    0.40    0.10
   2   0   1    0.60    0.10
   2   0   1    0.80    0.10
   2   0   1    0.40    0.10
   2   0   1    0.50    0.10
  -3   0  -1  858.01   19.80
  -3   0  -1  859.41   20.00
   3   0   1  877.01   20.00
   3   0   1  855.51   19.90
  -4   0  -1   64.19    1.60
  -4   0  -1   60.59    3.00
  -4   0  -1   67.79    1.90
  -4   0  -1   61.19    1.80
  -4   0  -1   66.09    1.80
  -4   0  -1   65.09    3.10
  -4   0  -1   62.39    2.20
  -4   0  -1   64.29    2.20
  -4   0  -1   65.39    1.90
   4   0   1   66.09    1.70
   4   0   1   65.69    3.10
   4   0   1   67.09    1.60
   4   0   1   66.59    1.80
   4   0   1   65.09    1.90
   4   0   1   66.29    1.90
   4   0   1   63.19    2.30
   4   0   1   66.99    1.80
   4   0   1   61.89    2.50
   4   0   1   66.89    3.20
   4   0   1   63.69    1.90
  -5   0  -1   41.20    1.80
  -5   0  -1   40.70    2.60
  -5   0  -1   42.30    1.30
  -5   0  -1   40.80    1.10
  -5   0  -1   38.00    2.50
  -5   0  -1   41.90    1.80
  -5   0  -1   42.70    1.50
  -5   0  -1   41.00    1.30
   5   0   1   40.90    1.30
   5   0   1   42.20    2.20
   5   0   1   42.50    1.40
   5   0   1   38.20    1.70
   5   0   1   40.40    1.40
   5   0   1   38.10    1.80
   5   0   1   40.70    2.60
   5   0   1   43.10    2.80
   5   0   1   43.00    1.50
   5   0   1   40.10    1.40
   5   0   1   41.00    2.20
   5   0   1   42.50    1.30
  -6   0  -1  819.52   23.50
  -6   0  -1  836.02   20.30
   6   0   1  824.92   20.30
  -7   0  -1   75.99    3.80
  -7   0  -1   77.79    2.60
  -7   0  -1   79.79    3.20
  -7   0  -1   79.19    2.20
  -7   0  -1   74.69    3.00
  -7   0  -1   77.69    2.20
  -7   0  -1   78.19    4.00
   7   0   1   77.19    2.30
   7   0   1   75.99    3.90
   7   0   1   76.29    2.20
   7   0   1   74.99    3.70
   7   0   1   80.19    2.30
   7   0   1   77.29    2.30
   7   0   1   78.49    2.20
   7   0   1   77.29    4.20
   7   0   1   72.19    3.90
  -8   0  -1    0.20    0.40
  -8   0  -1    0.50    0.40
  -8   0  -1    0.50    0.30
  -8   0  -1    0.40    0.30
  -8   0  -1    2.10    1.20
   8   0   1    0.10    0.40
   8   0   1    0.80    0.70
   8   0   1    0.60    0.30
   8   0   1    0.30    0.20
   8   0   1    0.40    1.30
  -9   0  -1    8.60    1.30
  -9   0  -1    8.10    1.00
  -9   0  -1   10.30    1.70
  -9   0  -1    8.20    1.20
   9   0   1    8.70    1.50
   9   0   1    7.70    1.70
   9   0   1    9.20    1.90
   9  -1  -1   24.60    3.60
   9  -1  -1   23.50    2.60
   9  -1  -1   23.00    2.00
   9  -1  -1   20.30    1.10
  -9   1   1   22.00    1.50
  -9   1   1   18.50    1.70
  -9   1   1   25.40    1.80
  -9   1   1   22.20    3.20
   8  -1  -1   16.30    1.00
   8  -1  -1   17.50    1.70
   8  -1  -1   17.00    1.10
   8  -1  -1   16.60    1.00
   8  -1  -1   17.60    1.00
   8  -1  -1   20.10    4.20
   8  -1  -1   15.90    2.00
  -8   1   1   17.50    1.30
  -8   1   1   15.10    1.90
  -8   1   1   18.70    1.20
  -8   1   1   20.30    1.50
  -8   1   1   21.00    3.00
   7  -1  -1   46.00    1.70
   7  -1  -1   45.50    1.70
   7  -1  -1   47.60    3.10
   7  -1  -1   45.00    1.70
   7  -1  -1   43.90    1.90
   7  -1  -1   45.70    1.80
   7  -1  -1   46.40    3.70
   7  -1  -1   44.70    3.90
  -7   1   1   45.60    1.70
  -7   1   1   45.00    2.00
  -7   1   1   45.40    1.90
  -7   1   1   44.40    3.50
  -7   1   1   44.40    2.70
  -7   1   1   50.29    4.00
  -7   1   1   44.30    2.20
   6  -1  -1  339.27   12.70
  -6   1   1  359.96   11.60
   5  -1  -1   62.59    2.00
   5  -1  -1   67.69    3.80
   5  -1  -1   66.89    2.00
   5  -1  -1   62.69    2.00
   5  -1  -1   67.29    2.00
   5  -1  -1   64.99    1.70
   5  -1  -1   66.79    2.10
   5  -1  -1   67.59    3.00
   5  -1  -1   62.79    3.90
   5  -1  -1   70.49    2.80
   5  -1  -1   69.09    2.80
  -5   1   1   67.09    2.00
  -5   1   1   64.29    2.80
  -5   1   1   64.19    3.70
  -5   1   1   65.89    1.60
  -5   1   1   70.79    2.40
  -5   1   1   62.79    2.20
  -5   1   1   65.79    2.40
  -5   1   1   60.29    3.80
  -5   1   1   67.09    1.70
  -5   1   1   67.59    2.30
  -5   1   1   70.19    1.80
   4  -1  -1   83.49    2.90
   4  -1  -1   82.69    2.70
   4  -1  -1   84.69    4.00
   4  -1  -1   84.69    2.30
   4  -1  -1   81.09    4.10
   4  -1  -1   86.29    3.00
  -4   1   1   84.69    3.00
  -4   1   1   77.29    3.90
  -4   1   1   83.09    2.50
  -4   1   1   84.79    2.50
  -4   1   1   81.39    4.10
   3  -1  -1  203.28    6.70
   3  -1  -1  214.28    6.90
  -3   1   1  213.78    6.90
  -3   1   1  204.98    6.70
   2  -1  -1 1298.37   44.10
   2  -1  -1 1258.47   44.60
  -2   1   1 1296.17   44.20
  -2   1   1 1230.88   44.40
   1  -1  -1   61.49    2.60
   1  -1  -1   65.09    2.70
  -1   1   1   58.99    2.60
  -1   1   1   63.59    2.60
   0  -1  -1  246.78    7.60
   0  -1  -1  279.57    7.10
   0   1   1  288.07    7.10
   0   1   1  280.97    7.10
  -1  -1  -1  265.47    6.70
  -1  -1  -1  269.47    6.80
   1   1   1  263.67    6.70
   1   1   1  271.27    6.80
  -2  -1  -1   30.00    1.00
  -2  -1  -1   31.30    1.40
  -2  -1  -1   33.50    1.20
  -2  -1  -1   33.10    1.10
  -2  -1  -1   32.90    1.00
  -2  -1  -1   34.30    1.60
  -2  -1  -1   31.30    1.10
  -2  -1  -1   32.90    0.90
  -2  -1  -1   32.00    1.00
   2   1   1   34.10    0.90
   2   1   1   33.40    0.80
   2   1   1   31.70    1.10
   2   1   1   32.50    1.00
   2   1   1   30.80    1.10
   2   1   1   30.10    1.10
   2   1   1   32.00    1.50
   2   1   1   32.60    0.90
   2   1   1   30.20    1.50
   2   1   1   30.90    1.00
   2   1   1   31.90    1.00
   2   1   1   33.20    1.00
   2   1   1   33.00    0.90
   2   1   1   32.10    0.80
   2   1   1   33.50    1.00
  -3  -1  -1  976.20   22.60
  -3  -1  -1  968.30   21.20
   3   1   1  933.11   21.60
   3   1   1  951.60   21.10
  -4  -1  -1    0.40    0.10
  -4  -1  -1    0.80    0.40
  -4  -1  -1    0.40    0.20
  -4  -1  -1    0.20    0.20
  -4  -1  -1    0.50    0.20
  -4  -1  -1    0.20    0.10
  -4  -1  -1    0.40    0.10
  -4  -1  -1    0.30    0.40
  -4  -1  -1    0.40    0.20
   4   1   1    0.40    0.20
   4   1   1    0.30    0.40
   4   1   1    0.30    0.10
   4   1   1    0.20    0.10
   4   1   1    0.80    0.20
   4   1   1    0.50    0.20
   4   1   1    0.20    0.20
   4   1   1    0.30    0.10
   4   1   1    0.30    0.20
   4   1   1   -0.10    0.30
   4   1   1    0.20    0.10
   4   1   1    0.20    0.20
   4   1   1    0.40    0.30
   4   1   1    0.70    0.20
   4   1   1    0.50    0.10
  -5  -1  -1  735.13   16.90
   5   1   1  737.43   16.90
   5   1   1  760.92   17.10
  -6  -1  -1  991.50   21.60
  -6  -1  -1  998.90   21.70
   6   1   1  977.80   22.50
   6   1   1  962.10   21.70
  -7  -1  -1  201.18    5.80
  -7  -1  -1  201.38    5.30
   7   1   1  207.48    4.90
   7   1   1  202.58    4.80
   7   1   1  204.98    5.00
   7   1   1  203.88    4.90
   7   1   1  214.48    6.80
   7   1   1  204.58    6.90
   7   1   1  198.48    5.10
  -8  -1  -1  262.67    7.70
  -8  -1  -1  257.17    7.10
   8   1   1  276.67    8.90
   8   1   1  259.97    8.20
  -9  -1  -1    0.40    0.40
  -9  -1  -1   -0.10    0.30
  -9  -1  -1    0.00    0.30
   9   1   1    0.20    0.40
   9  -2  -1   28.10    1.40
   9  -2  -1   28.80    1.70
   9  -2  -1   27.40    2.20
   9  -2  -1   29.00    1.50
   9  -2  -1   26.30    4.60
   9  -2  -1   26.60    2.30
  -9   2   1   28.20    1.80
  -9   2   1   30.10    1.70
  -9   2   1   23.60    3.80
  -9   2   1   31.00    2.00
   8  -2  -1   69.19    3.50
   8  -2  -1   73.09    3.60
   8  -2  -1   72.09    2.70
   8  -2  -1   77.99    5.90
   8  -2  -1   74.59    2.50
   8  -2  -1   73.89    2.60
   8  -2  -1   66.59    2.60
  -8   2   1   66.59    3.60
  -8   2   1   76.49    5.40
  -8   2   1   74.39    2.90
  -8   2   1   69.69    2.80
  -8   2   1   75.99    3.20
   7  -2  -1  382.16   13.10
   7  -2  -1  407.06   14.10
   7  -2  -1  403.96   11.70
  -7   2   1  375.16   13.00
  -7   2   1  396.46   13.80
  -7   2   1  397.96    9.80
  -7   2   1  373.96   10.70
   6  -2  -1   73.69    3.10
   6  -2  -1   73.39    2.60
   6  -2  -1   78.79    2.50
   6  -2  -1   71.19    2.30
   6  -2  -1   76.29    3.20
   6  -2  -1   73.89    1.90
   6  -2  -1   67.19    2.70
   6  -2  -1   73.79    4.70
   6  -2  -1   68.69    2.30
  -6   2   1   72.69    2.60
  -6   2   1   75.29    5.10
  -6   2   1   72.99    1.90
  -6   2   1   72.49    2.40
  -6   2   1   69.99    2.70
  -6   2   1   79.39    5.70
  -6   2   1   74.99    3.30
  -6   2   1   73.29    2.10
  -6   2   1   70.39    2.10
  -6   2   1   73.49    2.70
   5  -2  -1 1040.00   27.00
   5  -2  -1 1084.79   27.80
  -5   2   1 1071.09   27.60
  -5   2   1 1126.49   27.30
   4  -2  -1  247.08    8.70
   4  -2  -1  245.38    9.00
  -4   2   1  239.78    8.50
   3  -2  -1   81.99    2.40
   3  -2  -1   84.99    2.60
   3  -2  -1   84.49    2.40
   3  -2  -1   85.99    4.40
   3  -2  -1   89.09    2.70
   3  -2  -1   81.19    4.20
  -3   2   1   85.59    2.80
  -3   2   1   86.59    2.80
  -3   2   1   82.19    4.20
  -3   2   1   91.19    4.50
  -3   2   1   83.89    2.60
   2  -2  -1   15.20    1.70
   2  -2  -1   15.30    0.80
   2  -2  -1   15.00    0.70
   2  -2  -1   15.70    0.80
   2  -2  -1   15.80    1.70
   2  -2  -1   15.20    0.70
   2  -2  -1   14.90    0.70
   2  -2  -1   15.40    0.60
  -2   2   1   16.00    0.90
  -2   2   1   15.40    0.70
  -2   2   1   17.40    1.80
  -2   2   1   15.70    0.80
  -2   2   1   15.00    0.70
  -2   2   1   14.90    0.70
  -2   2   1   15.10    1.60
  -2   2   1   14.40    0.60
  -2   2   1   13.70    0.80
  -2   2   1   14.20    0.70
  -1   2   1 1663.73   37.30
   0  -2  -1 9940.51  226.58
   0   2   1 9999.00  236.88
  -1  -2  -1 1081.89   24.30
  -1  -2  -1 1085.09   24.20
   1   2   1 1107.59   24.20
   1   2   1 1056.09   24.20
  -2  -2  -1    0.50    0.10
  -2  -2  -1    1.00    0.40
  -2  -2  -1    0.80    0.20
  -2  -2  -1    0.60    0.40
  -2  -2  -1    0.30    0.10
  -2  -2  -1    0.30    0.10
  -2  -2  -1    0.60    0.20
  -2  -2  -1    0.40    0.20
  -2  -2  -1    0.50    0.20
   2   2   1    0.30    0.10
   2   2   1    0.40    0.10
   2   2   1    0.70    0.20
   2   2   1    0.50    0.10
   2   2   1    0.20    0.10
   2   2   1    0.30    0.10
   2   2   1    0.40    0.20
   2   2   1    0.60    0.40
   2   2   1    0.70    0.20
   2   2   1    0.40    0.20
   2   2   1    0.40    0.20
   2   2   1    0.70    0.20
   2   2   1    0.70    0.10
   2   2   1    0.50    0.10
   2   2   1    0.40    0.40
  -3  -2  -1  486.35   11.20
  -3  -2  -1  471.45   11.00
   3   2   1  495.35   11.10
   3   2   1  485.45   11.10
  -4  -2  -1    0.10    0.10
  -4  -2  -1    0.50    0.30
  -4  -2  -1    0.00    0.10
  -4  -2  -1    0.20    0.20
   4   2   1    0.00    0.10
   4   2   1    0.10    0.10
   4   2   1    0.30    0.20
   4   2   1    0.00    0.10
   4   2   1    0.00    0.10
   4   2   1    0.00    0.10
   4   2   1    0.30    0.30
   4   2   1   -0.10    0.10
   4   2   1    0.10    0.10
  -5  -2  -1    7.40    0.70
  -5  -2  -1    7.60    1.10
  -5  -2  -1    6.80    0.90
   5   2   1    8.50    0.60
   5   2   1    7.40    1.20
   5   2   1    6.80    0.40
   5   2   1    7.00    0.40
   5   2   1    6.80    0.80
   5   2   1    6.80    0.60
   5   2   1    7.40    0.70
   5   2   1    7.20    0.80
   5   2   1    5.50    0.60
   5   2   1    6.20    0.90
  -6  -2  -1  150.28    5.00
  -6  -2  -1  149.19    4.70
  -6  -2  -1  158.88    4.90
   6   2   1  149.49    3.60
   6   2   1  155.78    5.10
   6   2   1  151.28    4.10
   6   2   1  150.78    5.50
   6   2   1  151.78    3.90
   6   2   1  150.28    4.40
   6   2   1  154.78    4.10
  -7  -2  -1   35.40    1.80
  -7  -2  -1   35.30    2.10
   7   2   1   36.80    1.70
   7   2   1   37.90    1.80
   7   2   1   39.20    2.60
   7   2   1   37.90    1.60
   7   2   1   38.80    2.40
  -8  -2  -1   67.99    2.80
  -8  -2  -1   68.39    3.20
   8   2   1   62.09    3.00
   8   2   1   61.69    3.30
   8   2   1   62.89    3.70
  -9  -2  -1  103.19    3.80
   9   2   1   99.59    4.60
   9   2   1   96.19    5.00
   9  -3  -1   16.60    1.40
   9  -3  -1   17.10    1.20
   9  -3  -1   14.30    1.90
   9  -3  -1   15.60    2.00
   9  -3  -1   16.00    1.10
   9  -3  -1   14.70    1.20
   9  -3  -1   13.70    3.80
  -9   3   1   17.90    3.80
  -9   3   1   14.20    1.40
  -9   3   1   13.40    1.40
   8  -3  -1   49.80    2.80
   8  -3  -1   49.40    2.90
   8  -3  -1   37.20    5.20
   8  -3  -1   43.90    2.10
   8  -3  -1   51.19    2.20
   8  -3  -1   51.59    2.90
   8  -3  -1   45.80    1.90
  -8   3   1   49.60    2.30
  -8   3   1   51.29    5.00
  -8   3   1   48.80    2.50
  -8   3   1   51.09    2.60
  -8   3   1   48.80    3.00
   7  -3  -1    2.10    0.50
   7  -3  -1    3.20    1.60
   7  -3  -1    2.20    0.60
   7  -3  -1    3.00    0.60
   7  -3  -1    1.80    0.50
   7  -3  -1    1.90    0.70
   7  -3  -1    3.00    0.80
   7  -3  -1    2.30    0.50
   7  -3  -1    0.10    1.70
  -7   3   1    2.70    0.40
  -7   3   1    2.10    0.40
  -7   3   1    4.90    0.90
  -7   3   1    2.30    1.60
  -7   3   1    2.80    0.60
  -7   3   1    1.80    0.60
  -7   3   1    1.90    0.70
  -7   3   1    2.30    2.00
  -7   3   1    2.20    0.40
   6  -3  -1    1.40    0.40
   6  -3  -1    0.90    1.30
   6  -3  -1    1.80    0.50
   6  -3  -1    1.60    0.50
   6  -3  -1    1.50    2.20
   6  -3  -1    1.50    0.60
   6  -3  -1    0.70    0.40
   6  -3  -1    1.30    0.40
   6  -3  -1    3.10    0.50
   6  -3  -1    1.10    0.30
  -6   3   1    1.70    0.20
  -6   3   1    2.00    0.40
  -6   3   1    1.60    0.50
  -6   3   1    1.80    0.30
  -6   3   1    1.60    0.40
  -6   3   1    2.70    0.50
  -6   3   1    1.60    0.60
   5  -3  -1    1.50    0.40
   5  -3  -1    2.30    1.30
   5  -3  -1    1.50    0.40
   5  -3  -1    1.80    0.40
   5  -3  -1    1.50    0.50
   5  -3  -1    1.30    0.40
   5  -3  -1    2.10    0.50
   5  -3  -1    1.40    0.30
   5  -3  -1    1.10    1.20
   5  -3  -1    0.70    0.40
  -5   3   1    1.70    0.40
  -5   3   1    1.00    0.30
  -5   3   1    2.30    0.50
  -5   3   1    0.50    1.10
  -5   3   1    1.30    0.30
  -5   3   1    1.10    0.40
  -5   3   1    1.90    1.20
  -5   3   1    2.20    0.30
  -5   3   1    1.20    0.20
   4  -3  -1  553.84   17.10
   4  -3  -1  568.54   16.80
  -4   3   1  576.84   17.20
  -4   3   1  588.94   16.90
   3  -3  -1  248.18    9.00
   3  -3  -1  248.48    9.20
  -3   3   1  236.58    8.80
  -3   3   1  242.78    9.10
   2  -3  -1    5.70    0.50
   2  -3  -1    5.50    0.30
   2  -3  -1    5.20    0.60
   2  -3  -1    5.50    0.40
   2  -3  -1    7.50    1.70
   2  -3  -1    5.40    0.50
   2  -3  -1    8.10    1.70
   2  -3  -1    5.40    0.60
  -2   3   1    5.30    1.50
  -2   3   1    5.90    0.70
  -2   3   1    5.50    0.40
  -2   3   1    6.00    0.50
  -2   3   1    5.20    0.50
  -2   3   1    5.90    0.60
  -2   3   1    7.10    0.60
  -2   3   1    5.10    1.40
   1  -3  -1 1368.46   31.70
   1  -3  -1 1322.27   31.50
  -1   3   1 1333.97   31.50
  -1   3   1 1363.26   31.80
   0  -3  -1    0.00    0.10
   0  -3  -1    0.00    0.10
   0  -3  -1    0.10    0.10
   0  -3  -1    0.10    0.10
   0  -3  -1   -0.10    0.10
   0  -3  -1    0.00    0.50
   0  -3  -1    0.30    0.20
   0  -3  -1    0.00    0.10
   0  -3  -1    0.10    0.10
   0  -3  -1    0.10    0.10
   0   3   1    0.10    0.10
   0   3   1    0.10    0.10
   0   3   1   -0.10    0.40
   0   3   1    0.20    0.10
   0   3   1    0.00    0.10
   0   3   1    0.10    0.10
   0   3   1    0.00    0.20
   0   3   1    0.30    0.50
  -1  -3  -1  103.59    2.90
  -1  -3  -1  106.39    2.80
  -1  -3  -1  101.99    4.20
  -1  -3  -1  104.99    2.80
  -1  -3  -1  108.59    4.30
   1   3   1  108.69    2.80
   1   3   1  108.09    2.70
   1   3   1  108.29    4.20
   1   3   1  101.19    4.20
   1   3   1  106.29    3.00
  -2  -3  -1   48.00    1.70
  -2  -3  -1   48.60    2.50
  -2  -3  -1   49.30    1.40
  -2  -3  -1   45.90    2.40
  -2  -3  -1   47.30    1.60
  -2  -3  -1   49.60    1.70
  -2  -3  -1   49.30    1.30
  -2  -3  -1   46.70    1.60
  -2  -3  -1   48.10    1.70
   2   3   1   45.40    1.50
   2   3   1   48.00    2.50
   2   3   1   44.40    2.60
   2   3   1   49.10    1.50
   2   3   1   46.80    1.50
   2   3   1   48.10    1.50
   2   3   1   50.59    1.30
   2   3   1   47.70    1.40
   2   3   1   47.30    1.60
   2   3   1   50.69    1.70
  -3  -3  -1  105.29    3.10
  -3  -3  -1  100.39    3.50
  -3  -3  -1  103.79    3.00
  -3  -3  -1  101.99    3.50
  -3  -3  -1  106.99    2.90
  -3  -3  -1  102.39    2.50
  -3  -3  -1  102.19    2.90
   3   3   1  102.99    3.00
   3   3   1  106.29    3.00
   3   3   1  106.99    2.80
   3   3   1  103.79    3.50
   3   3   1  105.09    3.00
   3   3   1  105.69    2.60
   3   3   1  111.89    2.90
   3   3   1  102.19    3.50
   3   3   1  105.49    3.00
   3   3   1  104.59    2.50
  -5  -3  -1   12.80    1.20
  -5  -3  -1   13.50    1.20
  -5  -3  -1   12.70    0.90
  -5  -3  -1   12.80    0.90
   5   3   1   12.20    0.90
   5   3   1   11.30    0.80
   5   3   1   10.90    1.10
   5   3   1   11.90    1.10
   5   3   1   13.10    0.90
   5   3   1   11.70    1.50
   5   3   1   12.20    0.70
   5   3   1   12.40    0.70
  -6  -3  -1   45.90    2.30
  -6  -3  -1   47.80    1.90
  -6  -3  -1   47.20    2.50
   6   3   1   49.00    1.90
   6   3   1   40.80    3.10
   6   3   1   45.40    1.70
   6   3   1   44.80    1.50
   6   3   1   51.49    2.10
   6   3   1   44.80    1.80
   6   3   1   50.69    2.50
  -7  -3  -1   20.10    1.60
  -7  -3  -1   18.40    1.70
  -7  -3  -1   17.60    1.20
   7   3   1   20.40    1.60
   7   3   1   19.30    1.20
   7   3   1   17.90    1.10
   7   3   1   16.40    1.50
   7   3   1   22.70    2.50
  -8  -3  -1   26.70    2.00
  -8  -3  -1   29.00    1.70
   8   3   1   25.20    2.40
   8   3   1   25.80    2.00
   9  -4  -1   53.29    2.30
   9  -4  -1   48.30    3.50
   9  -4  -1   51.79    3.40
   9  -4  -1   52.89    2.50
  -9   4   1   59.19    2.70
  -9   4   1   52.09    2.90
   8  -4  -1   23.80    1.50
   8  -4  -1   25.10    1.40
   8  -4  -1   26.30    2.00
   8  -4  -1   21.10    4.40
   8  -4  -1   19.50    1.80
  -8   4   1   20.10    3.70
  -8   4   1   24.40    1.80
  -8   4   1   23.10    2.10
  -8   4   1   22.80    1.70
   7  -4  -1   58.69    2.70
   7  -4  -1   61.99    2.60
   7  -4  -1   53.79    5.60
   7  -4  -1   60.59    2.30
   7  -4  -1   57.39    2.90
   7  -4  -1   56.99    2.40
  -7   4   1   64.49    2.20
  -7   4   1   59.89    5.70
  -7   4   1   58.59    2.80
  -7   4   1   58.09    3.10
  -7   4   1   61.99    2.80
  -7   4   1   58.99    2.00
  -7   4   1   59.89    2.50
  -7   4   1   57.89    2.20
   6  -4  -1   98.89    3.70
   6  -4  -1  104.89    6.70
   6  -4  -1  104.99    3.20
   6  -4  -1  102.09    7.10
   6  -4  -1  101.59    3.30
   6  -4  -1  106.19    3.90
   6  -4  -1  106.09    3.50
   6  -4  -1  103.39    3.40
   6  -4  -1  104.79    3.20
  -6   4   1  105.09    2.70
  -6   4   1  101.09    3.60
  -6   4   1  105.79    3.20
  -6   4   1  104.99    3.00
  -6   4   1  101.89    3.20
  -6   4   1  103.39    3.80
  -6   4   1  101.59    4.10
  -6   4   1  105.79    7.10
  -6   4   1  108.39    3.50
  -6   4   1  103.39    7.50
   5  -4  -1    1.90    1.70
   5  -4  -1    0.20    1.30
   5  -4  -1    2.30    0.40
   5  -4  -1    1.40    0.30
   5  -4  -1    2.00    0.50
   5  -4  -1    2.70    0.50
   5  -4  -1    1.10    0.40
   5  -4  -1    1.50    0.40
   5  -4  -1    2.10    0.60
  -5   4   1    1.50    0.40
  -5   4   1    1.70    1.60
  -5   4   1    1.50    0.40
  -5   4   1    1.70    0.40
  -5   4   1    1.60    0.40
  -5   4   1    2.00    0.60
  -5   4   1    3.60    0.60
  -5   4   1    1.70    0.50
  -5   4   1    1.90    0.30
  -5   4   1    1.40    1.40
   4  -4  -1    5.40    0.50
   4  -4  -1    5.50    1.80
   4  -4  -1    4.50    0.70
   4  -4  -1    5.90    0.70
   4  -4  -1    6.70    0.90
   4  -4  -1    4.50    1.80
   4  -4  -1    5.80    0.80
   4  -4  -1    6.00    0.60
   4  -4  -1    4.60    0.60
  -4   4   1    5.20    0.60
  -4   4   1    6.00    0.60
  -4   4   1    5.50    0.90
  -4   4   1    5.90    0.70
  -4   4   1    7.40    1.40
  -4   4   1   10.40    2.40
  -4   4   1    5.30    0.70
  -4   4   1    6.10    0.70
   3  -4  -1  101.39    2.60
   3  -4  -1  100.29    3.10
   3  -4  -1  101.79    3.00
   3  -4  -1  100.29    3.20
   3  -4  -1   97.69    3.20
   3  -4  -1  101.89    3.10
   3  -4  -1  111.59    6.00
   3  -4  -1   98.09    3.30
   3  -4  -1  107.59    6.10
  -3   4   1  101.99    3.10
  -3   4   1  100.19    3.40
  -3   4   1  105.59    3.30
  -3   4   1   96.19    5.80
  -3   4   1  104.59    3.00
  -3   4   1   93.19    5.60
  -3   4   1  101.39    2.90
  -3   4   1   99.39    3.30
  -3   4   1  102.09    3.10
  -3   4   1   98.69    2.90
   2  -4  -1   96.49    3.00
   2  -4  -1   95.69    2.70
   2  -4  -1   93.89    5.30
   2  -4  -1   93.09    2.80
   2  -4  -1   94.09    3.00
   2  -4  -1   95.09    3.00
   2  -4  -1   89.39    5.30
   2  -4  -1   98.09    2.90
  -2   4   1   95.29    2.90
  -2   4   1   97.59    2.80
  -2   4   1   91.59    5.20
  -2   4   1  101.79    5.60
  -2   4   1   97.19    2.90
  -2   4   1   99.69    2.90
  -2   4   1   98.79    3.00
  -2   4   1   94.89    3.10
   1  -4  -1  925.21   23.50
   1  -4  -1  895.81   23.10
  -1   4   1  873.51   23.00
  -1   4   1  903.91   23.50
   0  -4  -1 1215.48   28.90
   0   4   1 1164.78   29.20
   0   4   1 1224.88   29.00
  -1  -4  -1  736.03   18.30
  -1  -4  -1  689.13   18.40
   1   4   1  712.63   18.20
   1   4   1  724.33   18.60
  -2  -4  -1   40.70    1.30
  -2  -4  -1   40.50    2.60
  -2  -4  -1   45.00    3.40
  -2  -4  -1   45.10    1.70
  -2  -4  -1   40.40    1.40
  -2  -4  -1   43.80    1.70
  -2  -4  -1   43.80    1.60
  -2  -4  -1   40.90    1.60
  -2  -4  -1   41.20    1.30
   2   4   1   42.30    1.60
   2   4   1   44.50    1.30
   2   4   1   40.30    1.50
   2   4   1   43.30    1.30
   2   4   1   45.50    1.60
   2   4   1   43.70    1.40
   2   4   1   43.60    1.50
   2   4   1   41.10    1.50
   2   4   1   40.50    1.50
   2   4   1   42.40    2.60
   2   4   1   41.40    1.70
   2   4   1   42.10    2.70
  -3  -4  -1    1.30    0.40
  -3  -4  -1    0.20    0.20
  -3  -4  -1   -0.10    0.20
  -3  -4  -1    0.00    0.60
  -3  -4  -1    0.10    0.20
  -3  -4  -1    0.30    0.10
  -3  -4  -1    0.30    0.10
  -3  -4  -1    0.60    0.60
   3   4   1   -0.10    0.10
   3   4   1    0.50    0.20
   3   4   1    0.30    0.20
   3   4   1    0.20    0.20
   3   4   1    0.40    0.20
   3   4   1    0.70    0.20
   3   4   1    0.00    0.10
   3   4   1    0.10    0.10
   3   4   1    0.10    0.10
   3   4   1    0.80    0.30
   3   4   1    0.70    0.60
   3   4   1   -0.10    0.60
   3   4   1    0.20    0.20
  -4  -4  -1  142.29    4.10
  -4  -4  -1  134.89    4.20
  -4  -4  -1  138.69    5.00
   4   4   1  142.49    3.60
   4   4   1  139.59    3.70
   4   4   1  139.89    4.10
   4   4   1  136.99    4.10
   4   4   1  141.99    4.10
   4   4   1  148.19    4.80
   4   4   1  139.99    4.00
   4   4   1  142.89    4.00
   4   4   1  139.09    3.30
   5   4   1  350.66    8.50
   5   4   1  338.57    8.50
   5   4   1  338.87    9.60
   5   4   1  346.17    8.00
   5   4   1  360.06    8.90
  -6  -4  -1  281.57    8.40
  -6  -4  -1  307.27    8.10
   6   4   1  293.67    8.00
   6   4   1  292.67    7.50
   6   4   1  296.77    7.10
   6   4   1  304.77    9.10
   6   4   1  286.87    7.70
   6   4   1  296.97    7.50
  -7  -4  -1   10.20    0.90
  -7  -4  -1    7.30    1.30
  -7  -4  -1   10.40    1.40
   7   4   1   12.80    1.40
   7   4   1    9.70    1.70
   7   4   1   10.90    1.10
   7   4   1   10.90    1.70
  -8  -4  -1  167.28    5.00
  -8  -4  -1  170.08    5.80
   9  -5  -1   66.09    3.00
   9  -5  -1   55.69   11.30
   9  -5  -1   63.69    3.60
   9  -5  -1   68.09    2.80
  -9   5   1   72.39    3.40
   8  -5  -1  152.58   10.70
   8  -5  -1  158.58    5.10
   8  -5  -1  152.08    4.90
   8  -5  -1  152.98    5.70
   8  -5  -1  162.28    4.70
  -8   5   1  153.68    5.30
  -8   5   1  143.89    9.60
  -8   5   1  156.38    4.60
  -8   5   1  145.49    5.90
   7  -5  -1   86.59    3.00
   7  -5  -1   83.49    3.70
   7  -5  -1   84.59    3.30
   7  -5  -1   78.29    3.80
   7  -5  -1   80.69    3.50
   7  -5  -1   85.69    7.50
   7  -5  -1   80.99    2.90
   7  -5  -1   80.89    4.30
  -7   5   1   83.59    3.40
  -7   5   1   92.49    7.40
  -7   5   1   86.69    2.80
  -7   5   1   74.49    3.50
  -7   5   1   89.49    3.30
  -7   5   1   75.79    3.80
  -7   5   1   86.19    2.90
  -7   5   1   87.29    3.00
   6  -5  -1  238.08    7.10
   6  -5  -1  248.18    7.20
   6  -5  -1  256.97    6.90
   6  -5  -1  233.48   11.90
   6  -5  -1  241.18    7.40
   6  -5  -1  252.67    6.70
   6  -5  -1  242.78    6.50
  -6   5   1  248.28    6.20
  -6   5   1  246.38   11.40
  -6   5   1  265.27   12.70
  -6   5   1  246.48    6.80
  -6   5   1  252.57    6.50
  -6   5   1  235.18    7.20
  -6   5   1  231.78    7.30
  -6   5   1  243.98    5.80
  -6   5   1  242.08    6.50
  -6   5   1  250.47    6.50
   5  -5  -1  625.54   20.90
   5  -5  -1  589.64   19.80
  -5   5   1  626.54   20.80
  -5   5   1  656.13   20.40
   4  -5  -1   16.60    0.60
   4  -5  -1   13.70    2.90
   4  -5  -1   14.50    0.90
   4  -5  -1   15.00    1.20
   4  -5  -1   15.30    0.80
   4  -5  -1   17.10    1.20
   4  -5  -1   16.40    1.10
   4  -5  -1   18.30    3.50
   4  -5  -1   16.90    1.30
   4  -5  -1   14.60    1.10
   4  -5  -1   16.30    1.10
  -4   5   1   18.00    1.10
  -4   5   1   11.10    2.50
  -4   5   1   16.60    1.30
  -4   5   1   16.80    3.10
  -4   5   1   14.10    1.10
  -4   5   1   15.40    1.00
  -4   5   1   16.10    1.10
  -4   5   1   13.70    1.20
  -4   5   1   14.70    1.10
   3  -5  -1  571.24   17.50
   3  -5  -1  526.75   17.50
  -3   5   1  503.15   16.90
  -3   5   1  536.75   17.60
   2  -5  -1    1.80    1.40
   2  -5  -1    2.30    0.50
   2  -5  -1    2.80    0.40
   2  -5  -1    3.60    1.50
   2  -5  -1    2.50    0.30
   2  -5  -1    2.80    0.50
   2  -5  -1    3.50    0.70
   2  -5  -1    3.10    0.40
   2  -5  -1    2.90    0.20
   2  -5  -1    2.90    0.60
  -2   5   1    0.70    1.30
  -2   5   1    2.30    0.50
  -2   5   1    4.50    1.60
  -2   5   1    2.50    0.60
  -2   5   1    2.60    0.50
  -2   5   1    3.50    0.60
  -2   5   1    2.90    0.80
   1  -5  -1  124.89    4.20
   1  -5  -1  130.39    4.10
   1  -5  -1  128.09    3.80
   1  -5  -1  137.09    3.60
   1  -5  -1  132.59    6.80
   1  -5  -1  136.29    6.60
   1  -5  -1  130.69    3.80
  -1   5   1  134.79    4.10
  -1   5   1  132.59    3.50
  -1   5   1  133.09    3.80
  -1   5   1  136.69    3.70
  -1   5   1  129.79    6.80
  -1   5   1  129.89    4.00
  -1   5   1  123.39    6.30
  -1   5   1  133.39    3.60
  -1   5   1  133.89    3.80
   0  -5  -1    7.60    0.60
   0  -5  -1    8.00    1.90
   0  -5  -1    9.70    0.60
   0  -5  -1    7.70    0.50
   0  -5  -1    7.80    0.50
   0  -5  -1    8.40    0.60
   0  -5  -1    6.70    0.80
   0  -5  -1    7.90    1.70
   0  -5  -1    7.70    0.70
   0   5   1   10.70    2.10
   0   5   1    7.80    0.70
   0   5   1    8.00    0.70
   0   5   1    9.90    0.60
   0   5   1    8.10    1.00
   0   5   1    6.40    1.60
   0   5   1    7.60    0.60
   0   5   1    7.10    0.90
   0   5   1    6.90    0.60
  -1  -5  -1  349.77   11.50
  -1  -5  -1  342.67   11.00
   1   5   1  331.97   11.40
   1   5   1  371.96   11.30
  -2  -5  -1    1.00    0.30
  -2  -5  -1    0.30    0.80
  -2  -5  -1    0.10    0.20
  -2  -5  -1    0.00    0.20
  -2  -5  -1    0.10    0.10
  -2  -5  -1    1.00    0.90
  -2  -5  -1    0.20    0.20
  -2  -5  -1    0.00    0.20
  -2  -5  -1   -0.10    0.10
   2   5   1    0.30    0.20
   2   5   1    0.20    0.30
   2   5   1    0.00    0.10
   2   5   1    0.20    0.20
   2   5   1    0.90    0.30
   2   5   1    0.00    0.90
   2   5   1    0.50    0.20
   2   5   1    0.10    0.20
   2   5   1    2.10    0.90
   2   5   1    0.10    0.20
   2   5   1    0.50    0.20
  -3  -5  -1   23.10    2.10
  -3  -5  -1   22.00    0.90
  -3  -5  -1   20.00    1.00
  -3  -5  -1   22.40    1.40
  -3  -5  -1   21.10    1.20
  -3  -5  -1   19.40    1.20
  -3  -5  -1   25.00    2.30
  -3  -5  -1   20.80    1.20
   3   5   1   22.20    2.10
   3   5   1   21.40    1.20
   3   5   1   20.30    1.00
   3   5   1   19.20    1.30
   3   5   1   20.60    1.10
   3   5   1   19.80    0.80
   3   5   1   23.60    1.10
   3   5   1   20.50    1.10
   3   5   1   22.20    0.90
   3   5   1   20.30    1.20
   3   5   1   22.80    1.00
   3   5   1   21.90    1.00
   3   5   1   25.80    2.30
   3   5   1   21.70    0.90
  -4  -5  -1   11.10    1.30
  -4  -5  -1   10.00    1.20
  -4  -5  -1    7.90    0.90
  -4  -5  -1   10.30    0.90
   4   5   1   11.40    0.80
   4   5   1   14.60    1.40
   4   5   1   11.90    1.20
   4   5   1   11.90    1.00
   4   5   1   10.70    0.90
   4   5   1   11.20    1.00
   4   5   1   11.60    0.60
  -5  -5  -1   17.90    1.50
  -5  -5  -1   17.90    1.30
  -5  -5  -1   19.20    1.40
   5   5   1   20.10    1.30
   5   5   1   18.50    1.30
   5   5   1   18.30    1.30
   5   5   1   16.10    1.90
   5   5   1   18.00    1.10
   5   5   1   17.30    1.20
  -6  -5  -1    0.60    0.40
  -6  -5  -1    0.90    0.50
  -6  -5  -1    0.50    0.50
   6   5   1    0.40    0.30
   6   5   1    0.80    0.40
   6   5   1    0.90    0.60
   6   5   1    0.20    0.30
  -7  -5  -1    2.20    0.90
  -7  -5  -1    2.60    0.80
   7   5   1    3.50    0.70
   7   5   1    3.00    1.00
   8  -6  -1   25.60    1.90
   8  -6  -1   27.60    1.60
   8  -6  -1   24.30    2.00
  -8   6   1   28.10    2.00
  -8   6   1   25.90    1.60
  -8   6   1   24.60    2.20
   7  -6  -1   32.50    1.90
   7  -6  -1   31.80    2.30
   7  -6  -1   23.70    5.20
   7  -6  -1   32.00    2.00
   7  -6  -1   30.70    2.20
   7  -6  -1   31.70    1.80
   7  -6  -1   34.90    1.80
   7  -6  -1   33.50    2.20
  -7   6   1   33.90    1.70
  -7   6   1   34.70    2.10
  -7   6   1   34.70    1.80
  -7   6   1   34.90    2.50
  -7   6   1   32.70    1.80
  -7   6   1   41.60    6.50
  -7   6   1   31.60    1.80
  -7   6   1   33.40    2.40
   6  -6  -1  253.27    9.60
   6  -6  -1  237.78    7.30
   6  -6  -1  237.38    6.30
   6  -6  -1  238.58    6.80
   6  -6  -1  242.98    6.90
   6  -6  -1  236.18    8.30
   6  -6  -1  236.18    6.60
   6  -6  -1  221.68   12.50
  -6   6   1  239.08    6.50
  -6   6   1  248.68    6.60
  -6   6   1  256.17   12.40
  -6   6   1  248.08    7.00
  -6   6   1  240.78    6.10
  -6   6   1  242.28    6.60
  -6   6   1  233.58    7.30
  -6   6   1  248.78   10.10
  -6   6   1  232.58    6.30
   5  -6  -1    9.10    2.90
   5  -6  -1    7.70    1.00
   5  -6  -1    7.20    1.10
   5  -6  -1    7.80    1.10
   5  -6  -1    7.80    1.00
   5  -6  -1    8.90    0.50
   5  -6  -1   10.00    1.40
   5  -6  -1    8.40    1.10
   5  -6  -1    6.10    2.30
   5  -6  -1    8.50    0.90
  -5   6   1    7.00    1.00
  -5   6   1    8.00    1.00
  -5   6   1   10.40    1.30
  -5   6   1    9.00    1.00
  -5   6   1   10.10    1.10
  -5   6   1   12.20    1.50
  -5   6   1   10.40    2.70
  -5   6   1   10.00    1.10
  -5   6   1    4.00    2.50
   4  -6  -1    0.50    0.40
   4  -6  -1   -1.00    1.60
   4  -6  -1    0.60    0.30
   4  -6  -1    0.70    0.20
   4  -6  -1    0.30    0.30
   4  -6  -1    0.70    0.30
   4  -6  -1    0.10    0.30
   4  -6  -1    0.50    0.40
   4  -6  -1    1.00    0.40
   4  -6  -1    0.50    2.20
  -4   6   1    0.60    0.40
  -4   6   1    0.60    0.30
  -4   6   1    3.20    2.10
  -4   6   1    1.30    0.50
  -4   6   1   -0.20    0.20
  -4   6   1    0.60    0.30
  -4   6   1    0.60    0.30
  -4   6   1    2.40    2.30
  -4   6   1    0.60    0.30
   3  -6  -1  429.96   16.20
   3  -6  -1  416.26   15.30
  -3   6   1  424.36   11.00
  -3   6   1  449.56   15.70
  -3   6   1  438.06   16.30
   2  -6  -1   70.59    5.70
   2  -6  -1   65.49    2.70
   2  -6  -1   73.79    2.70
   2  -6  -1   66.79    5.30
   2  -6  -1   71.39    2.20
   2  -6  -1   69.19    2.20
   2  -6  -1   71.79    2.10
   2  -6  -1   70.99    2.90
   2  -6  -1   68.09    2.40
   2  -6  -1   70.99    2.70
  -2   6   1   72.79    3.00
  -2   6   1   74.29    2.80
  -2   6   1   72.79    2.70
  -2   6   1   82.09    5.60
  -2   6   1   73.29    2.60
  -2   6   1   68.89    5.60
  -2   6   1   73.89    2.60
  -2   6   1   70.09    2.50
   1  -6  -1   19.90    1.00
   1  -6  -1   19.90    1.10
   1  -6  -1   18.40    1.30
   1  -6  -1   22.10    1.30
   1  -6  -1   22.20    1.00
   1  -6  -1   21.90    0.80
   1  -6  -1   21.00    1.20
   1  -6  -1   26.10    3.90
   1  -6  -1   17.00    1.20
   1  -6  -1   20.20    3.00
  -1   6   1   20.40    1.40
  -1   6   1   25.30    1.60
  -1   6   1   26.50    4.30
  -1   6   1   21.10    1.30
  -1   6   1   22.20    1.20
  -1   6   1   19.90    1.20
  -1   6   1   20.90    1.10
   0  -6  -1   44.40    2.00
   0  -6  -1   56.59    4.80
   0  -6  -1   46.20    1.70
   0  -6  -1   50.79    1.50
   0  -6  -1   47.80    2.10
   0  -6  -1   48.30    4.30
   0  -6  -1   49.50    1.40
   0  -6  -1   46.60    1.80
   0  -6  -1   47.20    2.20
   0  -6  -1   48.90    1.60
   0   6   1   45.60    1.80
   0   6   1   48.70    1.90
   0   6   1   46.70    1.90
   0   6   1   50.39    4.10
   0   6   1   48.90    2.00
   0   6   1   48.40    2.20
   0   6   1   48.80    2.20
  -1  -6  -1   36.90    1.60
  -1  -6  -1   33.80    1.60
  -1  -6  -1   36.10    1.00
  -1  -6  -1   35.20    1.40
  -1  -6  -1   34.10    1.30
  -1  -6  -1   36.70    1.60
  -1  -6  -1   36.70    1.10
  -1  -6  -1   34.40    1.50
  -1  -6  -1   33.40    3.30
  -1  -6  -1   35.60    3.60
  -1  -6  -1   34.30    1.30
  -1  -6  -1   35.70    1.80
   1   6   1   35.40    1.50
   1   6   1   30.30    1.50
   1   6   1   37.60    1.70
   1   6   1   37.40    1.60
   1   6   1   36.00    1.70
   1   6   1   35.50    3.60
   1   6   1   34.00    1.70
   1   6   1   34.50    1.40
   1   6   1   33.90    1.40
   1   6   1   38.30    3.50
   1   6   1   34.50    1.90
  -2  -6  -1   47.20    3.60
  -2  -6  -1   46.50    1.90
  -2  -6  -1   46.10    1.60
  -2  -6  -1   46.90    2.10
  -2  -6  -1   48.20    4.00
  -2  -6  -1   49.50    1.80
  -2  -6  -1   45.60    1.70
  -2  -6  -1   48.60    2.10
  -2  -6  -1   45.90    1.90
   2   6   1   45.70    1.90
   2   6   1   49.80    2.30
   2   6   1   49.99    1.80
   2   6   1   47.80    1.90
   2   6   1   49.20    3.90
   2   6   1   45.50    1.60
   2   6   1   48.30    3.60
   2   6   1   48.40    2.00
   2   6   1   49.30    1.80
   2   6   1   45.10    1.80
   2   6   1   46.30    2.00
  -3  -6  -1  112.59    3.40
  -3  -6  -1   92.69    3.30
  -3  -6  -1  102.19    5.00
  -3  -6  -1  105.99    3.40
  -3  -6  -1  102.79    3.60
  -3  -6  -1  102.69    5.20
  -3  -6  -1  102.09    3.00
   3   6   1   99.99    3.20
   3   6   1  101.89    2.80
   3   6   1  102.19    3.10
   3   6   1   94.89    5.00
   3   6   1  100.09    2.80
   3   6   1  107.29    5.00
   3   6   1  101.19    3.60
   3   6   1  102.09    3.00
   3   6   1  102.39    3.20
   3   6   1  101.79    3.40
  -4  -6  -1   64.99    2.90
  -4  -6  -1   64.99    3.00
  -4  -6  -1   59.69    1.80
  -4  -6  -1   69.49    3.60
  -4  -6  -1   66.29    2.60
  -4  -6  -1   65.89    3.10
   4   6   1   58.39    2.30
   4   6   1   62.29    3.30
   4   6   1   64.59    2.80
   4   6   1   59.89    2.40
   4   6   1   59.79    3.10
   4   6   1   62.09    2.10
   4   6   1   63.99    2.60
   4   6   1   60.49    3.00
  -5  -6  -1   41.10    2.10
  -5  -6  -1   36.50    2.30
  -5  -6  -1   38.30    2.00
   5   6   1   36.30    2.00
   5   6   1   37.00    2.10
   5   6   1   37.80    2.50
   5   6   1   35.40    1.90
  -6  -6  -1   14.60    1.60
  -6  -6  -1   15.20    1.40
  -6  -6  -1   17.10    2.10
   6   6   1   15.70    2.10
   6   6   1   14.40    1.30
   8  -7  -1    1.60    0.50
   8  -7  -1    0.30    4.90
   8  -7  -1    0.50    0.50
   8  -7  -1    2.00    0.70
  -8   7   1    2.90    4.60
  -8   7   1    1.50    0.60
  -8   7   1    1.70    0.70
   7  -7  -1   94.59   10.00
   7  -7  -1   80.29    3.50
   7  -7  -1   77.49    3.50
   7  -7  -1   75.19    3.70
   7  -7  -1   79.89    3.00
  -7   7   1   83.89    3.50
  -7   7   1   80.09    3.20
  -7   7   1   72.69    3.40
  -7   7   1   86.09    8.50
  -7   7   1   79.49    3.20
  -7   7   1   75.29    3.70
   6  -7  -1  107.89    4.10
   6  -7  -1  107.09    4.50
   6  -7  -1  110.49    9.80
   6  -7  -1  106.99    4.30
   6  -7  -1  111.49    4.00
   6  -7  -1  104.79    3.80
   6  -7  -1  112.69    3.60
  -6   7   1   97.49    8.50
  -6   7   1  104.69    3.80
  -6   7   1  113.89    3.90
  -6   7   1  102.89    4.30
  -6   7   1  107.39    4.10
  -6   7   1   99.59    4.80
  -6   7   1  110.89    3.80
  -6   7   1  107.99    4.60
   5  -7  -1    0.50    0.40
   5  -7  -1   -0.20    0.30
   5  -7  -1    0.10    0.30
   5  -7  -1   -0.10    0.20
   5  -7  -1   -0.10    0.20
   5  -7  -1    0.30    0.30
   5  -7  -1    0.00    0.30
   5  -7  -1   -0.50    3.00
   5  -7  -1    2.50    2.40
  -5   7   1    0.00    0.30
  -5   7   1   -1.60    2.30
  -5   7   1    0.10    0.30
  -5   7   1   -0.10    0.20
  -5   7   1   -0.10    0.20
  -5   7   1   -0.30    0.20
  -5   7   1    0.10    0.40
  -5   7   1    0.10    0.30
  -5   7   1   -1.30    2.90
   4  -7  -1   58.79    2.90
   4  -7  -1   62.79    2.50
   4  -7  -1   66.79    7.10
   4  -7  -1   60.99    2.30
   4  -7  -1   64.09    2.40
   4  -7  -1   62.49    3.00
   4  -7  -1   61.89    1.90
   4  -7  -1   58.29    2.60
   4  -7  -1   70.79    6.40
  -4   7   1   63.89    2.80
  -4   7   1   60.89    3.10
  -4   7   1   62.09    6.10
  -4   7   1   55.39    2.60
  -4   7   1   64.99    2.70
  -4   7   1   57.39    2.70
  -4   7   1   61.29    2.50
  -4   7   1   63.59    6.90
  -4   7   1   59.59    2.50
   3  -7  -1    0.30    0.40
   3  -7  -1    0.20    0.20
   3  -7  -1    0.00    0.30
   3  -7  -1    0.40    0.30
   3  -7  -1    0.40    0.30
   3  -7  -1    2.20    2.00
   3  -7  -1    0.80    0.40
   3  -7  -1    0.20    0.30
   3  -7  -1    0.10    0.30
   3  -7  -1    1.70    2.60
  -3   7   1    0.40    0.30
  -3   7   1    0.60    2.00
  -3   7   1    0.60    0.40
  -3   7   1    0.10    0.30
  -3   7   1    0.40    0.30
  -3   7   1   -0.80    1.90
  -3   7   1   -0.20    0.20
  -3   7   1    0.00    0.30
  -3   7   1    0.00    0.30
   2  -7  -1   53.89    2.10
   2  -7  -1   54.19    1.90
   2  -7  -1   56.29    2.50
   2  -7  -1   58.19    2.00
   2  -7  -1   60.09    5.40
   2  -7  -1   57.59    2.70
   2  -7  -1   52.89    2.40
   2  -7  -1   54.89    2.40
   2  -7  -1   56.29    1.70
   2  -7  -1   57.49    5.80
  -2   7   1   53.29    2.30
  -2   7   1   54.69    2.70
  -2   7   1   51.49    2.20
  -2   7   1   64.59    2.80
  -2   7   1   56.19    2.60
  -2   7   1   64.79    5.80
  -2   7   1   52.39    2.40
  -2   7   1   58.29    5.30
   1  -7  -1   81.69    2.60
   1  -7  -1   80.39    3.20
   1  -7  -1   86.49    2.50
   1  -7  -1   84.69    6.60
   1  -7  -1   86.89    3.20
   1  -7  -1   82.19    3.00
   1  -7  -1   75.09    5.90
   1  -7  -1   81.39    2.60
  -1   7   1   84.59    3.30
  -1   7   1   83.99    3.00
  -1   7   1   86.29    3.10
  -1   7   1   81.19    6.00
  -1   7   1   85.99    3.10
  -1   7   1   86.49    6.70
  -1   7   1   80.39    2.80
  -1   7   1   86.49    3.40
   0  -7  -1  379.26   14.40
   0  -7  -1  364.56    9.00
   0  -7  -1  358.86    9.30
   0  -7  -1  355.86    9.30
   0  -7  -1  366.26    8.40
   0  -7  -1  370.76   13.50
   0   7   1  359.76    9.00
   0   7   1  375.66    9.60
   0   7   1  380.26    9.00
   0   7   1  361.26    9.10
   0   7   1  375.06    9.10
   0   7   1  363.86    9.50
   0   7   1  362.86   13.40
   0   7   1  358.76    8.80
   0   7   1  366.66   14.20
  -1  -7  -1   71.39    2.50
  -1  -7  -1   70.49    8.50
  -1  -7  -1   66.89    2.80
  -1  -7  -1   66.49    2.70
  -1  -7  -1   67.29    5.10
  -1  -7  -1   67.89    2.00
  -1  -7  -1   71.49    2.20
  -1  -7  -1   69.29    2.50
  -1  -7  -1   67.89    2.20
  -1  -7  -1   71.09    2.60
   1   7   1   69.69    2.70
   1   7   1   69.39    2.80
   1   7   1   60.29    2.50
   1   7   1   74.89    5.80
   1   7   1   64.49    2.30
   1   7   1   70.19    2.50
   1   7   1   67.29    3.00
   1   7   1   68.09    5.40
   1   7   1   67.39    3.10
  -2  -7  -1  113.49    3.70
  -2  -7  -1  110.59    6.20
  -2  -7  -1  107.89    3.60
  -2  -7  -1  114.59    3.90
  -2  -7  -1  116.69    3.30
  -2  -7  -1  112.69    3.90
   2   7   1  109.99    3.30
   2   7   1  119.39    6.70
   2   7   1  116.19    3.50
   2   7   1  120.69    4.20
   2   7   1  119.39    3.80
   2   7   1  107.49    3.60
   2   7   1  117.79    3.60
  -3  -7  -1   51.59    2.30
  -3  -7  -1   50.09    2.50
  -3  -7  -1   55.29    4.10
  -3  -7  -1   50.99    2.10
  -3  -7  -1   50.19    1.90
   3   7   1   49.30    2.50
   3   7   1   52.19    4.30
   3   7   1   47.80    1.80
   3   7   1   50.89    2.30
   3   7   1   50.09    2.00
   3   7   1   48.30    2.10
   3   7   1   53.59    2.20
  -4  -7  -1  183.18    6.00
  -4  -7  -1  183.68    5.50
  -4  -7  -1  177.78    6.40
  -4  -7  -1  180.18    5.30
   4   7   1  184.88    7.20
   4   7   1  183.58    5.60
   4   7   1  190.68    5.90
  -5  -7  -1   42.50    2.60
  -5  -7  -1   42.70    2.20
  -5  -7  -1   42.60    2.30
   5   7   1   43.60    2.30
   5   7   1   42.30    2.40
   7  -8  -1  129.29    5.00
   7  -8  -1  137.89    4.50
  -7   8   1  141.79    5.00
  -7   8   1  138.39    5.10
  -7   8   1  144.89    6.00
   6  -8  -1   13.70    1.10
   6  -8  -1   10.90    1.30
   6  -8  -1   11.40    1.50
   6  -8  -1   11.60    1.90
  -6   8   1   15.40    1.70
  -6   8   1   13.30    1.50
  -6   8   1   11.30    1.50
   5  -8  -1  209.48    6.90
   5  -8  -1  202.48    5.70
   5  -8  -1  200.88    6.10
   5  -8  -1  194.08    6.80
   5  -8  -1  207.98    6.50
  -5   8   1  199.38    7.10
  -5   8   1  202.28    6.40
  -5   8   1  197.08    6.10
  -5   8   1  214.08    6.30
  -5   8   1  217.08    6.40
   4  -8  -1   11.40    1.20
   4  -8  -1   11.70    1.60
   4  -8  -1   10.90    1.40
   4  -8  -1   13.10    0.80
   4  -8  -1   10.70    1.40
   4  -8  -1    9.60    1.30
   4  -8  -1   11.50    1.00
   4  -8  -1   13.30    4.00
  -4   8   1   12.30    1.40
  -4   8   1   11.10    1.30
  -4   8   1   11.00    1.30
  -4   8   1    8.70    1.50
  -4   8   1   11.50    4.40
  -4   8   1   13.20    1.50
  -4   8   1   12.10    1.50
   3  -8  -1   13.20    1.00
   3  -8  -1   11.10    0.80
   3  -8  -1   12.10    1.50
   3  -8  -1   11.90    1.00
   3  -8  -1   15.60    4.00
   3  -8  -1   14.90    1.70
   3  -8  -1   11.60    1.40
   3  -8  -1   13.20    1.50
  -3   8   1   12.80    1.20
  -3   8   1   10.90    3.50
  -3   8   1   14.80    1.50
  -3   8   1   13.50    1.30
  -3   8   1   12.80    1.70
  -3   8   1   12.10    1.30
  -3   8   1   16.70    1.70
   2  -8  -1   29.70    1.80
   2  -8  -1   29.40    1.80
   2  -8  -1   31.70    1.60
   2  -8  -1   31.70    5.10
   2  -8  -1   28.10    1.80
   2  -8  -1   33.80    2.10
   2  -8  -1   30.90    1.40
   2  -8  -1   30.00    1.40
  -2   8   1   40.20    5.90
  -2   8   1   29.20    1.90
  -2   8   1   28.30    2.10
  -2   8   1   30.40    1.80
  -2   8   1   30.90    1.70
  -2   8   1   31.10    1.80
  -2   8   1   29.20    1.80
   1  -8  -1   17.50    1.00
   1  -8  -1   21.60    1.60
   1  -8  -1   20.00    1.10
   1  -8  -1   30.30    4.90
   1  -8  -1   21.10    1.60
   1  -8  -1   18.70    1.30
   1  -8  -1   17.50    1.10
   1  -8  -1   19.20    1.40
  -1   8   1   21.10    1.50
  -1   8   1   22.10    1.70
  -1   8   1   19.40    1.40
  -1   8   1   22.90    1.50
  -1   8   1   18.20    1.30
  -1   8   1   21.40    4.70
  -1   8   1   21.90    1.40
   0  -8  -1   27.30    4.30
   0  -8  -1   28.00    1.80
   0  -8  -1   30.40    1.60
   0  -8  -1   27.00    1.50
   0  -8  -1   28.10    1.80
   0  -8  -1   25.10    1.70
   0   8   1   30.40    1.80
   0   8   1   26.00    1.90
   0   8   1   28.00    1.70
   0   8   1   23.30    4.30
   0   8   1   25.80    1.60
   0   8   1   29.80    1.70
   0   8   1   28.20    1.60
  -1  -8  -1    0.20    0.30
  -1  -8  -1    0.80    0.40
  -1  -8  -1    0.50    0.40
  -1  -8  -1    0.00    0.20
  -1  -8  -1    0.70    2.00
   1   8   1    0.00    0.40
   1   8   1    0.10    0.30
   1   8   1   -0.30    0.20
   1   8   1    0.10    0.20
   1   8   1    0.20    0.30
   1   8   1   -1.00    2.10
   1   8   1    0.00    0.30
  -2  -8  -1   76.59    5.80
  -2  -8  -1   78.29    3.00
  -2  -8  -1   79.39    3.30
  -2  -8  -1   81.39    3.00
  -2  -8  -1   81.89    3.30
   2   8   1   84.59    2.80
   2   8   1   78.99    3.20
   2   8   1   80.49    3.50
   2   8   1   78.39    2.90
   2   8   1   83.49    3.10
   2   8   1   78.89    6.40
  -3  -8  -1    0.40    0.40
  -3  -8  -1    0.50    0.50
  -3  -8  -1    2.60    2.10
   3   8   1    0.80    0.50
   3   8   1    0.60    0.50
   3   8   1    0.60    0.30
   3   8   1   -1.00    2.10
   3   8   1    0.00    0.30
  -4  -8  -1    0.20    0.60
  -4  -8  -1    1.20    0.60
   4   8   1    0.60    0.50
   4   8   1    1.50    0.70
   5  -9  -1   18.00    1.70
   5  -9  -1   17.40    1.60
  -5   9   1   19.20    1.60
  -5   9   1   19.10    1.70
  -5   9   1   17.10    1.30
  -5   9   1   17.40    1.70
   4  -9  -1    1.80    0.50
   4  -9  -1    1.10    0.60
   4  -9  -1    3.00    0.80
  -4   9   1    2.50    0.80
  -4   9   1    2.40    0.70
  -4   9   1    3.90    1.30
  -4   9   1    2.40    0.80
   3  -9  -1   58.09    2.10
   3  -9  -1   56.59    2.20
   3  -9  -1   52.99    6.80
   3  -9  -1   57.79    2.80
   3  -9  -1   51.69    2.40
  -3   9   1   77.49    9.60
  -3   9   1   52.59    2.40
  -3   9   1   58.39    3.00
  -3   9   1   55.49    2.70
  -3   9   1   57.09    2.80
   2  -9  -1   10.30    4.00
   2  -9  -1    5.40    0.70
   2  -9  -1    5.00    0.70
  -2   9   1    5.10    0.90
  -2   9   1    6.90    1.30
  -2   9   1    4.30    0.80
  -2   9   1    7.00    1.10
  -2   9   1   10.90    4.20
   1  -9  -1    2.20    0.50
   1  -9  -1    2.70    3.30
  -1   9   1    2.50    0.70
  -1   9   1    3.40    0.80
  -1   9   1    3.20    0.80
  -1   9   1    1.90    3.10
  -1   9   1    2.00    0.80
   0  -9  -1    0.80    2.90
   0  -9  -1    3.00    0.60
   0  -9  -1    2.50    0.70
   0   9   1    2.50    0.70
   0   9   1    2.50    0.70
   0   9   1    3.70    3.00
   0   9   1    2.20    0.60
   0   9   1    1.70    0.50
   0   9   1    4.00    1.10
  -1  -9  -1    0.50    0.40
  -1  -9  -1    0.50    0.40
   1   9   1    0.60    0.40
   1   9   1    1.00    0.40
   1   9   1    0.90    0.50
  -2  -9  -1   71.49    3.20
  -2  -9  -1   73.59    3.00
   2   9   1   74.79    3.20
   2   9   1   67.79    2.60
   2   9   1   71.29    3.50
   0  10  -2  132.99    4.60
   0  10  -2  136.29    4.60
   0  10  -2  136.49    5.30
   0 -10   2  137.79    4.40
   0 -10   2  132.59    4.30
  -1  10  -2    5.10    1.00
  -1  10  -2    4.20    1.10
   1 -10   2    5.70    0.80
  -2  10  -2   78.69   10.10
  -2  10  -2   59.79    3.00
  -2  10  -2   59.59    3.20
   2 -10   2   59.09    2.40
   2 -10   2   61.99    8.30
   2 -10   2   55.19    2.90
  -3  10  -2  159.38    5.70
  -3  10  -2  152.58    5.70
  -3  10  -2  157.48    5.40
  -3  10  -2  173.08   13.00
   3 -10   2  150.48   11.50
   3 -10   2  152.48    4.80
   3 -10   2  157.38    5.90
   3 -10   2  159.48    4.60
   3   9  -2  143.59    5.40
   3   9  -2  148.39    4.90
  -3  -9   2  141.19    5.00
  -3  -9   2  159.78    6.70
   2   9  -2   20.30    1.70
   2   9  -2   20.60    1.30
  -2  -9   2   16.40    1.40
  -2  -9   2   18.10    1.40
  -2  -9   2   19.90    1.50
   1   9  -2    0.50    0.30
   1   9  -2    0.30    0.30
   1   9  -2    0.70    0.60
   1   9  -2   -3.10    2.50
   1   9  -2   -0.10    0.50
   1   9  -2    0.00    0.30
  -1  -9   2    0.70    2.60
  -1  -9   2    0.00    0.30
  -1  -9   2    0.10    0.30
  -1  -9   2    0.30    0.50
   0   9  -2  142.69    5.10
   0   9  -2  132.79    4.90
   0   9  -2  128.59    9.00
   0   9  -2  131.79    4.40
   0   9  -2  120.89    4.30
   0   9  -2  136.09    4.40
   0  -9   2  130.79    8.70
   0  -9   2  128.89    4.00
   0  -9   2  121.29    4.20
   0  -9   2  136.29    4.10
   0  -9   2  125.59    4.70
  -1   9  -2   12.00    1.70
  -1   9  -2   10.30    1.30
  -1   9  -2   10.00    1.30
  -1   9  -2    9.80    1.20
  -1   9  -2    9.60    3.40
  -1   9  -2   12.40    1.60
   1  -9   2   10.50    1.30
   1  -9   2   10.50    1.10
   1  -9   2   12.70    4.00
  -2   9  -2    5.10    3.40
  -2   9  -2    4.60    0.90
  -2   9  -2    5.00    0.90
  -2   9  -2    6.30    1.10
  -2   9  -2    3.90    0.80
   2  -9   2    5.50    0.80
   2  -9   2    5.60    0.70
   2  -9   2    6.30    0.80
   2  -9   2    5.90    1.00
   2  -9   2    5.10    1.00
   2  -9   2    5.50    1.00
   2  -9   2    8.30    3.40
   2  -9   2    4.50    0.90
  -3   9  -2  115.59    4.40
  -3   9  -2  121.89    4.50
  -3   9  -2  110.79    4.80
  -3   9  -2  120.19    9.90
   3  -9   2  107.79    4.00
   3  -9   2  115.89    4.60
   3  -9   2  109.79    3.70
   3  -9   2  110.39    4.30
   3  -9   2  111.49    3.40
   3  -9   2  110.89    4.40
   3  -9   2  110.99    3.50
   3  -9   2  115.29    9.50
  -4   9  -2    0.00    0.40
  -4   9  -2    0.10    0.40
  -4   9  -2    0.50    0.50
  -4   9  -2    0.00    0.40
  -4   9  -2    0.10    3.70
   4  -9   2    0.20    0.30
   4  -9   2    0.10    0.40
   4  -9   2    0.20    0.30
   4  -9   2    0.20    0.30
   4  -9   2   -0.20    0.20
   4  -9   2    0.70    0.60
   4  -9   2   -2.50    3.80
  -5   9  -2   11.70    1.70
  -5   9  -2    8.00    1.40
  -5   9  -2   11.00    1.40
   5  -9   2    9.80    1.20
   5  -9   2   11.60    1.80
   5  -9   2   10.70    0.80
   5  -9   2    9.40    1.10
   5  -9   2   10.10    1.50
  -6   9  -2   30.60    3.70
  -6   9  -2   29.90    2.00
   6  -9   2   32.30    1.90
   6  -9   2   31.30    2.90
   4   8  -2  115.89    4.10
   4   8  -2  115.19    4.50
  -4  -8   2  117.99    4.40
  -4  -8   2  116.29    4.00
  -4  -8   2  114.89    4.80
   3   8  -2   58.79    2.90
   3   8  -2   61.79    4.90
   3   8  -2   56.59    2.40
   3   8  -2   55.39    2.00
   3   8  -2   57.89    2.90
  -3  -8   2   61.49    2.50
  -3  -8   2   53.59    2.30
  -3  -8   2   57.69    2.60
  -3  -8   2   58.29    4.40
   2   8  -2  165.78    4.70
   2   8  -2  158.38    4.50
   2   8  -2  161.08    6.10
   2   8  -2  155.18    4.80
   2   8  -2  155.48    4.60
   2   8  -2  155.08    8.30
   2   8  -2  165.08    5.40
  -2  -8   2  153.78    4.70
  -2  -8   2  171.58    4.90
  -2  -8   2  164.28    8.00
  -2  -8   2  159.58    4.70
  -2  -8   2  154.38    4.60
   1   8  -2    6.40    1.00
   1   8  -2    5.50    0.80
   1   8  -2    5.50    0.90
   1   8  -2    6.20    0.90
   1   8  -2    5.40    1.10
   1   8  -2    8.00    2.80
   1   8  -2    5.60    1.00
  -1  -8   2    6.50    0.90
  -1  -8   2    6.40    1.00
  -1  -8   2    7.10    0.80
  -1  -8   2    6.30    0.90
  -1  -8   2    6.00    0.80
  -1  -8   2    8.60    2.60
   0   8  -2    6.70    1.00
   0   8  -2    5.50    1.00
   0   8  -2    7.90    3.00
   0   8  -2    5.80    0.80
   0   8  -2    6.30    0.90
   0   8  -2    7.50    1.30
   0   8  -2    5.60    0.90
   0  -8   2    3.60    0.60
   0  -8   2    8.70    2.50
   0  -8   2    5.10    0.90
   0  -8   2    6.00    0.80
   0  -8   2    6.20    0.80
   0  -8   2    7.30    1.00
   0  -8   2    5.90    0.80
   0  -8   2    6.40    0.50
  -1   8  -2   28.60    1.70
  -1   8  -2   32.70    1.90
  -1   8  -2   29.00    1.80
  -1   8  -2   30.00    1.70
  -1   8  -2   29.40    2.50
  -1   8  -2   29.70    1.90
  -1   8  -2   33.10    5.20
  -1   8  -2   31.60    2.00
   1  -8   2   30.40    1.80
   1  -8   2   30.70    1.80
   1  -8   2   33.20    1.30
   1  -8   2   30.10    4.80
   1  -8   2   31.50    1.90
   1  -8   2   29.70    1.40
   1  -8   2   32.00    2.10
   1  -8   2   32.50    1.50
   1  -8   2   30.70    1.70
  -2   8  -2    8.70    1.30
  -2   8  -2   10.70    1.60
  -2   8  -2   13.70    1.60
  -2   8  -2    8.60    1.10
  -2   8  -2   10.30    1.20
  -2   8  -2   11.10    3.50
  -2   8  -2    9.70    1.20
   2  -8   2    9.90    1.00
   2  -8   2   11.00    0.80
   2  -8   2   12.20    3.40
   2  -8   2    8.20    1.20
   2  -8   2   11.70    1.40
   2  -8   2    9.00    0.80
   2  -8   2   10.00    1.20
   2  -8   2    9.10    1.40
  -3   8  -2   20.80    4.80
  -3   8  -2   19.50    1.40
  -3   8  -2   18.90    1.40
  -3   8  -2   18.80    1.40
  -3   8  -2   18.80    1.60
  -3   8  -2   19.50    1.60
  -3   8  -2   17.30    1.40
   3  -8   2   20.00    4.60
   3  -8   2   19.00    1.60
   3  -8   2   18.50    1.00
   3  -8   2   16.40    1.50
   3  -8   2   13.90    1.70
   3  -8   2   17.70    1.60
   3  -8   2   19.20    1.20
   3  -8   2   17.20    1.20
   3  -8   2   17.30    1.30
  -4   8  -2    0.90    0.50
  -4   8  -2   -0.10    0.20
  -4   8  -2    0.80    2.70
  -4   8  -2   -0.30    0.30
  -4   8  -2    0.20    0.40
  -4   8  -2    0.10    0.30
   4  -8   2   -1.60    2.50
   4  -8   2    0.40    0.20
   4  -8   2    0.60    0.40
   4  -8   2    0.00    0.30
   4  -8   2    0.00    0.20
   4  -8   2   -0.10    0.40
   4  -8   2    0.20    0.30
   4  -8   2    0.60    0.30
   4  -8   2    0.30    0.30
  -5   8  -2   79.29    3.40
  -5   8  -2   77.49    3.80
  -5   8  -2   78.19    3.20
  -5   8  -2   78.29    3.20
  -5   8  -2   88.29    3.70
  -5   8  -2   79.09    3.00
  -5   8  -2   80.69    3.20
   5  -8   2   80.49    3.10
   5  -8   2   85.09    3.70
   5  -8   2   77.19    3.70
   5  -8   2   80.79    3.00
   5  -8   2   80.29    2.50
   5  -8   2   79.99    3.20
   5  -8   2   75.59    3.00
   5  -8   2   79.79    3.70
  -6   8  -2    3.80    1.00
  -6   8  -2    6.20    1.20
  -6   8  -2    7.30    1.10
  -6   8  -2    6.80    1.10
   6  -8   2    7.70    1.30
   6  -8   2    7.00    1.00
   6  -8   2    7.20    0.70
   6  -8   2    7.30    1.20
   6  -8   2    7.80    1.30
  -7   8  -2    0.90    0.50
  -7   8  -2    0.90    0.60
   7  -8   2    0.60    0.50
   7  -8   2    1.20    0.50
   7  -8   2    0.80    0.60
   5   7  -2    5.30    1.00
   5   7  -2    6.50    0.90
  -5  -7   2    5.70    0.90
  -5  -7   2    4.20    0.90
   4   7  -2  333.37    9.00
   4   7  -2  325.67    8.80
   4   7  -2  316.47    9.20
   4   7  -2  328.07    8.90
   4   7  -2  333.37    8.40
  -4  -7   2  328.77    8.80
  -4  -7   2  326.97    8.40
  -4  -7   2  322.67    8.90
  -4  -7   2  324.47    9.20
   3   7  -2   23.30    1.40
   3   7  -2   24.90    1.70
   3   7  -2   24.50    2.80
   3   7  -2   25.10    1.10
   3   7  -2   26.30    1.70
   3   7  -2   23.10    1.20
   3   7  -2   28.20    3.20
   3   7  -2   22.10    1.40
  -3  -7   2   25.50    1.60
  -3  -7   2   23.40    3.20
  -3  -7   2   23.40    1.40
  -3  -7   2   27.30    1.50
  -3  -7   2   24.20    1.20
  -3  -7   2   26.50    2.90
   2   7  -2  261.37    6.80
   2   7  -2  270.07    7.40
   2   7  -2  253.17    6.50
   2   7  -2  252.27    6.50
   2   7  -2  258.37    6.70
   2   7  -2  271.27    7.30
   2   7  -2  262.37    6.50
   2   7  -2  265.87   10.00
   2   7  -2  253.07    6.30
   2   7  -2  259.07   10.20
  -2  -7   2  262.87   10.40
  -2  -7   2  249.58    6.70
  -2  -7   2  243.28    6.50
  -2  -7   2  268.67   10.00
   1   7  -2   40.80    2.10
   1   7  -2   41.40    4.00
   1   7  -2   39.40    1.80
   1   7  -2   38.30    2.10
   1   7  -2   46.20    4.30
   1   7  -2   39.30    1.90
   1   7  -2   38.90    1.90
   1   7  -2   40.00    1.70
   1   7  -2   39.30    1.70
  -1  -7   2   33.90    3.80
  -1  -7   2   39.80    1.90
  -1  -7   2   42.00    1.70
  -1  -7   2   36.70    4.80
  -1  -7   2   37.60    1.70
  -1  -7   2   43.10    1.70
  -1  -7   2   36.90    1.80
  -1  -7   2   39.90    1.80
   0   7  -2   60.69    5.20
   0   7  -2   72.29    2.70
   0   7  -2   62.09    3.20
   0   7  -2   69.99    2.50
   0   7  -2   72.99    3.00
   0   7  -2   64.39    5.20
   0   7  -2   64.89    2.70
   0   7  -2   68.79    2.60
   0   7  -2   66.59    2.50
   0  -7   2   66.19    2.50
   0  -7   2   71.59    2.00
   0  -7   2   71.89    5.70
   0  -7   2   66.09    2.30
   0  -7   2   71.59    2.60
   0  -7   2   66.29    2.00
   0  -7   2   63.19    5.20
   0  -7   2   66.99    2.70
   0  -7   2   71.19    2.70
  -1   7  -2  180.78    5.60
  -1   7  -2  188.38    9.50
  -1   7  -2  194.48    5.60
  -1   7  -2  185.98    5.80
  -1   7  -2  189.78    5.60
  -1   7  -2  177.78    9.40
  -1   7  -2  181.68    5.20
  -1   7  -2  191.98    5.20
   1  -7   2  190.08    5.10
   1  -7   2  189.88    5.30
   1  -7   2  183.38    5.50
   1  -7   2  179.48    9.60
   1  -7   2  186.68    5.50
   1  -7   2  188.38    5.60
   1  -7   2  205.28    9.70
   1  -7   2  183.88    5.30
  -2   7  -2   55.79    2.40
  -2   7  -2   49.80    2.90
  -2   7  -2   60.89    5.80
  -2   7  -2   50.79    2.50
  -2   7  -2   54.09    2.30
  -2   7  -2   52.99    2.70
  -2   7  -2   56.49    5.60
  -2   7  -2   54.69    2.30
   2  -7   2   56.59    2.70
   2  -7   2   51.99    2.00
   2  -7   2   51.49    2.20
   2  -7   2   56.89    2.50
   2  -7   2   50.49    5.20
   2  -7   2   58.89    5.90
   2  -7   2   53.59    1.90
   2  -7   2   56.59    2.00
   2  -7   2   51.29    2.50
   2  -7   2   54.69    1.80
   2  -7   2   55.69    2.60
  -3   7  -2    6.30    2.20
  -3   7  -2    5.30    0.80
  -3   7  -2    8.00    1.20
  -3   7  -2    5.60    0.90
  -3   7  -2    2.40    2.10
  -3   7  -2    4.90    0.80
   3  -7   2    5.90    0.60
   3  -7   2    8.80    3.10
   3  -7   2    6.60    0.80
   3  -7   2    7.30    2.70
   3  -7   2    5.30    0.90
   3  -7   2    7.00    0.90
   3  -7   2    6.80    1.10
   3  -7   2    4.00    0.70
   3  -7   2    6.20    0.70
   3  -7   2    5.90    1.00
  -4   7  -2   26.80    1.80
  -4   7  -2   17.40    4.10
  -4   7  -2   27.90    4.40
  -4   7  -2   26.80    1.60
  -4   7  -2   28.90    1.60
  -4   7  -2   23.60    1.80
  -4   7  -2   25.10    1.40
  -4   7  -2   25.70    1.60
   4  -7   2   18.60    3.80
   4  -7   2   23.90    1.80
   4  -7   2   24.70    1.80
   4  -7   2   24.40    5.10
   4  -7   2   28.20    1.60
   4  -7   2   25.00    1.50
   4  -7   2   24.20    1.40
   4  -7   2   25.00    1.40
  -5   7  -2  167.08    5.10
  -5   7  -2  157.58    5.60
  -5   7  -2  165.98    4.90
  -5   7  -2  162.78    5.50
  -5   7  -2  163.18    4.70
  -5   7  -2  155.08    9.90
  -5   7  -2  182.88   11.00
  -5   7  -2  164.08    5.50
   5  -7   2  147.79    9.70
   5  -7   2  171.48    5.60
   5  -7   2  163.58    5.30
   5  -7   2  168.68    5.60
   5  -7   2  160.88    4.70
   5  -7   2  173.28    4.90
   5  -7   2  173.58   11.10
  -6   7  -2   24.40    4.50
  -6   7  -2   33.20    1.70
  -6   7  -2   33.70    1.70
  -6   7  -2   32.30    2.20
  -6   7  -2   30.20    2.20
  -6   7  -2   32.40    1.90
  -6   7  -2   32.80    1.80
  -6   7  -2   34.70    1.90
   6  -7   2   43.60    7.60
   6  -7   2   34.70    2.20
   6  -7   2   36.10    1.80
   6  -7   2   34.20    2.20
   6  -7   2   30.00    1.60
   6  -7   2   33.30    2.40
   6  -7   2   31.60    1.80
   6  -7   2   34.60    2.20
  -7   7  -2  174.28    5.60
  -7   7  -2  184.48    6.20
  -7   7  -2  184.18    5.50
  -7   7  -2  173.88   11.70
  -7   7  -2  189.28    5.60
   7  -7   2  186.68    6.40
   7  -7   2  181.48   12.90
   7  -7   2  197.08    6.40
   7  -7   2  189.38    5.60
   7  -7   2  182.08    7.50
  -8   7  -2   71.19    8.20
  -8   7  -2   63.49    2.80
   8  -7   2   64.69    2.90
   8  -7   2   65.09    3.30
   8  -7   2   66.09    3.60
   6   6  -2  132.69    4.20
   6   6  -2  128.29    5.30
   6   6  -2  136.89    4.60
  -6  -6   2  136.19    5.00
  -6  -6   2  135.99    4.40
   5   6  -2    0.10    0.30
   5   6  -2    0.20    0.30
   5   6  -2    0.10    0.30
   5   6  -2    0.40    0.30
  -5  -6   2    0.40    0.30
  -5  -6   2   -0.20    0.30
   4   6  -2   22.00    1.40
   4   6  -2   20.50    1.50
   4   6  -2   21.90    1.40
   4   6  -2   22.90    1.50
   4   6  -2   22.50    1.80
   4   6  -2   21.70    1.20
   4   6  -2   21.20    1.00
  -4  -6   2   22.00    1.30
  -4  -6   2   21.90    0.80
  -4  -6   2   20.70    1.60
  -4  -6   2   22.40    1.50
   3   6  -2  211.38    5.50
   3   6  -2  207.78    7.60
   3   6  -2  209.78    5.70
   3   6  -2  211.68    5.10
   3   6  -2  209.38    5.20
   3   6  -2  210.78    5.20
   3   6  -2  206.38    6.00
   3   6  -2  221.58    7.60
   3   6  -2  215.18    5.80
   3   6  -2  216.48    6.00
  -3  -6   2  200.28    5.10
  -3  -6   2  212.68    5.70
  -3  -6   2  218.28    7.80
  -3  -6   2  216.48    7.50
   2   6  -2   65.69    2.70
   2   6  -2   65.39    2.30
   2   6  -2   71.39    4.40
   2   6  -2   62.69    2.10
   2   6  -2   69.19    2.20
   2   6  -2   63.29    2.20
   2   6  -2   67.29    2.70
   2   6  -2   65.79    2.40
   2   6  -2   68.19    2.20
   2   6  -2   62.29    2.10
   2   6  -2   64.59    2.20
   2   6  -2   71.49    4.50
  -2  -6   2   72.89    4.40
  -2  -6   2   66.39    2.00
  -2  -6   2   65.59    2.30
  -2  -6   2   63.19    2.20
  -2  -6   2   66.69    4.50
  -2  -6   2   67.59    2.40
  -2  -6   2   62.69    2.20
  -2  -6   2   67.39    2.40
   1   6  -2   23.30    1.20
   1   6  -2   22.10    1.50
   1   6  -2   22.90    1.30
   1   6  -2   23.00    0.90
   1   6  -2   24.20    1.30
   1   6  -2   21.20    0.90
   1   6  -2   23.80    1.20
   1   6  -2   27.50    3.10
   1   6  -2   23.00    3.20
   1   6  -2   23.60    1.40
  -1  -6   2   22.60    0.80
  -1  -6   2   25.40    1.20
  -1  -6   2   22.40    1.20
  -1  -6   2   25.10    1.20
  -1  -6   2   22.50    1.20
  -1  -6   2   30.20    4.00
  -1  -6   2   22.50    1.30
  -1  -6   2   23.60    0.70
  -1  -6   2   31.60    5.30
   0   6  -2   49.80    4.30
   0   6  -2   49.50    2.20
   0   6  -2   55.39    2.20
   0   6  -2   51.69    2.00
   0   6  -2   60.99    4.70
   0   6  -2   53.89    2.30
   0   6  -2   53.09    2.40
   0   6  -2   49.99    2.20
   0  -6   2   52.29    1.60
   0  -6   2   55.79    4.70
   0  -6   2   51.09    1.80
   0  -6   2   52.79    1.70
   0  -6   2   55.69    4.40
   0  -6   2   52.59    2.30
   0  -6   2   52.79    2.20
   0  -6   2   54.29    2.10
  -1   6  -2   13.00    1.20
  -1   6  -2   14.20    1.10
  -1   6  -2   13.40    0.90
  -1   6  -2   14.30    1.00
  -1   6  -2   15.80    3.00
  -1   6  -2    8.90    2.20
  -1   6  -2   13.10    1.10
  -1   6  -2   11.80    1.00
   1  -6   2   12.50    0.60
   1  -6   2   11.80    0.70
   1  -6   2   14.70    1.10
   1  -6   2   11.30    1.00
   1  -6   2   18.30    3.30
   1  -6   2   15.90    3.20
   1  -6   2   12.60    0.80
   1  -6   2   13.20    1.10
   1  -6   2   12.00    0.50
   1  -6   2   12.60    1.10
   1  -6   2   12.20    0.70
   1  -6   2   12.40    0.90
  -2   6  -2  158.68    8.50
  -2   6  -2  167.38    5.10
  -2   6  -2  164.18    4.60
  -2   6  -2  168.28    8.80
  -2   6  -2  168.68    4.80
  -2   6  -2  171.68    5.00
  -2   6  -2  167.98    5.20
  -2   6  -2  160.78    4.60
   2  -6   2  161.68    4.50
   2  -6   2  169.58    9.00
   2  -6   2  163.58    5.10
   2  -6   2  162.28    4.30
   2  -6   2  164.18    4.40
   2  -6   2  164.78    8.50
   2  -6   2  164.88    5.00
   2  -6   2  167.68    4.40
   2  -6   2  163.78    5.00
   2  -6   2  167.18    5.00
  -3   6  -2  357.16   14.20
  -3   6  -2  363.86   14.10
  -3   6  -2  345.87    8.60
  -3   6  -2  346.47    9.00
  -3   6  -2  337.77    9.10
   3  -6   2  343.47   13.60
   3  -6   2  343.27    9.10
   3  -6   2  348.37    9.00
   3  -6   2  361.16   14.40
  -4   6  -2    6.70    1.00
  -4   6  -2    4.00    2.20
  -4   6  -2    6.40    1.00
  -4   6  -2    6.10    0.70
  -4   6  -2    2.10    2.00
  -4   6  -2    8.00    1.00
  -4   6  -2    7.20    0.90
   4  -6   2    7.70    0.80
   4  -6   2    7.10    2.40
   4  -6   2    8.20    1.10
   4  -6   2    6.80    2.30
   4  -6   2    7.10    0.80
   4  -6   2    8.10    1.00
   4  -6   2    7.30    0.90
   4  -6   2    8.10    1.20
   4  -6   2    7.10    1.00
  -5   6  -2   44.80    1.90
  -5   6  -2   29.90    4.60
  -5   6  -2   43.30    1.90
  -5   6  -2   43.80    2.40
  -5   6  -2   45.80    2.10
  -5   6  -2   42.10    5.70
  -5   6  -2   45.40    2.40
  -5   6  -2   44.20    2.10
  -5   6  -2   45.20    1.60
   5  -6   2   43.90    2.30
   5  -6   2   44.50    2.30
   5  -6   2   44.40    2.50
   5  -6   2   37.10    5.50
   5  -6   2   47.10    2.00
   5  -6   2   44.80    2.00
   5  -6   2   47.50    6.20
  -6   6  -2    0.90    0.30
  -6   6  -2    0.60    0.40
  -6   6  -2    0.40    2.10
  -6   6  -2    1.40    0.60
  -6   6  -2    0.70    0.40
  -6   6  -2    0.10    0.40
  -6   6  -2    1.30    0.40
  -6   6  -2    0.70    0.30
   6  -6   2    0.40    0.70
   6  -6   2    1.30    0.40
   6  -6   2    0.80    0.50
   6  -6   2    1.00    0.50
   6  -6   2    0.90    0.40
   6  -6   2    0.10    2.70
   6  -6   2    0.10    0.30
  -7   6  -2  369.46    9.20
  -7   6  -2  391.16    9.30
  -7   6  -2  358.66   10.20
  -7   6  -2  356.96   16.00
  -7   6  -2  379.66   10.00
  -7   6  -2  355.16    9.30
  -7   6  -2  364.26    9.00
   7  -6   2  379.96   10.60
   7  -6   2  382.26   10.10
   7  -6   2  359.86   16.90
   7  -6   2  367.16    9.50
   7  -6   2  365.96   10.60
   7  -6   2  360.76    9.90
   7  -6   2  368.96   10.10
  -8   6  -2    0.00    0.20
  -8   6  -2    5.10    4.50
   8  -6   2    0.00    0.40
   8  -6   2    0.00    0.40
   8  -6   2    0.40    0.50
   8  -6   2    0.40    0.30
   7   5  -2    1.50    0.50
   7   5  -2    2.00    0.80
   7   5  -2    1.20    0.50
  -7  -5   2    0.50    0.40
   6   5  -2  194.48    5.30
   6   5  -2  199.48    5.70
   6   5  -2  199.58    5.60
  -6  -5   2  195.28    5.50
  -6  -5   2  188.18    6.10
   5   5  -2    1.70    0.50
   5   5  -2    1.40    0.30
   5   5  -2    1.40    0.50
   5   5  -2    1.60    0.50
   5   5  -2    1.70    0.50
   5   5  -2    1.40    0.40
   5   5  -2    2.70    0.70
   5   5  -2    2.10    0.40
  -5  -5   2    0.70    0.30
  -5  -5   2    2.50    0.70
   4   5  -2   48.90    2.00
   4   5  -2   46.80    1.70
   4   5  -2   46.00    1.90
   4   5  -2   49.80    2.10
   4   5  -2   45.80    2.20
   4   5  -2   45.40    2.00
   4   5  -2   46.20    1.40
   4   5  -2   42.10    2.00
   4   5  -2   44.90    1.90
   4   5  -2   45.40    1.60
   4   5  -2   46.70    1.50
   4   5  -2   42.80    1.70
  -4  -5   2   46.20    1.90
  -4  -5   2   48.80    1.50
  -4  -5   2   47.80    2.20
   3   5  -2  167.88    4.60
   3   5  -2  172.78    4.10
   3   5  -2  171.78    4.00
   3   5  -2  174.48    4.80
   3   5  -2  169.18    7.00
   3   5  -2  172.48    4.90
   3   5  -2  175.28    4.50
   3   5  -2  168.28    4.70
   3   5  -2  168.98    4.80
   3   5  -2  168.68    4.20
   3   5  -2  175.48    6.10
  -3  -5   2  163.88    6.10
  -3  -5   2  169.98    4.10
  -3  -5   2  166.88    4.20
  -3  -5   2  174.08    4.70
   2   5  -2  130.19    3.40
   2   5  -2  132.19    3.50
   2   5  -2  129.49    3.30
   2   5  -2  126.39    5.60
   2   5  -2  133.09    5.80
   2   5  -2  132.39    3.60
   2   5  -2  129.19    3.50
   2   5  -2  128.19    3.50
   2   5  -2  130.69    3.60
   2   5  -2  125.29    3.60
   2   5  -2  135.59    4.00
   2   5  -2  131.19    3.90
  -2  -5   2  129.39    3.70
  -2  -5   2  139.39    5.70
  -2  -5   2  130.99    3.60
  -2  -5   2  131.29    5.80
  -2  -5   2  132.29    3.50
   1   5  -2   75.39    2.40
   1   5  -2   71.19    2.60
   1   5  -2   73.09    4.40
   1   5  -2   77.09    2.40
   1   5  -2   72.99    2.60
   1   5  -2   75.19    2.00
   1   5  -2   74.19    2.30
   1   5  -2   72.59    2.10
   1   5  -2   68.19    4.30
   1   5  -2   73.39    2.20
  -1  -5   2   77.89    2.30
  -1  -5   2   74.59    2.30
  -1  -5   2   73.19    1.80
  -1  -5   2   76.79    4.50
  -1  -5   2   79.29    2.50
  -1  -5   2   70.99    4.50
  -1  -5   2   73.99    2.40
  -1  -5   2   74.99    2.50
  -1  -5   2   76.59    1.80
   0   5  -2    0.90    0.90
   0   5  -2    0.20    0.90
   0   5  -2    1.40    0.20
   0   5  -2    1.80    0.40
   0   5  -2    1.90    0.50
   0   5  -2    1.20    0.30
   0   5  -2    2.30    0.50
   0   5  -2    1.40    0.40
   0   5  -2    0.80    0.30
   0  -5   2    0.80    0.20
   0  -5   2    1.40    0.90
   0  -5   2    1.40    0.40
   0  -5   2    1.60    0.40
   0  -5   2    1.40    0.30
   0  -5   2    1.40    0.40
   0  -5   2    1.60    0.50
   0  -5   2    1.60    0.30
  -1   5  -2    2.20    0.40
  -1   5  -2    2.70    1.40
  -1   5  -2    1.90    0.40
  -1   5  -2    2.80    0.50
  -1   5  -2    1.60    0.40
  -1   5  -2    5.00    1.70
  -1   5  -2    2.30    0.60
  -1   5  -2    1.90    0.50
   1  -5   2    1.00    1.20
   1  -5   2    3.50    0.70
   1  -5   2    4.00    0.70
   1  -5   2    2.10    0.50
   1  -5   2    2.30    0.50
   1  -5   2    1.60    0.30
   1  -5   2    2.20    0.40
   1  -5   2    2.90    1.50
  -2   5  -2  149.59    4.70
  -2   5  -2  153.18    7.80
  -2   5  -2  160.58    7.90
  -2   5  -2  156.68    4.60
  -2   5  -2  156.48    4.60
  -2   5  -2  158.78    4.30
  -2   5  -2  149.88    4.20
   2  -5   2  157.38    4.70
   2  -5   2  152.88    7.60
   2  -5   2  158.78    4.50
   2  -5   2  149.19    4.10
   2  -5   2  155.18    4.60
   2  -5   2  146.59    4.00
   2  -5   2  153.38    7.90
  -3   5  -2  136.49    4.50
  -3   5  -2  139.19    3.90
  -3   5  -2  142.39    7.70
  -3   5  -2  135.79    3.90
  -3   5  -2  136.29    4.30
  -3   5  -2  134.39    7.50
  -3   5  -2  133.79    3.90
  -3   5  -2  131.09    4.30
   3  -5   2  133.69    3.80
   3  -5   2  136.79    4.30
   3  -5   2  139.19    4.20
   3  -5   2  132.59    4.30
   3  -5   2  132.99    3.70
   3  -5   2  150.38    7.80
   3  -5   2  143.29    4.40
   3  -5   2  146.09    8.00
  -4   5  -2   -0.10    0.20
  -4   5  -2    0.30    0.20
  -4   5  -2    0.70    0.30
  -4   5  -2    0.10    0.10
  -4   5  -2    0.00    0.30
  -4   5  -2    2.00    1.60
  -4   5  -2    0.10    0.30
  -4   5  -2    0.20    0.20
  -4   5  -2   -1.10    1.40
   4  -5   2    0.20    0.20
   4  -5   2    0.60    0.40
   4  -5   2    0.00    1.50
   4  -5   2   -0.70    1.20
   4  -5   2   -0.10    0.20
   4  -5   2   -0.10    0.20
   4  -5   2    0.40    0.20
   4  -5   2    0.20    0.20
   4  -5   2    0.00    0.20
  -5   5  -2  110.99    3.20
  -5   5  -2  112.69    3.30
  -5   5  -2  108.19    3.90
  -5   5  -2  113.89    3.90
  -5   5  -2   99.69    7.10
  -5   5  -2  108.59    3.50
  -5   5  -2  113.39    3.20
  -5   5  -2  106.59    7.20
   5  -5   2  109.89    3.60
   5  -5   2  100.19    7.30
   5  -5   2  116.09    4.00
   5  -5   2  109.59    3.40
   5  -5   2  117.59    7.40
   5  -5   2  111.99    4.10
   5  -5   2  113.99    3.90
   5  -5   2  103.39    4.00
   5  -5   2  108.19    3.10
   5  -5   2  109.69    3.50
  -6   5  -2  115.09    3.20
  -6   5  -2  109.39    3.60
  -6   5  -2  109.19    7.70
  -6   5  -2  113.79    3.70
  -6   5  -2  113.19    4.00
  -6   5  -2  114.19    3.50
  -6   5  -2  113.39    4.10
  -6   5  -2  108.99    7.70
  -6   5  -2  107.99    3.40
   6  -5   2  114.19    7.70
   6  -5   2  109.49    3.90
   6  -5   2  112.09    3.60
   6  -5   2  109.99    3.60
   6  -5   2  112.79    4.10
   6  -5   2  109.59    4.00
   6  -5   2  105.89    4.20
   6  -5   2  121.29    4.50
   6  -5   2  107.19    7.90
   6  -5   2  108.69    3.10
  -7   5  -2    4.50    0.90
  -7   5  -2    4.30    0.70
  -7   5  -2    4.30    0.80
  -7   5  -2    4.70    0.80
  -7   5  -2    4.30    0.70
  -7   5  -2    5.10    2.80
  -7   5  -2    3.30    0.80
   7  -5   2    4.80    0.90
   7  -5   2    5.70    1.00
   7  -5   2    6.40    1.10
   7  -5   2    5.30    1.00
   7  -5   2    6.00    1.20
   7  -5   2    5.90    3.10
   7  -5   2    3.20    0.90
   7  -5   2    4.90    0.70
  -8   5  -2   -1.80    2.70
  -8   5  -2    0.50    0.30
   8  -5   2    0.30    0.40
   8  -5   2    0.10    0.40
   8  -5   2    0.00    0.30
   8  -5   2    0.10    0.40
   8  -5   2    0.90    3.50
   8  -5   2    0.00    0.20
  -9   5  -2   50.69    2.50
  -9   5  -2   50.69    2.60
  -9   5  -2   48.60    2.90
   9  -5   2   56.49    3.50
   9  -5   2   57.19    2.80
   9  -5   2   55.99    3.30
   9  -5   2   53.19    2.50
   8   4  -2   23.60    2.20
   8   4  -2   20.20    1.70
  -8  -4   2   24.90    1.60
  -8  -4   2   24.10    1.60
   7   4  -2   14.50    1.90
   7   4  -2   14.00    1.20
   7   4  -2   13.00    1.10
  -7  -4   2   14.70    1.10
  -7  -4   2   14.60    1.10
   6   4  -2   23.90    1.40
   6   4  -2   21.10    1.50
   6   4  -2   23.60    1.20
   6   4  -2   22.40    1.40
   6   4  -2   22.00    1.40
   6   4  -2   25.30    1.90
  -6  -4   2   26.40    1.40
  -6  -4   2   27.30    1.40
  -6  -4   2   18.60    1.50
   5   4  -2   22.70    1.40
   5   4  -2   25.40    1.70
   5   4  -2   22.30    0.90
   5   4  -2   24.00    1.30
   5   4  -2   25.30    1.20
   5   4  -2   22.00    1.30
   5   4  -2   22.30    1.30
   5   4  -2   21.20    1.00
  -5  -4   2   23.50    1.20
  -5  -4   2   22.80    1.50
   4   4  -2  112.99    3.40
   4   4  -2  107.59    3.70
   4   4  -2  107.59    3.10
   4   4  -2  106.89    2.60
   4   4  -2   97.49    3.40
   4   4  -2  110.89    3.40
   4   4  -2  105.79    3.10
   4   4  -2  105.19    2.50
   4   4  -2  105.99    2.80
   4   4  -2  110.59    3.30
   4   4  -2  102.99    2.90
  -4  -4   2  109.49    3.50
  -4  -4   2  106.79    3.10
  -4  -4   2  110.59    2.80
   3   4  -2   36.90    1.60
   3   4  -2   38.90    1.30
   3   4  -2   34.60    1.40
   3   4  -2   36.30    1.60
   3   4  -2   36.70    1.20
   3   4  -2   34.80    1.70
   3   4  -2   37.60    1.10
   3   4  -2   36.50    1.50
   3   4  -2   36.60    1.10
   3   4  -2   37.80    1.40
   3   4  -2   36.90    1.20
   3   4  -2   38.60    1.60
   3   4  -2   36.80    2.30
  -3  -4   2   38.50    1.60
  -3  -4   2   37.40    1.20
  -3  -4   2   35.90    1.10
  -3  -4   2   37.30    1.40
  -3  -4   2   35.50    1.20
  -3  -4   2   35.00    2.20
  -3  -4   2   36.40    2.20
  -3  -4   2   37.70    1.60
   2   4  -2  383.06   10.90
  -2  -4   2  380.76   11.10
  -2  -4   2  387.16   10.90
   1   4  -2  690.13   17.60
   1   4  -2  645.14   17.50
  -1  -4   2  658.93   17.40
  -1  -4   2  670.23   17.60
   0   4  -2 1002.40   25.20
   0   4  -2 1041.80   25.50
   0  -4   2  973.20   24.90
  -1   4  -2  439.06   13.40
  -1   4  -2  423.66   13.40
   1  -4   2  436.56   13.50
   1  -4   2  406.46   13.00
  -2   4  -2   15.20    1.10
  -2   4  -2   15.90    1.10
  -2   4  -2   14.90    0.80
  -2   4  -2   16.20    0.60
  -2   4  -2   16.10    0.90
  -2   4  -2   14.20    1.00
  -2   4  -2   14.00    2.40
   2  -4   2   14.30    2.50
   2  -4   2   16.00    0.70
   2  -4   2   16.90    1.10
   2  -4   2   16.90    0.80
   2  -4   2   15.30    1.10
   2  -4   2   14.20    1.00
   2  -4   2   13.50    2.30
   2  -4   2   15.50    0.80
   2  -4   2   15.10    0.80
  -3   4  -2   15.40    1.10
  -3   4  -2   16.50    0.90
  -3   4  -2   18.10    1.00
  -3   4  -2   16.40    1.00
  -3   4  -2   17.70    2.90
  -3   4  -2   17.60    0.90
  -3   4  -2   16.10    0.70
   3  -4   2   16.30    2.70
   3  -4   2   17.60    0.80
   3  -4   2   27.30    3.80
   3  -4   2   17.60    0.90
   3  -4   2   16.60    0.90
   3  -4   2   16.50    1.10
   3  -4   2   16.10    1.20
   3  -4   2   17.00    1.20
   3  -4   2   15.80    0.90
  -4   4  -2   21.50    1.10
  -4   4  -2   17.30    2.80
  -4   4  -2   19.80    1.30
  -4   4  -2   22.30    1.00
  -4   4  -2   21.10    1.10
  -4   4  -2   19.70    1.10
  -4   4  -2   26.30    3.80
   4  -4   2   21.00    1.40
   4  -4   2   20.20    1.20
   4  -4   2   21.10    1.10
   4  -4   2   22.10    2.70
   4  -4   2   27.60    3.90
   4  -4   2   20.60    0.90
   4  -4   2   20.20    1.30
   4  -4   2   17.70    3.00
  -5   4  -2  134.49    3.50
  -5   4  -2  136.79    4.30
  -5   4  -2  130.99    7.60
  -5   4  -2  137.89    3.80
  -5   4  -2  138.29    4.30
  -5   4  -2  130.69    7.60
  -5   4  -2  138.79    3.70
   5  -4   2  133.99    7.90
   5  -4   2  137.49    4.70
   5  -4   2  132.59    3.90
   5  -4   2  138.49    4.40
   5  -4   2  131.69    3.90
   5  -4   2  132.89    4.30
   5  -4   2  136.39    7.50
   5  -4   2  137.89    4.30
   5  -4   2  131.39    3.40
   5  -4   2  135.19    4.50
  -6   4  -2   60.59    2.60
  -6   4  -2   60.39    2.70
  -6   4  -2   61.39    1.80
  -6   4  -2   60.69    2.10
  -6   4  -2   58.69    2.30
  -6   4  -2   63.29    2.30
  -6   4  -2   58.39    5.30
  -6   4  -2   67.99    5.70
  -6   4  -2   61.09    2.20
   6  -4   2   60.89    2.60
   6  -4   2   62.39    5.30
   6  -4   2   59.29    2.30
   6  -4   2   55.99    2.90
   6  -4   2   58.79    2.30
   6  -4   2   67.19    2.90
   6  -4   2   63.59    1.80
   6  -4   2   59.89    5.60
   6  -4   2   64.89    2.70
   6  -4   2   62.99    2.90
  -7   4  -2   11.90    0.80
  -7   4  -2   10.80    1.20
  -7   4  -2   12.40    1.10
  -7   4  -2   17.40    4.00
  -7   4  -2   11.30    0.90
  -7   4  -2   10.60    0.80
  -7   4  -2   12.30    1.40
   7  -4   2   10.30    1.20
   7  -4   2   11.10    1.00
   7  -4   2   13.90    1.80
   7  -4   2   15.50    1.90
   7  -4   2   15.60    2.00
   7  -4   2   13.10    1.20
   7  -4   2    7.20    2.90
   7  -4   2   13.60    1.00
  -8   4  -2  309.07    8.80
  -8   4  -2  311.67   13.60
  -8   4  -2  299.27    8.50
   8  -4   2  312.47    9.20
   8  -4   2  317.87    9.70
   8  -4   2  309.07   14.30
   8  -4   2  315.97    8.10
   8  -4   2  324.17    8.60
   8  -4   2  321.67    9.40
  -9   4  -2    7.60    1.20
  -9   4  -2    7.50    1.10
  -9   4  -2    7.90    1.30
  -9   4  -2   -0.30    2.90
   9  -4   2    4.80    0.80
   9  -4   2    6.00    1.10
   9  -4   2    5.60    1.00
   9  -4   2    2.50    3.60
   9  -4   2    6.00    1.30
   8   3  -2   43.80    2.90
   8   3  -2   42.50    2.20
   8   3  -2   44.00    2.50
  -8  -3   2   42.00    2.10
   7   3  -2   51.29    2.50
   7   3  -2   51.99    2.60
   7   3  -2   51.09    3.00
   7   3  -2   54.99    2.40
   7   3  -2   53.49    2.20
  -7  -3   2   55.49    2.30
  -7  -3   2   50.19    2.10
  -7  -3   2   54.39    2.20
   6   3  -2   72.29    2.60
   6   3  -2   76.59    3.40
   6   3  -2   77.69    2.80
   6   3  -2   77.09    2.30
   6   3  -2   78.19    3.00
   6   3  -2   78.79    2.90
   6   3  -2   74.39    2.30
  -6  -3   2   74.69    2.60
  -6  -3   2   73.09    2.50
  -6  -3   2   75.49    2.70
   5   3  -2  119.69    3.30
   5   3  -2  128.49    4.40
   5   3  -2  120.89    3.80
   5   3  -2  121.69    3.60
   5   3  -2  125.49    3.60
   5   3  -2  126.79    3.30
   5   3  -2  127.89    3.90
   5   3  -2  127.89    3.70
  -5  -3   2  123.09    3.50
  -5  -3   2  117.79    4.00
  -5  -3   2  129.29    3.60
   4   3  -2    4.00    0.60
   4   3  -2    3.30    0.50
   4   3  -2    4.20    0.40
   4   3  -2    4.00    0.50
   4   3  -2    3.70    0.40
   4   3  -2    5.00    0.50
   4   3  -2    4.20    0.60
   4   3  -2    3.40    0.50
   4   3  -2    3.40    0.60
   4   3  -2    3.90    0.20
   4   3  -2    5.20    0.90
   4   3  -2    3.60    0.50
   4   3  -2    4.10    0.50
  -4  -3   2    3.90    0.60
  -4  -3   2    4.00    0.50
  -4  -3   2    3.40    0.50
   3   3  -2  488.15   11.80
   3   3  -2  482.15   12.00
  -3  -3   2  480.65   11.80
  -3  -3   2  487.65   11.90
   2   3  -2   50.89    1.30
   2   3  -2   51.49    1.80
   2   3  -2   51.99    1.50
   2   3  -2   53.19    1.80
   2   3  -2   50.99    1.40
   2   3  -2   49.40    1.60
   2   3  -2   48.80    1.70
   2   3  -2   50.79    2.70
   2   3  -2   53.89    1.50
   2   3  -2   49.50    1.70
   2   3  -2   49.80    2.70
   2   3  -2   51.59    1.60
   2   3  -2   49.70    1.70
  -2  -3   2   50.39    1.60
  -2  -3   2   52.29    2.70
  -2  -3   2   50.19    1.70
  -2  -3   2   51.69    2.70
  -2  -3   2   51.59    1.50
  -2  -3   2   50.89    1.60
  -2  -3   2   49.99    1.60
  -2  -3   2   49.99    1.60
  -2  -3   2   50.99    1.50
   1   3  -2  149.99    5.60
   1   3  -2  149.09    5.50
  -1  -3   2  134.19    5.40
  -1  -3   2  151.18    5.50
   0   3  -2  444.16   12.70
   0   3  -2  449.86   12.60
   0  -3   2  444.66   12.50
  -1   3  -2 1064.39   25.90
  -1   3  -2 1039.40   26.00
   1  -3   2 1058.89   25.90
   1  -3   2 1056.89   26.00
  -2   3  -2    0.30    0.20
  -2   3  -2    0.10    0.10
  -2   3  -2    0.10    0.70
  -2   3  -2    0.10    0.10
  -2   3  -2   -0.10    0.10
  -2   3  -2    0.20    0.20
  -2   3  -2    0.10    0.10
  -2   3  -2    0.10    0.70
  -2   3  -2    0.10    0.10
   2  -3   2    0.10    0.10
   2  -3   2    0.10    0.20
   2  -3   2    0.00    0.10
   2  -3   2    0.10    0.70
   2  -3   2    0.10    0.20
   2  -3   2   -0.10    0.10
   2  -3   2    0.00    0.10
   2  -3   2    0.00    0.10
   2  -3   2   -0.10    0.70
  -3   3  -2 1317.67   32.50
  -3   3  -2 1341.87   32.80
   3  -3   2 1338.07   32.50
   3  -3   2 1285.87   32.70
  -4   3  -2   45.20    3.90
  -4   3  -2   49.70    1.80
  -4   3  -2   48.60    1.80
  -4   3  -2   49.70    1.70
  -4   3  -2   49.60    4.00
  -4   3  -2   49.10    1.50
  -4   3  -2   51.89    2.10
  -4   3  -2   50.59    2.00
  -4   3  -2   52.69    1.80
   4  -3   2   50.69    1.40
   4  -3   2   50.89    2.10
   4  -3   2   52.99    4.10
   4  -3   2   51.09    2.00
   4  -3   2   54.29    4.20
   4  -3   2   49.20    1.80
   4  -3   2   51.99    1.80
   4  -3   2   51.09    2.10
   4  -3   2   45.80    2.10
  -5   3  -2   59.69    2.00
  -5   3  -2   65.79    2.10
  -5   3  -2   59.79    2.40
  -5   3  -2   62.09    4.70
  -5   3  -2   62.99    2.30
  -5   3  -2   69.49    4.90
  -5   3  -2   62.39    2.40
  -5   3  -2   60.69    1.60
  -5   3  -2   62.19    2.00
   5  -3   2   63.09    4.80
   5  -3   2   58.39    2.60
   5  -3   2   52.49    4.30
   5  -3   2   63.79    2.20
   5  -3   2   62.49    2.10
   5  -3   2   55.99    2.60
   5  -3   2   57.59    2.30
   5  -3   2   61.49    1.60
   5  -3   2   61.59    2.50
  -6   3  -2   29.90    1.30
  -6   3  -2   30.50    1.30
  -6   3  -2   30.40    1.60
  -6   3  -2   27.40    3.90
  -6   3  -2   32.50    1.30
  -6   3  -2   32.00    1.70
  -6   3  -2   31.80    1.60
  -6   3  -2   33.40    3.90
   6  -3   2   31.30    1.50
   6  -3   2   28.80    1.90
   6  -3   2   30.40    1.60
   6  -3   2   31.10    1.50
   6  -3   2   36.30    4.10
   6  -3   2   31.30    1.70
   6  -3   2   30.70    1.90
   6  -3   2   35.50    3.80
   6  -3   2   32.90    2.10
  -7   3  -2  369.56   15.50
  -7   3  -2  350.96   13.50
  -7   3  -2  353.56    9.10
   7  -3   2  371.46   14.30
   7  -3   2  367.56   10.40
   7  -3   2  353.26    9.80
   7  -3   2  397.56   12.70
   7  -3   2  353.56    9.10
   7  -3   2  351.86   13.60
  -8   3  -2   68.89    3.00
  -8   3  -2   67.89    2.80
  -8   3  -2   67.29    5.70
  -8   3  -2   71.39    3.10
  -8   3  -2   66.19    2.60
   8  -3   2   54.59    4.10
   8  -3   2   65.89    2.80
   8  -3   2   70.69    6.30
   8  -3   2   63.29    2.50
   8  -3   2   70.79    2.60
   8  -3   2   66.09    3.60
   8  -3   2   72.79    3.70
  -9   3  -2    5.60    1.10
  -9   3  -2    6.10    1.10
  -9   3  -2    4.70    0.80
  -9   3  -2    3.30    2.50
   9  -3   2    5.00    3.20
   9  -3   2    5.60    1.30
   9  -3   2    3.70    0.70
   9  -3   2    6.30    1.40
   9  -3   2    5.40    0.80
   9   2  -2    0.10    0.30
   9   2  -2   -0.20    0.40
  -9  -2   2    0.20    0.30
  -9  -2   2    0.00    0.30
   8   2  -2  132.09    4.40
   8   2  -2  123.99    5.30
   8   2  -2  127.79    4.80
  -8  -2   2  128.39    4.10
  -8  -2   2  138.49    4.40
   7   2  -2   16.10    1.60
   7   2  -2   16.30    1.40
   7   2  -2   16.40    0.80
   7   2  -2   17.80    1.00
   7   2  -2   17.70    2.00
   7   2  -2   17.40    1.10
  -7  -2   2   18.30    1.30
  -7  -2   2   17.30    1.20
  -7  -2   2   16.40    1.10
   6   2  -2  108.89    4.20
   6   2  -2  112.09    2.80
   6   2  -2  112.79    2.70
   6   2  -2  109.09    2.80
   6   2  -2  111.99    3.60
   6   2  -2  115.19    3.90
   6   2  -2  107.29    3.10
   6   2  -2  111.59    3.10
   6   2  -2  110.59    3.70
  -6  -2   2  111.59    3.50
  -6  -2   2  112.19    3.20
  -6  -2   2  113.39    3.40
   5   2  -2   23.50    1.40
   5   2  -2   19.60    1.20
   5   2  -2   20.40    1.00
   5   2  -2   21.20    1.20
   5   2  -2   23.80    1.30
   5   2  -2   20.70    0.80
   5   2  -2   20.50    1.20
   5   2  -2   21.70    0.70
   5   2  -2   22.10    0.80
   5   2  -2   22.90    1.30
   5   2  -2   20.80    1.50
  -5  -2   2   21.10    1.00
  -5  -2   2   21.00    1.20
  -5  -2   2   21.00    1.50
  -5  -2   2   23.40    1.20
  -5  -2   2   23.40    1.20
   4   2  -2  321.87    8.10
   4   2  -2  312.17    7.90
  -4  -2   2  312.77    7.90
  -4  -2   2  306.37    7.80
   3   2  -2  906.21   20.70
   3   2  -2  919.61   20.50
  -3  -2   2  897.81   20.60
  -3  -2   2  911.21   20.50
   2   2  -2    1.30    0.50
   2   2  -2    0.70    0.20
   2   2  -2    0.80    0.30
   2   2  -2    0.80    0.20
   2   2  -2    1.50    0.30
   2   2  -2    0.80    0.20
   2   2  -2    0.80    0.20
   2   2  -2    0.70    0.10
   2   2  -2    1.40    0.20
   2   2  -2    0.80    0.20
   2   2  -2    0.60    0.20
   2   2  -2    0.50    0.20
   2   2  -2    0.60    0.40
   2   2  -2    0.60    0.10
  -2  -2   2    0.60    0.20
  -2  -2   2    0.60    0.10
  -2  -2   2    0.60    0.20
  -2  -2   2    1.20    0.20
  -2  -2   2    0.60    0.40
  -2  -2   2    1.00    0.20
  -2  -2   2    0.40    0.20
  -2  -2   2    0.50    0.10
  -2  -2   2    0.70    0.20
  -2  -2   2    2.20    0.70
  -2  -2   2    1.00    0.20
  -2  -2   2    0.40    0.20
   1   2  -2 1501.95   33.80
   1   2  -2 1504.55   33.70
  -1  -2   2 1530.55   33.80
   0   2  -2  790.02   19.20
   0   2  -2  763.42   19.20
   0  -2   2  811.62   19.30
   0  -2   2  795.72   19.10
  -1   2  -2  792.92   19.60
  -1   2  -2  788.42   19.80
   1  -2   2  786.32   19.60
   1  -2   2  805.52   19.80
  -2   2  -2   54.99    3.30
  -2   2  -2   55.29    1.70
  -2   2  -2   54.29    1.90
  -2   2  -2   57.29    4.00
  -2   2  -2   54.99    1.50
  -2   2  -2   55.79    1.80
  -2   2  -2   58.59    1.80
  -2   2  -2   55.19    1.60
  -2   2  -2   55.19    1.70
   2  -2   2   56.29    1.80
   2  -2   2   53.99    3.30
   2  -2   2   52.39    1.80
   2  -2   2   55.79    1.60
   2  -2   2   50.79    3.90
   2  -2   2   52.59    1.60
   2  -2   2   60.39    1.90
   2  -2   2   55.39    1.90
   2  -2   2   54.59    1.70
  -3   2  -2 1271.67   31.00
  -3   2  -2 1308.77   31.40
   3  -2   2 1327.17   31.30
   3  -2   2 1285.17   31.40
  -4   2  -2   80.59    2.30
  -4   2  -2   82.49    2.60
  -4   2  -2   82.99    2.40
  -4   2  -2   88.99    2.70
  -4   2  -2   83.99    4.90
   4  -2   2   88.59    4.80
   4  -2   2   75.59    4.70
   4  -2   2   84.59    2.80
   4  -2   2   81.29    2.80
   4  -2   2   84.39    2.60
   4  -2   2   85.09    3.00
   4  -2   2   84.09    2.80
   4  -2   2   82.79    2.40
   4  -2   2   83.79    2.50
  -5   2  -2  143.39    4.10
  -5   2  -2  145.99    4.50
  -5   2  -2  140.79    3.60
  -5   2  -2  129.69    6.60
  -5   2  -2  152.78    7.00
   5  -2   2  133.09    6.70
   5  -2   2  131.79    6.50
   5  -2   2  139.29    4.30
   5  -2   2  134.09    4.30
   5  -2   2  140.39    4.00
   5  -2   2  141.99    4.10
   5  -2   2  145.29    4.40
   5  -2   2  154.98    4.70
  -6   2  -2   49.30    2.00
  -6   2  -2   47.60    1.50
  -6   2  -2   47.60    4.10
  -6   2  -2   46.10    1.50
  -6   2  -2   51.09    1.90
  -6   2  -2   50.49    2.20
  -6   2  -2   47.90    1.60
  -6   2  -2   48.40    1.70
  -6   2  -2   55.49    4.30
  -6   2  -2   47.90    2.00
  -6   2  -2   46.70    2.10
   6  -2   2   48.20    2.10
   6  -2   2   47.10    1.90
   6  -2   2   45.60    1.80
   6  -2   2   51.99    2.60
   6  -2   2   49.70    1.80
   6  -2   2   50.09    2.40
   6  -2   2   46.90    4.00
   6  -2   2   49.20    1.70
   6  -2   2   52.09    4.30
  -7   2  -2    1.50    0.50
  -7   2  -2    0.30    0.30
  -7   2  -2    0.30    0.20
  -7   2  -2    0.70    1.40
  -7   2  -2    0.40    0.30
  -7   2  -2    0.40    0.40
  -7   2  -2    0.60    0.20
  -7   2  -2   -0.70    2.40
  -7   2  -2    0.40    0.30
   7  -2   2    0.50    0.30
   7  -2   2    1.20    0.60
   7  -2   2    0.20    0.40
   7  -2   2   -1.10    1.40
   7  -2   2    1.00    0.50
   7  -2   2    0.80    0.30
   7  -2   2    0.40    0.30
   7  -2   2    0.40    0.20
   7  -2   2    1.00    0.40
   7  -2   2    0.80    0.30
  -8   2  -2    0.50    1.40
  -8   2  -2   -0.20    0.20
  -8   2  -2    0.20    0.20
  -8   2  -2    0.00    0.30
  -8   2  -2    0.40    0.40
   8  -2   2   -0.10    0.20
   8  -2   2    1.10    0.40
   8  -2   2    0.40    1.90
   8  -2   2    0.30    0.40
   8  -2   2    0.20    0.50
   8  -2   2    0.00    0.20
   8  -2   2    0.40    0.40
  -9   2  -2   27.40    1.90
  -9   2  -2   24.50    1.90
  -9   2  -2   24.30    1.50
  -9   2  -2   23.00    3.90
  -9   2  -2   21.80    1.40
   9  -2   2   27.30    1.50
   9  -2   2   27.00    4.40
   9  -2   2   24.80    2.30
   9  -2   2   25.60    2.30
   9  -2   2   24.60    1.40
   9  -2   2   18.20    1.70
   9   1  -2    6.30    1.40
   9   1  -2    5.40    1.10
   9   1  -2    5.00    1.00
  -9  -1   2    6.10    0.90
  -9  -1   2    8.40    1.20
   8   1  -2  113.59    4.20
   8   1  -2  121.99    4.20
   8   1  -2  123.99    4.70
   8   1  -2  120.39    5.00
  -8  -1   2  117.59    3.90
  -8  -1   2  115.99    4.10
   7   1  -2   28.60    2.30
   7   1  -2   22.80    0.80
   7   1  -2   24.80    1.50
   7   1  -2   20.00    1.00
   7   1  -2   23.00    1.70
   7   1  -2   22.50    2.10
   7   1  -2   21.80    0.90
   7   1  -2   22.30    0.90
   7   1  -2   22.10    1.20
   7   1  -2   22.30    1.90
  -7  -1   2   21.60    1.20
  -7  -1   2   24.00    1.90
  -7  -1   2   25.70    2.00
  -7  -1   2   21.80    1.40
  -7  -1   2   22.70    1.40
  -7  -1   2   24.20    2.10
   6   1  -2   16.10    1.70
   6   1  -2   14.70    1.10
   6   1  -2   15.40    1.30
   6   1  -2   15.70    1.90
   6   1  -2   15.20    0.70
   6   1  -2   14.60    1.40
   6   1  -2   13.30    0.70
   6   1  -2   13.90    0.50
   6   1  -2   14.30    0.70
   6   1  -2   14.20    0.70
   6   1  -2   13.90    0.90
   6   1  -2   15.40    0.60
  -6  -1   2   16.50    1.70
  -6  -1   2   13.80    0.60
  -6  -1   2   14.80    0.80
  -6  -1   2   14.30    1.70
  -6  -1   2   14.50    1.60
  -6  -1   2   15.90    1.00
  -6  -1   2   15.00    0.80
  -6  -1   2   14.90    1.10
   5   1  -2    7.10    0.80
   5   1  -2    8.40    0.40
   5   1  -2    7.90    1.10
   5   1  -2   11.80    1.70
   5   1  -2    8.10    1.00
   5   1  -2    8.10    0.40
   5   1  -2    7.70    0.60
   5   1  -2    8.80    0.50
   5   1  -2    7.30    0.50
   5   1  -2    7.70    1.10
   5   1  -2    7.40    0.70
   5   1  -2    7.70    1.00
   5   1  -2   10.00    1.50
   5   1  -2    7.20    0.50
   5   1  -2    8.00    0.50
  -5  -1   2    8.70    0.60
  -5  -1   2    9.10    1.40
  -5  -1   2    9.20    1.40
  -5  -1   2    9.30    0.60
  -5  -1   2    8.80    0.70
  -5  -1   2    5.50    1.30
  -5  -1   2    7.50    0.70
  -5  -1   2    7.90    0.50
   4   1  -2  174.78    5.00
   4   1  -2  164.58    4.50
   4   1  -2  172.58    4.60
   4   1  -2  174.28    5.60
   4   1  -2  162.48    5.40
  -4  -1   2  180.08    5.50
  -4  -1   2  175.48    5.50
   3   1  -2  966.50   21.70
   3   1  -2  962.10   21.90
  -3  -1   2  967.40   21.80
  -3  -1   2  897.91   21.50
   2   1  -2  190.68    5.70
   2   1  -2  191.48    5.90
  -2  -1   2  206.48    5.90
  -2  -1   2  193.58    5.80
   1   1  -2 1629.04   49.99
   0   1  -2  313.37    8.70
   0  -1   2  318.77    8.70
  -1   1  -2  415.56   11.30
  -1   1  -2  425.56   11.20
   1  -1   2  437.06   11.40
   1  -1   2  423.46   11.30
  -2   1  -2 1200.58   28.10
  -2   1  -2 1198.78   28.00
   2  -1   2 1197.88   27.90
   2  -1   2 1224.48   28.10
  -3   1  -2  196.48    7.00
  -3   1  -2  203.18    7.20
   3  -1   2  207.28    7.10
   3  -1   2  201.38    7.20
  -4   1  -2  498.15   14.00
  -4   1  -2  491.95   13.70
   4  -1   2  469.65   13.70
   4  -1   2  477.15   13.70
  -5   1  -2  105.49    2.90
  -5   1  -2  119.69    5.60
  -5   1  -2  101.79    5.20
  -5   1  -2  111.99    3.40
  -5   1  -2  110.69    3.00
  -5   1  -2  111.99    2.80
  -5   1  -2  113.89    3.20
  -5   1  -2  108.39    3.10
   5  -1   2  101.89    5.20
   5  -1   2  108.99    3.60
   5  -1   2  111.99    3.00
   5  -1   2  109.89    3.10
   5  -1   2  110.19    3.30
   5  -1   2  104.89    3.00
   5  -1   2  108.99    4.00
   5  -1   2  106.89    3.20
   5  -1   2  105.39    2.90
   5  -1   2  108.29    3.50
   5  -1   2  106.79    5.40
  -6   1  -2  188.68    4.90
  -6   1  -2  182.98    7.50
  -6   1  -2  182.28    7.60
   6  -1   2  188.48    5.00
   6  -1   2  174.08    7.60
   6  -1   2  176.98    7.50
   6  -1   2  184.48    4.80
   6  -1   2  193.98    6.10
   6  -1   2  186.58    4.70
  -7   1  -2  227.58    8.90
  -7   1  -2  226.68    5.50
  -7   1  -2  222.58    5.70
  -7   1  -2  229.18    5.80
  -7   1  -2  232.98    5.90
  -7   1  -2  222.98    8.80
   7  -1   2  226.58    7.30
   7  -1   2  225.08    7.30
   7  -1   2  228.68    5.70
   7  -1   2  216.88    6.50
   7  -1   2  241.78    9.10
   7  -1   2  234.28    5.90
   7  -1   2  223.58    9.10
   7  -1   2  225.18    5.70
  -8   1  -2  195.58    6.10
  -8   1  -2  194.78    5.90
  -8   1  -2  185.68    8.00
  -8   1  -2  190.78    5.10
  -8   1  -2  196.58    5.30
   8  -1   2  191.78    6.20
   8  -1   2  200.58    7.00
   8  -1   2  201.18    7.10
   8  -1   2  190.98    5.20
   8  -1   2  195.18    5.20
   8  -1   2  200.88    8.70
  -9   1  -2    7.30    1.20
  -9   1  -2    6.20    1.10
  -9   1  -2    7.90    2.20
  -9   1  -2    5.50    0.80
   9  -1   2    7.40    1.60
   9  -1   2    5.00    2.60
   9  -1   2    6.00    0.70
   9  -1   2    6.40    1.40
   9   0  -2  106.49    4.90
   9   0  -2   98.69    5.40
   9   0  -2   98.29    4.40
  -9   0   2  102.49    3.90
  -9   0   2  105.49    3.80
  -9   0   2  102.59    5.00
   8   0  -2   85.39    4.90
   8   0  -2   77.39    2.80
   8   0  -2   81.09    2.40
   8   0  -2   84.19    4.00
   8   0  -2   80.79    2.40
   8   0  -2   83.49    3.70
   8   0  -2   84.79    4.80
  -8   0   2   83.39    3.10
  -8   0   2   85.19    5.00
  -8   0   2   79.69    2.60
  -8   0   2   77.59    3.90
  -8   0   2   75.39    4.30
  -8   0   2   80.49    3.20
   7   0  -2  185.38    5.00
   7   0  -2  185.88    4.80
   7   0  -2  186.38    7.20
   7   0  -2  186.98    4.80
   7   0  -2  184.08    6.20
   7   0  -2  188.08    4.60
   7   0  -2  184.48    5.00
   7   0  -2  186.98    7.50
  -7   0   2  193.28    5.00
  -7   0   2  179.08    7.30
  -7   0   2  181.28    6.90
  -7   0   2  188.28    5.50
  -7   0   2  181.78    6.30
  -7   0   2  188.18    5.30
  -7   0   2  191.48    4.70
   6   0  -2   75.99    4.20
   6   0  -2   78.59    2.50
   6   0  -2   74.69    3.30
   6   0  -2   76.69    2.10
   6   0  -2   79.09    3.20
   6   0  -2   75.79    2.30
   6   0  -2   74.49    4.30
   6   0  -2   79.49    2.40
   6   0  -2   75.89    2.50
   6   0  -2   78.19    2.20
   6   0  -2   76.69    2.20
  -6   0   2   79.09    4.30
  -6   0   2   80.19    2.70
  -6   0   2   75.59    2.20
  -6   0   2   80.09    3.40
  -6   0   2   74.79    4.00
   5   0  -2  588.54   15.80
   5   0  -2  592.74   17.30
  -5   0   2  599.04   19.10
  -5   0   2  587.14   15.40
   4   0  -2   24.60    1.30
   4   0  -2   26.90    2.10
   4   0  -2   21.90    1.20
   4   0  -2   22.70    0.80
   4   0  -2   23.90    1.20
   4   0  -2   27.80    2.10
   4   0  -2   24.20    0.80
   4   0  -2   22.20    0.90
   4   0  -2   23.40    1.00
   4   0  -2   21.80    1.20
   4   0  -2   22.60    0.70
   4   0  -2   23.70    1.40
   4   0  -2   23.00    0.90
   4   0  -2   22.20    1.00
  -4   0   2   23.60    0.70
  -4   0   2   20.70    1.90
  -4   0   2   25.90    1.50
  -4   0   2   23.40    0.90
  -4   0   2   22.10    1.00
  -4   0   2   25.30    1.40
  -4   0   2   24.10    0.80
  -4   0   2   23.50    1.10
  -4   0   2   24.60    2.00
   3   0  -2  373.56   10.40
   3   0  -2  386.56   10.40
  -3   0   2  374.76   10.30
  -3   0   2  378.56   10.30
   2   0  -2  187.18    6.00
   2   0  -2  187.08    5.90
  -2   0   2  191.98    5.90
   1   0  -2  105.09    3.90
   1   0  -2  101.49    4.00
  -1   0   2  109.29    4.00
  -1   0   2  111.89    4.00
   0   0  -2  623.04   15.20
   0   0  -2  660.93   15.60
   0   0   2  644.44   15.50
   0   0   2  631.34   15.30
  -1   0  -2 1397.36   30.80
   1   0   2 1345.37   30.70
  -2   0  -2  476.15   12.50
   2   0   2  489.55   12.40
  -3   0  -2   17.80    0.80
  -3   0  -2   15.70    0.70
  -3   0  -2   16.00    1.60
  -3   0  -2   16.40    1.00
  -3   0  -2   16.30    0.50
  -3   0  -2   16.50    0.80
  -3   0  -2   15.80    0.70
  -3   0  -2   17.70    0.60
  -3   0  -2   15.30    1.50
  -3   0  -2   17.80    0.90
  -3   0  -2   15.90    0.70
  -3   0  -2   16.70    0.50
   3   0   2   17.10    0.70
   3   0   2   17.00    0.70
   3   0   2   17.20    0.80
   3   0   2   16.70    0.90
   3   0   2   16.50    0.80
   3   0   2   16.80    0.70
   3   0   2   17.80    1.70
   3   0   2   16.40    0.90
   3   0   2   15.90    0.80
   3   0   2   16.50    0.70
   3   0   2   16.90    1.70
  -4   0  -2  195.38    6.60
  -4   0  -2  186.28    6.70
   4   0   2  203.28    5.60
   4   0   2  185.38    6.60
   4   0   2  191.18    6.70
  -5   0  -2  213.48    7.40
  -5   0  -2  223.88    7.70
   5   0   2  222.58    7.60
   5   0   2  221.08    7.70
   5   0   2  237.58    6.70
   5   0   2  211.28    5.90
  -6   0  -2    0.40    0.20
  -6   0  -2    0.50    0.20
  -6   0  -2    0.30    0.20
  -6   0  -2    0.70    0.30
  -6   0  -2    0.50    0.20
  -6   0  -2    1.10    0.90
  -6   0  -2    0.60    0.30
  -6   0  -2    0.20    0.20
  -6   0  -2    0.60    0.90
   6   0   2   -0.40    0.90
   6   0   2   -0.70    0.80
   6   0   2    0.00    0.20
   6   0   2    0.50    0.20
   6   0   2    0.20    0.40
   6   0   2    0.40    0.20
   6   0   2    0.60    0.20
   6   0   2    0.20    0.20
  -7   0  -2  139.89    3.80
  -7   0  -2  144.29    3.70
  -7   0  -2  149.99    4.80
  -7   0  -2  135.59    5.80
  -7   0  -2  144.09    3.30
  -7   0  -2  142.19    3.90
  -7   0  -2  135.89    4.40
   7   0   2  143.29    5.30
   7   0   2  139.49    3.70
   7   0   2  146.49    3.90
   7   0   2  148.49    5.50
   7   0   2  149.39    3.90
   7   0   2  145.29    3.90
   7   0   2  147.89    6.00
   7   0   2  136.29    3.70
  -8   0  -2  162.08    4.50
  -8   0  -2  156.58    7.00
  -8   0  -2  153.28    6.20
  -8   0  -2  161.98    5.10
  -8   0  -2  161.38    5.50
   8   0   2  158.08    6.00
   8   0   2  167.38    6.80
   8   0   2  162.68    6.30
   8   0   2  176.78    7.50
   8   0   2  163.68    4.10
  -9   0  -2    0.50    0.50
  -9   0  -2   -0.30    0.20
  -9   0  -2   -0.20    0.20
  -9   0  -2    0.30    1.30
   9   0   2    0.10    0.40
   9   0   2    0.20    1.60
   9  -1  -2  176.88    6.50
   9  -1  -2  167.58    4.50
   9  -1  -2  177.58    6.30
   9  -1  -2  159.28    5.00
   9  -1  -2  169.38    8.50
  -9   1   2  175.18    5.30
  -9   1   2  162.38    4.90
  -9   1   2  162.28    7.70
  -9   1   2  172.48    5.60
   8  -1  -2   53.29    4.60
   8  -1  -2   52.79    1.90
   8  -1  -2   50.19    2.80
   8  -1  -2   46.10    2.90
   8  -1  -2   48.60    2.00
   8  -1  -2   51.99    1.90
   8  -1  -2   48.10    2.10
  -8   1   2   48.50    4.00
  -8   1   2   47.70    3.00
  -8   1   2   51.59    2.50
  -8   1   2   52.69    2.40
  -8   1   2   50.79    2.20
   7  -1  -2   12.50    2.60
   7  -1  -2   12.00    1.50
   7  -1  -2   11.40    0.90
   7  -1  -2   10.80    1.50
   7  -1  -2   12.70    0.80
   7  -1  -2   11.50    2.30
   7  -1  -2   11.20    0.90
   7  -1  -2   12.40    0.80
   7  -1  -2   11.30    0.90
  -7   1   2   12.10    2.60
  -7   1   2   11.10    0.90
  -7   1   2   12.50    0.80
  -7   1   2   15.00    2.60
  -7   1   2   10.40    1.00
  -7   1   2    9.90    1.50
  -7   1   2   11.80    1.00
   6  -1  -2   49.70    1.90
   6  -1  -2   49.40    1.90
   6  -1  -2   47.60    1.90
   6  -1  -2   49.50    3.70
   6  -1  -2   46.20    3.80
   6  -1  -2   46.20    1.80
   6  -1  -2   49.50    1.70
   6  -1  -2   49.40    1.40
   6  -1  -2   51.19    1.80
   6  -1  -2   49.60    2.50
   6  -1  -2   50.09    2.40
  -6   1   2   53.79    3.80
  -6   1   2   53.89    2.10
  -6   1   2   48.10    2.20
  -6   1   2   51.59    1.80
  -6   1   2   46.50    2.60
  -6   1   2   53.59    2.10
  -6   1   2   51.69    3.90
   5  -1  -2  331.07   10.90
   5  -1  -2  331.77   10.70
  -5   1   2  323.47   10.50
  -5   1   2  336.57   10.90
   4  -1  -2  591.74   16.10
   4  -1  -2  572.34   15.80
  -4   1   2  602.84   15.90
  -4   1   2  603.44   16.10
   3  -1  -2 3573.24  102.69
   3  -1  -2 3518.95  100.39
  -3   1   2 3436.56  100.09
   2  -1  -2   14.90    0.70
   2  -1  -2   15.40    0.70
   2  -1  -2   13.60    1.50
   2  -1  -2   17.10    1.60
   2  -1  -2   16.50    0.60
   2  -1  -2   16.60    0.80
   2  -1  -2   15.50    0.70
   2  -1  -2   15.00    0.60
   2  -1  -2   16.30    0.50
   2  -1  -2   15.60    0.80
  -2   1   2   16.20    0.70
  -2   1   2   15.70    0.70
  -2   1   2   15.50    0.60
  -2   1   2   15.80    0.70
  -2   1   2   14.90    1.50
  -2   1   2   16.30    0.90
  -2   1   2   15.90    0.50
  -2   1   2   14.90    0.60
  -2   1   2   16.80    1.90
  -2   1   2   15.80    0.70
   1  -1  -2 1165.98   26.90
   1  -1  -2 1194.08   26.90
  -1   1   2 1155.68   26.90
   0  -1  -2 4332.17  111.19
   0  -1  -2 4449.35  113.19
   0   1   2 4397.66  112.29
  -1  -1  -2 2033.30   61.39
  -1  -1  -2 1769.72   58.49
   1   1   2 2154.78   61.69
   1   1   2 2128.49   61.29
  -2  -1  -2   41.80    1.10
  -2  -1  -2   41.10    1.20
  -2  -1  -2   42.10    1.50
  -2  -1  -2   40.50    1.50
  -2  -1  -2   42.70    1.30
  -2  -1  -2   42.30    2.30
  -2  -1  -2   40.90    1.20
  -2  -1  -2   42.20    1.00
  -2  -1  -2   43.70    1.30
  -2  -1  -2   42.80    1.30
  -2  -1  -2   43.20    1.40
   2   1   2   42.10    1.10
   2   1   2   41.20    1.20
   2   1   2   41.50    1.20
   2   1   2   41.90    1.20
   2   1   2   40.00    1.30
   2   1   2   44.50    2.40
   2   1   2   43.90    1.30
   2   1   2   42.40    1.30
   2   1   2   43.00    1.40
   2   1   2   41.50    1.40
   2   1   2   42.40    1.10
   2   1   2   43.60    1.30
  -3  -1  -2    0.60    0.10
  -3  -1  -2    0.30    0.20
  -3  -1  -2    0.80    0.20
  -3  -1  -2    1.50    0.20
  -3  -1  -2    0.70    0.20
  -3  -1  -2    0.40    0.20
  -3  -1  -2    0.80    0.50
  -3  -1  -2    0.60    0.20
  -3  -1  -2    0.40    0.50
  -3  -1  -2    0.70    0.20
   3   1   2    0.60    0.20
   3   1   2    0.50    0.10
   3   1   2    0.70    0.20
   3   1   2    1.00    0.60
   3   1   2    0.50    0.20
   3   1   2    0.70    0.20
   3   1   2    0.60    0.20
   3   1   2    0.30    0.20
   3   1   2    0.70    0.20
   3   1   2    0.60    0.10
   3   1   2    0.70    0.20
   3   1   2    1.20    0.60
  -4  -1  -2  303.67    8.80
  -4  -1  -2  303.07    8.50
   4   1   2  306.67    8.70
   4   1   2  305.87    8.70
  -5  -1  -2   90.89    2.30
  -5  -1  -2   87.39    2.80
  -5  -1  -2   89.29    2.40
  -5  -1  -2   85.89    2.40
  -5  -1  -2   86.89    3.10
  -5  -1  -2   86.69    2.30
  -5  -1  -2   85.39    2.50
  -5  -1  -2   86.79    3.80
  -5  -1  -2   85.19    3.60
  -5  -1  -2   86.19    3.20
   5   1   2   84.39    2.60
   5   1   2   84.99    2.20
   5   1   2   86.09    2.60
   5   1   2   86.39    2.20
   5   1   2   89.69    2.20
   5   1   2   83.79    2.60
   5   1   2   81.69    3.70
   5   1   2   83.59    2.50
   5   1   2   88.29    3.80
   5   1   2   86.09    3.50
   5   1   2   86.19    2.30
   5   1   2   88.59    2.40
  -6  -1  -2   14.30    0.60
  -6  -1  -2   12.00    0.80
  -6  -1  -2   12.70    0.70
  -6  -1  -2   15.10    1.80
  -6  -1  -2   13.90    0.80
  -6  -1  -2   12.40    0.60
  -6  -1  -2   13.50    1.50
  -6  -1  -2   12.80    1.10
  -6  -1  -2   12.10    1.00
   6   1   2   12.60    0.60
   6   1   2    9.40    1.40
   6   1   2   14.80    1.60
   6   1   2   13.20    0.90
   6   1   2   14.50    1.60
   6   1   2   12.20    0.70
   6   1   2   14.20    1.60
   6   1   2   13.40    0.70
  -7  -1  -2  166.68    4.10
  -7  -1  -2  162.58    5.10
  -7  -1  -2  172.28    4.50
  -7  -1  -2  169.48    6.00
  -7  -1  -2  171.78    5.40
  -7  -1  -2  166.98    5.00
   7   1   2  174.38    4.60
   7   1   2  170.78    5.90
   7   1   2  169.58    4.40
   7   1   2  168.28    5.40
   7   1   2  165.88    4.60
   7   1   2  167.18    4.30
   7   1   2  159.78    6.10
  -8  -1  -2    2.00    0.60
  -8  -1  -2    2.20    0.70
  -8  -1  -2    1.20    0.40
   8   1   2    2.10    0.80
   8   1   2    1.80    0.80
  -9  -1  -2    7.00    1.30
  -9  -1  -2    9.00    1.20
   9   1   2    9.30    1.90
   9   1   2    9.80    1.70
   9  -2  -2    4.20    1.10
   9  -2  -2    4.80    2.40
   9  -2  -2    5.10    0.70
   9  -2  -2    3.30    1.00
   9  -2  -2    5.50    0.90
   9  -2  -2    5.00    0.70
  -9   2   2    5.10    2.40
  -9   2   2    4.10    0.90
  -9   2   2    4.10    0.80
  -9   2   2    5.40    0.90
   8  -2  -2   21.60    1.40
   8  -2  -2   22.30    1.90
   8  -2  -2   23.00    1.90
   8  -2  -2   23.10    1.30
   8  -2  -2   20.60    1.30
   8  -2  -2   24.90    1.30
   8  -2  -2   19.90    3.50
  -8   2   2   22.20    1.50
  -8   2   2   31.90    4.30
  -8   2   2   25.00    2.20
  -8   2   2   24.10    1.70
  -8   2   2   27.50    1.70
   7  -2  -2  126.99    3.50
   7  -2  -2  120.39    3.70
   7  -2  -2  119.19    6.70
   7  -2  -2  120.69    7.20
   7  -2  -2  126.49    3.70
   7  -2  -2  124.99    3.90
   7  -2  -2  127.59    4.70
   7  -2  -2  126.79    4.60
   7  -2  -2  124.59    3.70
   7  -2  -2  119.79    4.00
  -7   2   2  125.59    4.10
  -7   2   2  124.19    6.70
  -7   2   2  126.99    4.20
  -7   2   2  124.59    3.70
  -7   2   2  120.29    4.90
  -7   2   2  128.39    3.10
  -7   2   2  110.99    6.90
  -7   2   2  129.39    3.10
  -7   2   2  127.89    4.00
  -7   2   2  121.89    2.90
   6  -2  -2   39.70    1.70
   6  -2  -2   36.40    3.60
   6  -2  -2   40.20    1.50
   6  -2  -2   41.90    2.20
   6  -2  -2   36.80    3.80
   6  -2  -2   37.20    1.70
   6  -2  -2   42.00    1.90
   6  -2  -2   43.20    2.20
   6  -2  -2   38.90    1.70
   6  -2  -2   37.60    1.60
  -6   2   2   38.20    1.90
  -6   2   2   42.40    2.40
  -6   2   2   39.40    1.40
  -6   2   2   40.10    3.90
  -6   2   2   38.40    1.60
  -6   2   2   40.60    1.40
  -6   2   2   37.70    2.00
  -6   2   2   39.70    3.70
  -6   2   2   40.80    1.90
  -6   2   2   39.60    1.30
   5  -2  -2    1.10    0.50
   5  -2  -2    1.50    0.50
   5  -2  -2    3.10    1.40
   5  -2  -2    1.70    0.30
   5  -2  -2    2.60    0.50
   5  -2  -2    2.00    0.50
   5  -2  -2    2.60    0.50
   5  -2  -2    1.30    1.00
   5  -2  -2    2.70    0.50
   5  -2  -2    2.20    0.50
  -5   2   2    1.30    0.30
  -5   2   2    1.60    0.40
  -5   2   2    2.10    0.40
  -5   2   2    1.70    0.40
  -5   2   2    0.30    1.00
  -5   2   2    2.20    0.40
  -5   2   2    1.60    0.60
  -5   2   2    1.80    0.30
  -5   2   2    0.60    0.40
   4  -2  -2   11.00    0.70
   4  -2  -2   11.20    0.80
   4  -2  -2    9.40    1.80
   4  -2  -2   11.00    0.80
   4  -2  -2   11.30    0.70
   4  -2  -2   13.60    1.00
   4  -2  -2   11.60    0.70
   4  -2  -2   11.00    0.60
   4  -2  -2   11.50    0.80
   4  -2  -2   15.20    2.40
  -4   2   2    9.80    1.90
  -4   2   2    9.90    0.90
  -4   2   2   10.20    0.80
  -4   2   2   12.80    1.10
  -4   2   2   10.30    0.70
  -4   2   2    9.70    0.60
  -4   2   2   10.50    0.40
  -4   2   2   10.70    0.70
  -4   2   2   10.70    0.80
  -4   2   2   11.30    0.70
   3  -2  -2   43.40    1.60
   3  -2  -2   48.70    1.50
   3  -2  -2   44.00    1.60
   3  -2  -2   48.80    1.50
   3  -2  -2   49.70    1.70
   3  -2  -2   45.20    3.20
   3  -2  -2   44.60    1.60
   3  -2  -2   38.10    3.10
   3  -2  -2   47.60    1.80
  -3   2   2   45.80    1.60
  -3   2   2   45.40    1.60
  -3   2   2   44.40    1.60
  -3   2   2   45.30    3.20
  -3   2   2   46.40    1.40
  -3   2   2   50.39    1.50
  -3   2   2   45.80    3.30
  -3   2   2   48.60    1.70
  -3   2   2   46.80    1.90
  -3   2   2   45.70    1.50
  -3   2   2   46.00    1.20
  -3   2   2   49.00    2.00
   2  -2  -2   15.10    0.90
   2  -2  -2   15.30    0.70
   2  -2  -2   15.20    0.80
   2  -2  -2   15.40    0.70
   2  -2  -2   22.00    3.20
   2  -2  -2   15.60    0.80
   2  -2  -2   13.80    0.80
   2  -2  -2   14.50    0.70
   2  -2  -2   15.80    1.90
  -2   2   2   14.70    0.70
  -2   2   2   17.60    0.90
  -2   2   2   19.60    2.80
  -2   2   2   15.30    0.70
  -2   2   2   16.20    0.90
  -2   2   2   14.70    0.80
  -2   2   2   15.80    0.60
  -2   2   2   15.10    1.80
   1  -2  -2  301.47    9.30
   1  -2  -2  303.67    9.30
  -1   2   2  303.57    9.30
  -1   2   2  320.17    9.40
   0  -2  -2  181.68    6.30
   0  -2  -2  184.48    6.30
   0   2   2  188.58    6.40
   0   2   2  187.68    6.30
  -1  -2  -2  335.27    9.40
  -1  -2  -2  310.87    9.00
   1   2   2  326.27    9.20
   1   2   2  321.67    9.20
  -2  -2  -2   98.19    3.80
  -2  -2  -2   97.89    2.60
  -2  -2  -2   91.19    3.90
  -2  -2  -2   94.89    2.60
   2   2   2   98.59    2.60
   2   2   2   97.29    2.60
   2   2   2   92.39    3.90
   2   2   2   97.19    2.60
   2   2   2   97.19    3.90
   2   2   2   97.19    2.70
   2   2   2   97.19    2.60
  -3  -2  -2  232.28    7.00
  -3  -2  -2  226.18    6.60
   3   2   2  233.08    6.80
   3   2   2  218.58    6.80
  -4  -2  -2  274.87    7.80
  -4  -2  -2  274.77    7.40
   4   2   2  279.87    7.60
   4   2   2  273.57    7.70
  -5  -2  -2    1.50    0.60
  -5  -2  -2    1.10    0.50
  -5  -2  -2    0.50    0.30
  -5  -2  -2    0.60    0.10
  -5  -2  -2    0.50    0.20
  -5  -2  -2    0.90    0.20
   5   2   2    1.30    0.60
   5   2   2    0.90    0.20
   5   2   2    0.70    0.20
   5   2   2    0.50    0.20
   5   2   2    0.70    0.20
   5   2   2    1.30    0.40
   5   2   2    0.70    0.30
   5   2   2    0.80    0.20
   5   2   2    0.40    0.40
   5   2   2    0.70    0.10
   5   2   2    0.90    0.60
  -7  -2  -2   25.70    1.50
  -7  -2  -2   20.40    1.60
   7   2   2   23.90    1.30
   7   2   2   18.30    2.20
   7   2   2   20.60    1.20
   7   2   2   22.40    1.90
  -8  -2  -2   51.99    2.80
  -8  -2  -2   61.89    2.60
   8   2   2   54.29    3.20
   8   2   2   55.49    3.50
   9  -3  -2   10.00    1.60
   9  -3  -2   10.20    1.20
   9  -3  -2    9.50    1.10
   9  -3  -2   10.50    0.90
   9  -3  -2    7.70    3.20
  -9   3   2    9.20    3.10
  -9   3   2   13.50    1.70
  -9   3   2   12.80    1.40
   8  -3  -2    0.00    0.20
   8  -3  -2    0.60    0.30
   8  -3  -2    0.00    0.20
   8  -3  -2    2.40    2.40
   8  -3  -2    0.60    0.30
   8  -3  -2   -0.20    0.30
  -8   3   2   -0.50    0.20
  -8   3   2   -0.10    0.30
  -8   3   2   -2.90    1.90
  -8   3   2   -0.10    0.30
  -8   3   2    0.10    0.30
   7  -3  -2  523.15   18.30
  -7   3   2  535.25   14.00
  -7   3   2  526.05   17.40
   6  -3  -2   57.59    2.10
   6  -3  -2   59.79    2.70
   6  -3  -2   65.09    5.00
   6  -3  -2   60.09    2.30
   6  -3  -2   56.69    2.50
   6  -3  -2   59.49    2.20
   6  -3  -2   55.79    4.90
   6  -3  -2   62.69    2.40
  -6   3   2   54.79    2.80
  -6   3   2   65.09    2.10
  -6   3   2   61.09    1.90
  -6   3   2   62.39    2.10
  -6   3   2   62.09    2.30
  -6   3   2   55.39    5.70
  -6   3   2   58.79    4.80
  -6   3   2   60.69    2.60
  -6   3   2   58.69    2.90
   5  -3  -2  396.36   13.60
   5  -3  -2  393.86   13.90
  -5   3   2  391.26   13.90
  -5   3   2  399.96   13.50
   4  -3  -2  812.72   22.40
   4  -3  -2  813.32   22.80
  -4   3   2  818.22   22.80
  -4   3   2  847.02   22.50
   3  -3  -2  289.57   10.40
   3  -3  -2  305.57   10.70
  -3   3   2  293.07   10.60
  -3   3   2  301.97   10.40
   2  -3  -2  382.86   12.00
  -2   3   2  391.26   12.10
  -2   3   2  370.46   12.10
   1  -3  -2   79.99    4.40
   1  -3  -2   91.89    4.60
   1  -3  -2   81.89    2.40
   1  -3  -2   84.69    2.60
   1  -3  -2   81.89    2.50
   1  -3  -2   82.89    2.30
   1  -3  -2   85.49    2.40
  -1   3   2   79.89    2.40
  -1   3   2   83.39    2.50
  -1   3   2   82.99    4.50
  -1   3   2   79.19    4.30
  -1   3   2   82.99    2.40
  -1   3   2   86.49    2.60
  -1   3   2   81.79    2.40
  -1   3   2   83.59    2.40
  -1   3   2   83.99    2.30
   0  -3  -2   75.79    2.00
   0  -3  -2   73.09    4.50
   0  -3  -2   72.19    2.10
   0  -3  -2   74.29    2.30
   0  -3  -2   74.49    2.20
   0  -3  -2   74.09    4.00
   0  -3  -2   74.39    2.10
   0  -3  -2   73.29    2.20
   0  -3  -2   74.49    2.00
   0  -3  -2   76.49    2.20
   0   3   2   73.59    2.10
   0   3   2   71.59    2.30
   0   3   2   75.39    2.00
   0   3   2   76.19    2.10
   0   3   2   68.99    3.80
   0   3   2   76.99    2.20
   0   3   2   76.59    4.00
   0   3   2   74.79    2.20
   0   3   2   71.89    2.00
   0   3   2   76.69    2.30
  -1  -3  -2  279.57    8.60
  -1  -3  -2  270.07    8.60
   1   3   2  267.67    8.50
   1   3   2  265.97    8.50
  -2  -3  -2  578.34   15.30
  -2  -3  -2  585.14   15.00
   2   3   2  592.24   15.10
   2   3   2  603.54   15.20
  -3  -3  -2   24.20    1.20
  -3  -3  -2   24.20    2.10
  -3  -3  -2   23.90    0.90
  -3  -3  -2   25.30    1.90
  -3  -3  -2   22.80    1.00
  -3  -3  -2   24.20    1.30
  -3  -3  -2   22.80    0.90
  -3  -3  -2   24.70    1.30
  -3  -3  -2   23.40    1.10
   3   3   2   21.80    1.10
   3   3   2   23.10    1.10
   3   3   2   23.00    0.70
   3   3   2   23.10    0.90
   3   3   2   21.20    1.80
   3   3   2   23.80    0.90
   3   3   2   22.30    1.10
   3   3   2   21.70    1.90
   3   3   2   22.10    0.90
   3   3   2   21.20    1.10
   3   3   2   23.30    1.00
   3   3   2   22.40    0.80
   3   3   2   23.50    1.00
  -4  -3  -2   50.99    1.70
  -4  -3  -2   49.80    1.40
  -4  -3  -2   49.99    1.70
  -4  -3  -2   52.29    2.40
  -4  -3  -2   52.19    2.20
  -4  -3  -2   50.29    1.70
  -4  -3  -2   49.10    2.50
  -4  -3  -2   50.89    1.40
  -4  -3  -2   46.20    2.20
   4   3   2   49.60    2.50
   4   3   2   50.09    2.40
   4   3   2   54.59    1.80
   4   3   2   51.59    1.90
   4   3   2   48.10    1.90
   4   3   2   50.29    1.40
   4   3   2   49.30    1.80
   4   3   2   49.30    1.50
   4   3   2   51.99    1.40
   4   3   2   51.09    1.40
   4   3   2   50.19    1.40
  -5  -3  -2    0.10    0.20
  -5  -3  -2    0.20    0.20
  -5  -3  -2    0.40    0.30
  -5  -3  -2    1.30    0.50
   5   3   2    0.40    0.30
   5   3   2    0.30    0.20
   5   3   2    0.20    0.10
   5   3   2    0.80    0.30
   5   3   2    0.20    0.10
   5   3   2    0.10    0.20
   5   3   2    0.20    0.10
   5   3   2    0.30    0.40
   5   3   2    0.60    0.30
   6   3   2  692.43   17.50
  -7  -3  -2    0.90    0.60
  -7  -3  -2    0.30    0.30
  -7  -3  -2    0.50    0.40
   7   3   2    0.10    0.40
   7   3   2   -0.30    0.20
   7   3   2    0.30    0.40
   7   3   2    0.10    0.30
  -8  -3  -2  128.69    4.10
  -8  -3  -2  133.39    4.90
   8   3   2  126.79    5.10
   8   3   2  122.89    5.70
   9  -4  -2  101.59    5.90
   9  -4  -2   91.39    9.20
   9  -4  -2  106.79    3.80
   9  -4  -2  106.39    3.60
  -9   4   2  104.29    4.00
  -9   4   2  114.89    4.40
  -9   4   2   97.29   11.30
   8  -4  -2   11.80    1.10
   8  -4  -2   11.00    0.90
   8  -4  -2    8.90    1.40
   8  -4  -2   11.60    1.10
   8  -4  -2   10.90    1.20
   8  -4  -2    8.40    3.00
  -8   4   2   11.50    3.30
  -8   4   2    9.10    1.30
  -8   4   2   10.70    1.40
  -8   4   2   12.70    2.00
   7  -4  -2  360.26    9.40
   7  -4  -2  351.16    8.90
   7  -4  -2  367.06   15.30
   7  -4  -2  356.56   10.30
   7  -4  -2  370.16    9.90
   7  -4  -2  349.07    9.00
  -7   4   2  347.17   14.10
  -7   4   2  371.06    9.10
  -7   4   2  359.76    8.40
  -7   4   2  341.47   10.20
   6  -4  -2   94.59    3.20
   6  -4  -2   91.29    6.80
   6  -4  -2   92.09    4.10
   6  -4  -2   90.89    6.50
   6  -4  -2   85.79    3.10
   6  -4  -2   89.89    2.90
   6  -4  -2   95.59    3.70
   6  -4  -2   96.39    3.60
   6  -4  -2   92.99    3.20
  -6   4   2   92.09    6.40
  -6   4   2   84.19    3.80
  -6   4   2   93.39    2.80
  -6   4   2   90.69    3.00
  -6   4   2   91.79    3.60
  -6   4   2   93.69    3.00
  -6   4   2   95.29    3.20
  -6   4   2   97.79    6.90
  -6   4   2   89.29    3.30
  -6   4   2   93.69    2.30
  -6   4   2   93.59    2.30
   5  -4  -2  571.14   19.00
   5  -4  -2  566.94   18.30
  -5   4   2  570.84   18.30
  -5   4   2  599.34   19.30
   4  -4  -2    1.10    0.30
   4  -4  -2    1.90    0.50
   4  -4  -2    2.10    0.50
   4  -4  -2    1.50    1.20
   4  -4  -2    3.70    1.60
   4  -4  -2    1.50    0.50
   4  -4  -2    1.90    0.40
   4  -4  -2    2.20    0.40
   4  -4  -2    1.90    0.50
  -4   4   2    2.00    0.40
  -4   4   2    1.30    0.40
  -4   4   2    1.10    0.50
  -4   4   2    1.40    0.40
  -4   4   2    0.80    1.30
  -4   4   2    1.70    0.50
  -4   4   2    2.10    0.50
  -4   4   2    2.00    0.40
  -4   4   2    2.40    1.50
  -4   4   2    2.00    0.40
  -4   4   2    1.90    0.30
   3  -4  -2  221.38    9.50
   3  -4  -2  230.78    9.40
   3  -4  -2  223.98    6.00
   3  -4  -2  230.08    5.90
  -3   4   2  216.48    9.50
  -3   4   2  238.48    9.50
   2  -4  -2   58.49    2.10
   2  -4  -2   59.89    2.00
   2  -4  -2   55.99    2.00
   2  -4  -2   60.89    2.20
   2  -4  -2   61.79    2.10
   2  -4  -2   53.09    4.10
   2  -4  -2   57.09    2.20
   2  -4  -2   59.49    2.20
   2  -4  -2   58.79    1.60
   2  -4  -2   58.29    1.80
  -2   4   2   63.19    4.40
  -2   4   2   61.79    4.40
  -2   4   2   57.79    2.20
  -2   4   2   58.59    1.90
  -2   4   2   55.89    2.10
  -2   4   2   60.39    2.10
  -2   4   2   60.49    2.30
  -2   4   2   56.59    2.10
  -2   4   2   61.89    2.00
   1  -4  -2 1290.87   31.90
   1  -4  -2 1253.17   31.50
  -1   4   2 1310.57   32.10
  -1   4   2 1289.07   31.60
   0  -4  -2  182.98    4.90
   0  -4  -2  181.08    7.30
   0   4   2  181.18    4.90
   0   4   2  175.78    7.20
   0   4   2  190.78    7.60
   0   4   2  187.68    4.90
  -1  -4  -2  488.05   13.90
  -1  -4  -2  478.15   13.70
   1   4   2  473.85   13.60
   1   4   2  461.95   13.80
  -2  -4  -2  463.15   13.30
  -2  -4  -2  465.95   13.20
   2   4   2  474.05   13.40
   2   4   2  480.05   15.50
  -3  -4  -2    8.40    0.80
  -3  -4  -2    6.50    0.70
  -3  -4  -2    8.90    0.70
  -3  -4  -2    8.10    1.60
  -3  -4  -2    9.10    1.60
  -3  -4  -2    7.90    0.70
  -3  -4  -2    7.70    0.50
  -3  -4  -2    9.80    0.90
   3   4   2    8.30    0.50
   3   4   2    7.40    0.60
   3   4   2    8.30    1.50
   3   4   2    8.20    0.50
   3   4   2    7.80    0.60
   3   4   2    7.70    0.60
   3   4   2    8.10    0.40
   3   4   2    9.50    0.80
   3   4   2   10.40    1.70
   3   4   2    9.10    0.80
   3   4   2    8.70    0.60
   3   4   2    7.80    0.60
   3   4   2    7.50    0.60
  -4  -4  -2  291.67    6.60
  -4  -4  -2  296.17    8.30
  -4  -4  -2  300.37    8.40
   4   4   2  299.37    7.40
   4   4   2  278.87    7.30
   4   4   2  302.77    8.40
  -5  -4  -2   75.69    3.30
  -5  -4  -2   76.19    3.10
   5   4   2   79.49    2.20
   5   4   2   81.19    2.80
   5   4   2   77.39    2.20
   5   4   2   75.59    2.00
   5   4   2   80.39    2.50
   5   4   2   79.19    2.80
   5   4   2   77.59    2.70
   5   4   2   76.09    4.00
  -6  -4  -2   18.10    1.70
  -6  -4  -2   24.30    1.70
  -6  -4  -2   20.70    1.20
   6   4   2   18.70    1.30
   6   4   2   20.50    1.30
   6   4   2   21.70    2.00
   6   4   2   19.10    1.30
   6   4   2   22.10    1.60
  -7  -4  -2   32.80    2.20
  -7  -4  -2   34.90    1.70
  -7  -4  -2   29.60    2.30
   7   4   2   32.30    1.80
   7   4   2   34.30    2.70
   9  -5  -2   24.80    1.70
   9  -5  -2   21.80    2.00
   9  -5  -2   24.20    1.70
  -9   5   2   27.70    2.40
  -9   5   2   24.30    2.00
   8  -5  -2   20.60    1.50
   8  -5  -2   19.90    1.80
   8  -5  -2   19.80    1.30
   8  -5  -2   28.70    7.50
  -8   5   2   20.00    1.70
  -8   5   2   22.80    6.50
   7  -5  -2    7.40    1.00
   7  -5  -2    7.40    1.20
   7  -5  -2    6.40    2.90
   7  -5  -2    5.10    0.80
   7  -5  -2    6.20    0.90
   7  -5  -2    7.00    0.90
   7  -5  -2    6.30    1.10
   7  -5  -2    5.10    0.90
  -7   5   2    3.50    2.50
  -7   5   2    8.10    1.30
  -7   5   2    6.80    0.90
  -7   5   2    8.40    1.10
  -7   5   2    6.50    1.10
  -7   5   2    7.50    0.80
  -7   5   2    4.90    1.50
   6  -5  -2  220.98   10.90
   6  -5  -2  209.68    5.60
   6  -5  -2  214.38    7.60
   6  -5  -2  214.58    6.10
   6  -5  -2  204.58    5.90
   6  -5  -2  202.88    5.90
   6  -5  -2  206.28    6.40
   6  -5  -2  213.08   11.30
  -6   5   2  204.38    5.50
  -6   5   2  210.28    5.00
  -6   5   2  198.38    6.70
  -6   5   2  201.38   11.70
  -6   5   2  212.18    6.10
  -6   5   2  214.98    5.80
  -6   5   2  216.88    5.90
  -6   5   2  206.88    6.00
  -6   5   2  212.28    5.70
  -6   5   2  209.18    6.60
  -6   5   2  206.98   10.60
   5  -5  -2    8.20    2.60
   5  -5  -2    9.00    0.80
   5  -5  -2   10.20    2.80
   5  -5  -2    7.50    0.90
   5  -5  -2   11.50    1.00
   5  -5  -2    7.30    0.70
   5  -5  -2    9.50    1.10
   5  -5  -2    8.80    1.10
   5  -5  -2    8.60    1.10
  -5   5   2    4.80    2.20
  -5   5   2    8.40    0.60
  -5   5   2    6.40    1.00
  -5   5   2    8.60    0.90
  -5   5   2    9.60    1.10
  -5   5   2    9.00    1.10
  -5   5   2   10.10    1.00
  -5   5   2    9.30    1.30
  -5   5   2    9.00    0.80
  -5   5   2   11.00    2.80
   4  -5  -2    0.10    0.20
   4  -5  -2    0.40    0.30
   4  -5  -2    0.10    0.30
   4  -5  -2    0.10    0.30
   4  -5  -2    0.10    0.30
   4  -5  -2    0.30    0.20
   4  -5  -2    0.10    0.20
   4  -5  -2    0.10    0.20
   4  -5  -2    1.70    1.70
   4  -5  -2    2.60    1.70
  -4   5   2    0.20    0.30
  -4   5   2   -0.10    1.30
  -4   5   2    0.30    0.20
  -4   5   2   -0.30    0.30
  -4   5   2    0.10    0.20
  -4   5   2    0.50    0.30
  -4   5   2   -1.10    1.50
  -4   5   2    0.20    0.30
  -4   5   2    0.20    0.30
  -4   5   2    0.40    0.20
   3  -5  -2   28.90    1.50
   3  -5  -2   26.80    1.50
   3  -5  -2   26.20    1.30
   3  -5  -2   25.20    0.90
   3  -5  -2   26.50    1.40
   3  -5  -2   28.20    1.10
   3  -5  -2   27.20    1.60
   3  -5  -2   26.30    1.20
   3  -5  -2   24.20    3.50
   3  -5  -2   17.80    3.00
   3  -5  -2   22.80    1.50
  -3   5   2   26.20    1.30
  -3   5   2   25.30    3.60
  -3   5   2   26.70    1.50
  -3   5   2   26.40    1.70
  -3   5   2   28.10    1.40
  -3   5   2   28.50    1.50
  -3   5   2   27.60    1.40
  -3   5   2   26.60    1.50
  -3   5   2   26.30    1.50
  -3   5   2   26.30    1.20
   2  -5  -2   76.69    2.60
   2  -5  -2   72.19    2.60
   2  -5  -2   73.49    2.10
   2  -5  -2   75.09    5.20
   2  -5  -2   73.09    2.70
   2  -5  -2   80.09    6.50
   2  -5  -2   76.99    2.30
   2  -5  -2   71.39    2.70
   2  -5  -2   74.29    2.80
   2  -5  -2   74.59    2.30
  -2   5   2   75.59    2.60
  -2   5   2   73.49    2.50
  -2   5   2   71.49    2.50
  -2   5   2   72.49    2.60
  -2   5   2   73.99    2.40
  -2   5   2   74.49    2.70
  -2   5   2   71.29    5.10
  -2   5   2   67.79    5.10
  -2   5   2   72.69    2.30
  -2   5   2   72.19    2.80
   1  -5  -2   99.29    3.30
   1  -5  -2   95.69    5.70
   1  -5  -2  105.09    3.20
   1  -5  -2   99.49    3.10
   1  -5  -2  100.89    6.00
   1  -5  -2  103.69    2.70
   1  -5  -2  104.99    3.40
   1  -5  -2  102.29    2.80
   1  -5  -2  101.19    3.00
  -1   5   2  107.89    3.40
  -1   5   2  105.09    3.10
  -1   5   2   90.79    5.80
  -1   5   2  104.89    3.20
  -1   5   2  102.89    3.20
  -1   5   2  100.79    3.00
  -1   5   2  113.79    6.20
  -1   5   2  118.19    3.60
  -1   5   2  100.99    2.70
  -1   5   2  103.09    3.50
   0  -5  -2    3.00    0.50
   0  -5  -2    3.90    0.70
   0  -5  -2    3.30    0.40
   0  -5  -2    3.50    0.50
   0  -5  -2    3.40    0.40
   0  -5  -2    3.50    0.40
   0  -5  -2    2.80    0.40
   0  -5  -2    6.70    2.00
   0  -5  -2    3.30    0.40
   0  -5  -2    2.90    0.50
   0   5   2    2.70    0.50
   0   5   2    4.20    0.50
   0   5   2    3.10    0.50
   0   5   2    3.30    0.70
   0   5   2    4.20    1.60
   0   5   2    3.50    0.50
   0   5   2    3.50    0.50
   0   5   2    3.50    0.50
   0   5   2    3.80    0.60
   0   5   2    3.80    0.60
   0   5   2    4.60    1.60
  -1  -5  -2    9.50    0.70
  -1  -5  -2   14.10    2.50
  -1  -5  -2    8.70    0.80
  -1  -5  -2    9.20    0.80
  -1  -5  -2    7.80    0.80
  -1  -5  -2    8.30    0.50
  -1  -5  -2   15.70    2.70
  -1  -5  -2    9.80    0.80
  -1  -5  -2    9.90    0.50
  -1  -5  -2    7.30    0.80
  -1  -5  -2    9.20    0.70
  -1  -5  -2    9.60    0.50
   1   5   2    9.80    0.80
   1   5   2    9.00    0.60
   1   5   2    9.20    0.70
   1   5   2    8.50    1.00
   1   5   2   11.60    2.20
   1   5   2    9.90    0.80
   1   5   2    8.50    0.60
   1   5   2    9.20    0.60
   1   5   2    9.90    0.80
   1   5   2   10.70    2.20
   1   5   2    8.50    0.70
   1   5   2    9.60    0.70
  -2  -5  -2   43.50    1.80
  -2  -5  -2   42.50    1.60
  -2  -5  -2   40.30    3.30
  -2  -5  -2   43.80    1.90
  -2  -5  -2   42.50    3.40
  -2  -5  -2   45.30    1.80
  -2  -5  -2   42.80    1.30
  -2  -5  -2   48.40    2.20
  -2  -5  -2   42.50    1.70
   2   5   2   43.60    1.90
   2   5   2   43.90    2.00
   2   5   2   43.10    1.40
   2   5   2   42.60    2.00
   2   5   2   44.40    1.60
   2   5   2   44.50    1.60
   2   5   2   42.20    1.40
   2   5   2   40.60    1.60
   2   5   2   42.10    3.30
   2   5   2   41.00    3.30
   2   5   2   40.70    1.70
  -3  -5  -2    6.60    0.80
  -3  -5  -2    7.10    0.60
  -3  -5  -2    7.20    0.80
  -3  -5  -2    8.90    1.80
  -3  -5  -2    6.60    0.80
  -3  -5  -2    6.80    1.70
  -3  -5  -2    6.60    0.60
  -3  -5  -2    6.80    1.00
   3   5   2    6.60    0.80
   3   5   2    7.20    0.80
   3   5   2    6.00    0.70
   3   5   2    7.50    1.70
   3   5   2    7.20    0.60
   3   5   2    6.90    0.90
   3   5   2    6.70    0.80
   3   5   2    7.80    0.50
   3   5   2    6.10    0.50
   3   5   2    6.10    0.50
   3   5   2    9.50    1.90
   3   5   2    6.30    0.60
  -4  -5  -2  228.48    6.70
  -4  -5  -2  232.78    5.40
  -4  -5  -2  221.88    7.20
  -4  -5  -2  236.38    6.00
  -4  -5  -2  226.58    6.20
  -4  -5  -2  220.38    6.90
   4   5   2  232.88    6.30
   4   5   2  226.18    7.30
   4   5   2  227.18    5.50
   4   5   2  225.38    5.30
   4   5   2  227.78    6.20
   4   5   2  226.48    5.90
   4   5   2  222.98    5.80
   4   5   2  234.18    5.70
   4   5   2  217.68    5.40
  -5  -5  -2   75.19    3.00
  -5  -5  -2   75.29    3.40
   5   5   2   75.79    2.90
   5   5   2   74.99    3.60
   5   5   2   70.19    3.40
   5   5   2   70.89    2.70
   5   5   2   76.39    2.90
  -6  -5  -2   40.30    2.60
  -6  -5  -2   38.50    2.20
   6   5   2   40.20    2.80
   6   5   2   35.90    1.90
   6   5   2   37.10    2.00
  -7  -5  -2  133.89    6.60
  -7  -5  -2  144.59    5.10
   7   5   2  132.29    5.90
   7   5   2  136.09    4.60
   8  -6  -2    9.00    1.40
   8  -6  -2   10.30    1.50
   8  -6  -2   13.20    5.90
  -8   6   2    9.60    1.40
  -8   6   2    3.10    3.50
  -8   6   2   10.30    1.20
   7  -6  -2   16.70    1.50
   7  -6  -2   14.70    1.30
   7  -6  -2   18.00    5.20
   7  -6  -2   17.80    1.70
   7  -6  -2   16.70    1.40
   7  -6  -2   19.00    1.30
  -7   6   2   15.90    4.40
  -7   6   2   16.90    1.40
  -7   6   2   16.60    1.50
  -7   6   2   17.10    1.30
  -7   6   2   14.60    1.90
  -7   6   2   15.30    1.20
  -7   6   2   16.80    1.30
   6  -6  -2  105.79    3.80
   6  -6  -2  108.19    4.00
   6  -6  -2  107.39    3.40
   6  -6  -2  103.69    3.90
   6  -6  -2  101.69    3.70
   6  -6  -2  105.99    4.30
   6  -6  -2  105.49    8.80
   6  -6  -2  108.89    4.60
  -6   6   2  101.79    4.40
  -6   6   2   99.59    4.30
  -6   6   2  111.09    8.30
  -6   6   2  106.69    3.80
  -6   6   2  108.69    3.00
  -6   6   2  109.99    3.70
  -6   6   2  115.59    4.00
  -6   6   2  107.39    3.70
  -6   6   2  107.79    3.50
   5  -6  -2    5.70    0.90
   5  -6  -2    6.60    2.50
   5  -6  -2    5.50    1.00
   5  -6  -2    7.60    2.90
   5  -6  -2    6.60    0.90
   5  -6  -2    5.70    1.00
   5  -6  -2    4.70    0.70
   5  -6  -2    6.20    0.90
   5  -6  -2    7.40    1.00
  -5   6   2    5.80    1.10
  -5   6   2    5.80    1.10
  -5   6   2    4.70    1.00
  -5   6   2    4.60    0.80
  -5   6   2    6.50    0.90
  -5   6   2    5.60    0.80
  -5   6   2    1.30    2.40
  -5   6   2    1.90    2.20
  -5   6   2    5.50    0.60
   4  -6  -2  144.09    4.50
   4  -6  -2  150.08    9.40
   4  -6  -2  147.49    3.50
   4  -6  -2  165.38    9.10
   4  -6  -2  152.08    5.00
   4  -6  -2  145.49    4.40
   4  -6  -2  151.08    5.00
   4  -6  -2  150.58    4.70
   4  -6  -2  146.79    4.60
   4  -6  -2  147.59    4.70
  -4   6   2  142.79    4.90
  -4   6   2  154.68    8.80
  -4   6   2  139.89    9.00
  -4   6   2  140.89    5.00
  -4   6   2  146.39    4.40
  -4   6   2  154.18    4.50
  -4   6   2  147.39    4.40
  -4   6   2  151.38    4.10
  -4   6   2  150.28    4.70
  -4   6   2  152.28    4.70
   3  -6  -2   72.79    2.70
   3  -6  -2   70.99    5.80
   3  -6  -2   65.79    2.20
   3  -6  -2   66.49    1.90
   3  -6  -2   64.49    2.80
   3  -6  -2   73.29    6.30
   3  -6  -2   65.19    2.00
   3  -6  -2   64.19    2.50
   3  -6  -2   71.29    2.40
   3  -6  -2   62.79    2.60
   3  -6  -2   65.69    2.80
  -3   6   2   63.69    2.30
  -3   6   2   70.99    2.70
  -3   6   2   71.09    5.80
  -3   6   2   65.39    3.10
  -3   6   2   67.79    2.80
  -3   6   2   62.49    2.40
  -3   6   2   63.99    2.70
  -3   6   2   72.19    2.60
  -3   6   2   66.59    3.00
  -3   6   2   69.69    6.10
  -3   6   2   65.99    2.50
   2  -6  -2  226.78    5.90
   2  -6  -2  217.08    6.20
   2  -6  -2  226.38    6.10
   2  -6  -2  225.68    6.40
   2  -6  -2  231.08   11.00
   2  -6  -2  224.88    6.10
   2  -6  -2  226.48   10.30
  -2   6   2  213.48    6.70
  -2   6   2  222.58    6.10
  -2   6   2  221.68    5.80
  -2   6   2  224.18    6.00
  -2   6   2  221.68   10.20
  -2   6   2  226.68    6.00
  -2   6   2  224.38    6.30
  -2   6   2  219.88   10.60
  -2   6   2  227.38    5.90
  -2   6   2  230.88    5.80
   1  -6  -2    0.40    0.30
   1  -6  -2    0.60    0.20
   1  -6  -2    0.10    0.30
   1  -6  -2    1.10    0.40
   1  -6  -2   -0.90    1.40
   1  -6  -2    0.90    1.40
   1  -6  -2    0.30    0.20
   1  -6  -2    0.30    0.20
   1  -6  -2    0.50    0.30
   1  -6  -2    0.40    0.20
  -1   6   2   -1.20    1.10
  -1   6   2    0.10    1.40
  -1   6   2    0.40    0.30
  -1   6   2    0.50    0.30
  -1   6   2    0.60    0.30
  -1   6   2    1.00    0.40
  -1   6   2    1.00    0.40
  -1   6   2    0.40    0.30
  -1   6   2    0.30    0.20
   0  -6  -2  894.01   25.00
   0  -6  -2  918.51   25.80
   0   6   2  928.61   25.20
   0   6   2  891.51   25.60
  -1  -6  -2   31.40    1.70
  -1  -6  -2   36.30    1.60
  -1  -6  -2   37.60    1.70
  -1  -6  -2   36.70    1.80
  -1  -6  -2   33.80    1.20
  -1  -6  -2   35.40    1.70
  -1  -6  -2   33.20    3.80
  -1  -6  -2   35.30    1.10
  -1  -6  -2   39.30    1.20
  -1  -6  -2   32.40    3.50
  -1  -6  -2   36.80    1.20
  -1  -6  -2   36.20    1.40
   1   6   2   34.60    1.60
   1   6   2   35.10    1.80
   1   6   2   36.50    1.70
   1   6   2   34.80    1.70
   1   6   2   39.90    4.00
   1   6   2   37.60    3.60
   1   6   2   36.70    1.60
   1   6   2   33.60    1.90
   1   6   2   34.00    1.40
   1   6   2   32.10    1.40
   1   6   2   34.20    1.20
  -2  -6  -2   80.99    5.20
  -2  -6  -2   88.79    3.20
  -2  -6  -2   92.89    2.90
  -2  -6  -2   91.89    2.80
  -2  -6  -2   93.59    2.40
  -2  -6  -2   91.09    3.20
  -2  -6  -2   89.89    5.60
  -2  -6  -2   87.69    3.00
  -2  -6  -2   89.89    3.00
   2   6   2   85.69    3.10
   2   6   2   95.99    5.70
   2   6   2   90.19    2.70
   2   6   2   90.99    2.40
   2   6   2   91.89    2.90
   2   6   2   88.79    2.80
   2   6   2   97.19    3.20
   2   6   2   87.19    3.00
   2   6   2   98.89    5.50
   2   6   2   91.59    3.40
  -3  -6  -2  265.17    9.70
  -3  -6  -2  267.67    6.90
  -3  -6  -2  248.18    9.30
  -3  -6  -2  276.67    7.00
  -3  -6  -2  265.47    6.60
  -3  -6  -2  261.27    6.90
   3   6   2  265.57    6.50
   3   6   2  270.17    9.70
   3   6   2  266.47    6.80
   3   6   2  259.67    9.30
   3   6   2  262.67    7.00
   3   6   2  258.97    6.60
   3   6   2  244.38    6.40
   3   6   2  272.97    6.30
  -4  -6  -2   26.20    1.60
  -4  -6  -2   22.80    1.70
  -4  -6  -2   24.90    1.60
  -4  -6  -2   22.90    1.30
  -4  -6  -2   23.70    2.70
   4   6   2   22.40    2.50
   4   6   2   23.50    1.50
   4   6   2   27.60    1.50
   4   6   2   22.40    1.60
   4   6   2   25.80    1.50
  -5  -6  -2    5.90    1.20
  -5  -6  -2    6.40    1.00
   5   6   2    5.90    1.00
   5   6   2    6.70    1.00
   5   6   2    4.00    0.80
   5   6   2    5.90    1.30
  -6  -6  -2  102.89    4.00
  -6  -6  -2   97.89    4.40
   6   6   2   98.59    3.80
   6   6   2   97.59    4.70
   7  -7  -2   31.30    2.30
   7  -7  -2   33.80    2.80
   7  -7  -2   33.70    2.20
   7  -7  -2   32.30    2.30
  -7   7   2   36.20    2.20
  -7   7   2   28.50    2.00
  -7   7   2   39.60    2.20
  -7   7   2   35.40    2.00
  -7   7   2   32.60    2.50
   6  -7  -2    6.90    1.00
   6  -7  -2    8.10    1.20
   6  -7  -2    8.10    4.60
   6  -7  -2    5.50    1.20
   6  -7  -2    7.10    1.30
   6  -7  -2    6.60    1.10
   6  -7  -2    6.10    0.90
  -6   7   2    7.40    1.00
  -6   7   2   11.70    3.70
  -6   7   2    6.40    1.10
  -6   7   2    5.80    0.90
  -6   7   2    7.10    1.30
  -6   7   2    5.70    1.00
  -6   7   2    7.60    1.10
   5  -7  -2  141.29   10.40
   5  -7  -2  138.89    4.60
   5  -7  -2  123.89    6.10
   5  -7  -2  137.49    4.40
   5  -7  -2  135.69    4.10
   5  -7  -2  135.19   11.70
   5  -7  -2  122.59    5.30
   5  -7  -2  133.69    4.40
  -5   7   2  145.29    9.60
  -5   7   2  131.89    5.20
  -5   7   2  131.39    4.90
  -5   7   2  135.99    4.60
  -5   7   2   98.49   14.30
  -5   7   2  128.39    4.30
  -5   7   2  133.49    3.90
  -5   7   2  136.99    4.60
  -5   7   2  125.69    4.30
   4  -7  -2   76.09    3.10
   4  -7  -2   73.19    3.00
   4  -7  -2   79.79    3.40
   4  -7  -2   91.89    8.00
   4  -7  -2   77.29    2.60
   4  -7  -2   75.89    2.10
   4  -7  -2   81.89    7.20
   4  -7  -2   69.39    3.30
   4  -7  -2   77.79    2.80
   4  -7  -2   73.09    3.10
  -4   7   2   72.29    2.90
  -4   7   2   84.99    7.20
  -4   7   2   76.29    2.60
  -4   7   2   76.49    3.00
  -4   7   2   77.79    3.10
  -4   7   2   79.19    3.60
  -4   7   2   76.89    3.20
  -4   7   2   74.69    2.90
  -4   7   2   71.29    3.20
  -4   7   2   64.09    6.90
   3  -7  -2  129.79    4.50
   3  -7  -2  135.69    3.60
   3  -7  -2  136.19    4.60
   3  -7  -2  136.49    4.20
   3  -7  -2  138.49    8.80
   3  -7  -2  151.78    9.70
   3  -7  -2  143.29    3.90
   3  -7  -2  129.89    4.70
   3  -7  -2  134.69    4.40
   3  -7  -2  135.89    3.80
  -3   7   2  125.59    4.80
  -3   7   2  136.99    4.00
  -3   7   2  133.89    9.10
  -3   7   2  129.69    8.60
  -3   7   2  137.99    4.60
  -3   7   2  138.39    4.50
  -3   7   2  136.89    4.40
  -3   7   2  130.09    4.40
  -3   7   2  136.19    4.20
  -3   7   2  139.39    4.30
   2  -7  -2   65.79    2.70
   2  -7  -2   64.29    2.70
   2  -7  -2   68.59    2.10
   2  -7  -2   71.59    6.30
   2  -7  -2   65.09    3.00
   2  -7  -2   69.39    2.30
   2  -7  -2   67.59    2.20
   2  -7  -2   67.49    2.50
   2  -7  -2   65.19    2.80
   2  -7  -2   64.09    6.50
  -2   7   2   75.49    6.60
  -2   7   2   70.89    2.80
  -2   7   2   66.99    3.10
  -2   7   2   70.19    2.70
  -2   7   2   70.29    3.00
  -2   7   2   65.99    3.20
  -2   7   2   70.49    6.10
  -2   7   2   66.09    2.60
  -2   7   2   67.99    2.70
   1  -7  -2   27.70    1.30
   1  -7  -2   30.60    1.90
   1  -7  -2   33.20    4.70
   1  -7  -2   29.80    1.60
   1  -7  -2   28.20    1.40
   1  -7  -2   29.60    1.50
   1  -7  -2   31.80    1.80
   1  -7  -2   27.80    1.20
  -1   7   2   29.10    1.90
  -1   7   2   32.00    1.70
  -1   7   2   31.80    1.70
  -1   7   2   27.20    1.50
  -1   7   2   31.00    1.60
  -1   7   2   27.90    1.60
  -1   7   2   37.80    5.50
  -1   7   2   30.80    1.90
   0  -7  -2   49.20    2.40
   0  -7  -2   51.29    1.80
   0  -7  -2   56.29    2.30
   0  -7  -2   55.89    2.20
   0  -7  -2   50.59    1.60
   0  -7  -2   53.59    1.70
   0  -7  -2   58.59    5.40
   0  -7  -2   52.09    1.80
   0  -7  -2   53.89    2.50
   0  -7  -2   53.99    2.10
   0  -7  -2   53.99    1.90
   0   7   2   57.29    2.70
   0   7   2   51.89    2.20
   0   7   2   50.59    2.30
   0   7   2   50.59    2.50
   0   7   2   55.99    2.30
   0   7   2   49.10    2.10
   0   7   2   53.79    2.30
   0   7   2   50.59    5.00
  -1  -7  -2   57.09    2.50
  -1  -7  -2   59.69    2.50
  -1  -7  -2   60.69    2.00
  -1  -7  -2   58.69    5.10
  -1  -7  -2   59.69    2.60
  -1  -7  -2   59.59    2.30
   1   7   2   60.59    2.20
   1   7   2   62.49    2.50
   1   7   2   60.89    2.80
   1   7   2   63.49    5.60
   1   7   2   59.59    2.30
   1   7   2   60.89    2.50
   1   7   2   61.29    2.40
  -2  -7  -2   36.40    1.60
  -2  -7  -2   37.40    4.60
  -2  -7  -2   34.40    1.90
  -2  -7  -2   33.90    1.80
  -2  -7  -2   33.50    2.30
  -2  -7  -2   30.20    1.70
   2   7   2   33.00    1.50
   2   7   2   36.20    4.20
   2   7   2   36.60    1.70
   2   7   2   33.80    2.00
   2   7   2   34.50    1.80
   2   7   2   34.70    1.60
   2   7   2   33.70    1.90
  -3  -7  -2   22.30    1.70
  -3  -7  -2   22.50    1.30
  -3  -7  -2   18.90    1.40
  -3  -7  -2   22.20    1.50
  -3  -7  -2   22.30    1.40
   3   7   2   23.30    1.60
   3   7   2   23.60    1.30
   3   7   2   19.40    1.40
   3   7   2   22.40    1.20
   3   7   2   22.10    1.70
   3   7   2   20.60    1.30
  -4  -7  -2    8.80    1.40
  -4  -7  -2    9.10    2.10
  -4  -7  -2    8.70    1.10
  -4  -7  -2    7.00    1.00
   4   7   2    7.40    2.20
   4   7   2    9.10    1.20
   4   7   2    8.00    1.30
   4   7   2    9.00    1.50
  -5  -7  -2   33.50    3.10
  -5  -7  -2   38.70    2.10
   5   7   2   35.10    2.60
   5   7   2   37.60    3.20
   6  -8  -2    0.10    0.40
   6  -8  -2    0.20    0.40
  -6   8   2    3.20    0.90
  -6   8   2    0.00    0.50
  -6   8   2    0.70    0.50
   5  -8  -2    0.60    0.50
   5  -8  -2    1.30    0.50
   5  -8  -2    1.30    0.60
  -5   8   2    0.60    0.60
  -5   8   2    1.10    0.50
  -5   8   2    1.00    0.50
  -5   8   2    0.30    0.30
  -5   8   2    1.70    0.60
   4  -8  -2   82.79    3.80
   4  -8  -2   85.29    3.30
   4  -8  -2   97.39    8.60
   4  -8  -2   81.89    3.60
   4  -8  -2   92.09    3.60
   4  -8  -2   85.69    3.00
  -4   8   2   90.99    3.10
  -4   8   2   86.99    3.70
  -4   8   2   90.29    3.60
  -4   8   2   76.69    4.70
  -4   8   2   93.99    3.60
  -4   8   2   84.49    8.80
   3  -8  -2    0.20    0.40
   3  -8  -2    0.00    0.20
   3  -8  -2    0.00    0.20
   3  -8  -2    0.50    2.80
   3  -8  -2    0.10    0.30
   3  -8  -2    0.20    0.40
   3  -8  -2    0.30    0.40
  -3   8   2    2.70    2.90
  -3   8   2    0.60    0.50
  -3   8   2    0.10    0.30
  -3   8   2    0.20    0.30
  -3   8   2    0.30    0.40
  -3   8   2    0.00    0.40
  -3   8   2    0.20    0.30
  -3   8   2    0.40    0.30
   2  -8  -2   77.69    3.30
   2  -8  -2   82.99    2.70
   2  -8  -2   78.69    2.90
   2  -8  -2   82.19    2.70
   2  -8  -2   84.89    3.30
   2  -8  -2   78.69    3.50
   2  -8  -2   95.09    7.70
  -2   8   2   78.89    3.70
  -2   8   2   75.59    3.00
  -2   8   2   82.59    3.50
  -2   8   2   78.89    3.20
  -2   8   2   84.49    3.30
  -2   8   2   87.09    3.10
  -2   8   2   81.99    3.20
  -2   8   2   80.79    7.60
   1  -8  -2   29.00    1.40
   1  -8  -2   27.50    1.20
   1  -8  -2   26.70    1.70
   1  -8  -2   26.30    1.80
   1  -8  -2   33.90    5.40
   1  -8  -2   25.50    1.80
  -1   8   2   29.80    5.30
  -1   8   2   26.80    1.90
  -1   8   2   27.00    1.60
  -1   8   2   34.50    1.90
  -1   8   2   26.30    1.60
  -1   8   2   27.70    1.70
  -1   8   2   24.90    1.60
   0  -8  -2    3.90    0.80
   0  -8  -2    5.30    1.00
   0  -8  -2    4.00    0.80
   0  -8  -2    3.60    2.50
   0  -8  -2    4.50    0.70
   0   8   2    4.40    0.80
   0   8   2    3.70    0.70
   0   8   2    4.50    1.00
   0   8   2    4.90    0.80
   0   8   2    3.90    2.50
   0   8   2    4.00    0.70
  -1  -8  -2   22.20    1.90
  -1  -8  -2   29.30    4.60
  -1  -8  -2   26.60    1.60
  -1  -8  -2   23.50    1.60
   1   8   2   22.10    1.40
   1   8   2   27.80    4.90
   1   8   2   23.20    1.60
   1   8   2   23.10    1.50
   1   8   2   25.20    1.60
   1   8   2   24.70    1.50
   1   8   2   23.70    1.80
  -2  -8  -2    0.40    2.40
  -2  -8  -2    1.40    0.50
  -2  -8  -2    2.40    0.60
  -2  -8  -2    2.00    0.70
   2   8   2    2.00    0.70
   2   8   2    0.10    2.40
   2   8   2    1.30    0.40
   2   8   2    3.30    0.70
   2   8   2    2.10    0.60
   2   8   2    0.70    0.40
  -3  -8  -2    1.00    0.60
  -3  -8  -2    0.30    0.40
   3   8   2    0.50    0.50
   3   8   2    0.30    0.50
   3   8   2    0.70    0.30
   4  -9  -2  109.89    3.70
   4  -9  -2  113.39    4.40
  -4   9   2  123.39    5.20
  -4   9   2  114.69    3.90
  -4   9   2  115.59    4.30
  -4   9   2  117.99    4.50
   3  -9  -2   24.50    1.90
   3  -9  -2   28.30    7.40
   3  -9  -2   28.80    3.10
   3  -9  -2   24.90    1.40
  -3   9   2   22.10    2.50
  -3   9   2   20.10    6.20
  -3   9   2   22.30    3.20
  -3   9   2   24.40    1.60
   2  -9  -2   93.89    9.00
   2  -9  -2   89.69    3.10
  -2   9   2   95.39    3.70
  -2   9   2   95.29    9.30
  -2   9   2  100.29    5.80
  -2   9   2   95.19    3.60
   1  -9  -2   43.70    6.60
   1  -9  -2   34.20    1.80
  -1   9   2   37.30    2.30
  -1   9   2   39.80    2.20
  -1   9   2   38.60    6.50
  -1   9   2   37.10    2.10
   0  -9  -2  268.37    7.50
   0  -9  -2  264.47    7.20
   0   9   2  269.17    7.90
   0   9   2  260.27    7.50
   0   9   2  289.97   18.10
   0   9   2  288.87    9.00
   0   9   2  263.17    7.50
  -1  -9  -2   42.70    2.20
  -1  -9  -2   45.00    2.50
   1   9   2   44.00    2.20
   1   9   2   47.60    2.80
   1   9   2   41.80    2.40
   1   9   2   43.00    2.20
   0  10  -3   -0.50    0.30
   0  10  -3    0.00    0.40
   0  10  -3    0.50    0.60
   0  10  -3    0.10    0.50
   0 -10   3    0.10    0.30
   0 -10   3   -0.10    0.30
  -1  10  -3    3.20    1.00
  -1  10  -3    2.30    0.90
  -1  10  -3    1.30    0.60
   1 -10   3    1.90    0.60
   1 -10   3    2.40    0.60
  -2  10  -3   24.90    6.20
  -2  10  -3   33.40    2.40
  -2  10  -3   37.40    2.20
  -2  10  -3   34.60    2.30
   2 -10   3   33.30    2.20
   2 -10   3   34.70    6.70
   2 -10   3   32.40    1.70
  -3  10  -3    5.10    1.00
  -3  10  -3    7.80    1.80
  -3  10  -3    4.70    1.20
  -3  10  -3    3.50    5.30
   3 -10   3    4.70    0.80
   3 -10   3    1.00    5.00
   3 -10   3    5.60    0.80
   3 -10   3    5.40    1.10
   3   9  -3   26.30    2.10
  -3  -9   3   24.90    1.80
  -3  -9   3   26.10    1.90
   2   9  -3   21.50    1.40
   2   9  -3   25.50    2.10
   2   9  -3   22.10    1.50
  -2  -9   3   24.90    1.60
  -2  -9   3   25.10    1.60
   1   9  -3    5.00    3.10
   1   9  -3    4.50    1.10
   1   9  -3    2.70    0.70
   1   9  -3    2.40    0.60
   1   9  -3    1.80    0.70
   1   9  -3    3.20    0.70
  -1  -9   3    3.50    0.70
  -1  -9   3    2.50    0.60
  -1  -9   3    3.30    0.70
  -1  -9   3    5.10    3.00
   0   9  -3    8.00    1.30
   0   9  -3    9.20    1.20
   0   9  -3    9.30    1.50
   0   9  -3    8.50    1.10
   0   9  -3   11.50    1.30
   0   9  -3   11.80    3.90
   0  -9   3    9.60    1.10
   0  -9   3    9.00    3.50
   0  -9   3    9.70    1.30
   0  -9   3    9.30    1.20
   0  -9   3    9.50    0.90
  -1   9  -3   67.39    3.00
  -1   9  -3   77.09    3.10
  -1   9  -3   77.89    3.50
  -1   9  -3   70.59    7.30
  -1   9  -3   73.59    3.60
  -1   9  -3   70.59    3.20
   1  -9   3   70.69    3.00
   1  -9   3   82.19    7.70
   1  -9   3   74.09    2.70
   1  -9   3   76.29    3.10
  -2   9  -3    0.90    0.50
  -2   9  -3   -2.30    3.40
  -2   9  -3    1.20    0.60
  -2   9  -3    0.20    0.40
  -2   9  -3   -0.60    0.30
   2  -9   3    0.00    0.20
   2  -9   3    0.10    0.20
   2  -9   3    0.20    0.40
   2  -9   3   -0.60    0.30
   2  -9   3    0.60    0.50
   2  -9   3   -0.10    0.20
   2  -9   3    0.10    3.40
  -3   9  -3  157.78    5.30
  -3   9  -3  134.89   10.80
  -3   9  -3  151.58    6.10
  -3   9  -3  159.98    5.20
  -3   9  -3  164.88    5.60
   3  -9   3  153.78    4.60
   3  -9   3  160.08    5.60
   3  -9   3  171.98   11.30
   3  -9   3  160.58    4.60
   3  -9   3  155.28    4.40
   3  -9   3  149.99    5.50
  -4   9  -3   29.20    2.20
  -4   9  -3   34.20    2.10
  -4   9  -3   34.10    2.00
  -4   9  -3   32.30    2.30
  -4   9  -3   35.60    7.90
   4  -9   3   31.60    2.30
   4  -9   3   31.30    1.50
   4  -9   3   32.30    6.30
   4  -9   3   30.90    2.40
   4  -9   3   28.10    1.60
  -5   9  -3   25.80    1.80
  -5   9  -3   22.30    2.00
  -5   9  -3   22.40    2.00
   5  -9   3   21.40    1.50
   5  -9   3   20.60    1.90
   5  -9   3   22.30    1.20
   5  -9   3   25.80    2.80
   4   8  -3    5.30    1.10
   4   8  -3    5.90    2.00
   4   8  -3    6.40    1.20
  -4  -8   3    3.10    0.80
  -4  -8   3    4.00    0.80
  -4  -8   3    6.30    1.90
   3   8  -3   60.59    5.30
   3   8  -3   63.09    3.00
   3   8  -3   57.99    3.00
   3   8  -3   56.49    2.90
   3   8  -3   57.79    2.10
  -3  -8   3   61.59    2.70
  -3  -8   3   58.09    2.60
  -3  -8   3   55.59    2.10
  -3  -8   3   62.39    2.50
  -3  -8   3   59.89    4.80
   2   8  -3   19.20    1.60
   2   8  -3   20.20    1.30
   2   8  -3   19.60    1.70
   2   8  -3   20.50    4.90
   2   8  -3   18.60    1.30
   2   8  -3   20.70    1.30
   2   8  -3   16.50    1.30
  -2  -8   3   24.60    4.60
  -2  -8   3   19.20    1.30
  -2  -8   3   19.20    1.30
  -2  -8   3   17.60    1.40
  -2  -8   3   16.40    1.20
   1   8  -3   30.30    2.00
   1   8  -3   35.50    5.10
   1   8  -3   33.10    1.90
   1   8  -3   28.00    1.70
   1   8  -3   33.10    1.80
   1   8  -3   29.60    1.60
   1   8  -3   30.00    2.10
  -1  -8   3   29.40    1.50
  -1  -8   3   30.40    1.50
  -1  -8   3   31.50    1.60
  -1  -8   3   28.30    4.10
  -1  -8   3   30.30    1.70
   0   8  -3   29.30    1.80
   0   8  -3   27.50    2.00
   0   8  -3   28.10    4.70
   0   8  -3   29.20    1.80
   0   8  -3   30.50    1.90
   0   8  -3   28.60    1.60
   0   8  -3   28.60    1.60
   0  -8   3   27.00    4.30
   0  -8   3   30.60    1.60
   0  -8   3   26.80    1.60
   0  -8   3   30.60    1.40
   0  -8   3   28.70    1.10
   0  -8   3   31.50    1.90
   0  -8   3   29.50    1.50
  -1   8  -3  132.09    4.80
  -1   8  -3  131.79    8.60
  -1   8  -3  115.79    4.00
  -1   8  -3  125.99    4.40
  -1   8  -3  121.39    4.30
  -1   8  -3  120.69    4.00
   1  -8   3  131.79    8.50
   1  -8   3  115.29    4.00
   1  -8   3  120.29    3.40
   1  -8   3  122.49    4.40
   1  -8   3  122.39    3.60
   1  -8   3  121.79    3.40
   1  -8   3  126.09    4.20
  -2   8  -3    6.60    1.00
  -2   8  -3    7.20    1.30
  -2   8  -3    4.70    1.00
  -2   8  -3    6.60    1.10
  -2   8  -3    2.80    2.80
  -2   8  -3    7.60    1.20
  -2   8  -3    6.30    0.90
   2  -8   3    6.70    0.80
   2  -8   3    5.30    2.70
   2  -8   3    7.80    0.90
   2  -8   3    5.80    1.00
   2  -8   3    4.50    0.80
   2  -8   3    4.60    0.90
   2  -8   3    6.30    1.10
   2  -8   3    8.00    0.90
  -3   8  -3  545.35   13.60
  -3   8  -3  541.65   13.20
  -3   8  -3  552.84   13.10
  -3   8  -3  551.14   14.10
  -3   8  -3  507.75   13.00
  -3   8  -3  517.65   13.60
  -3   8  -3  510.15   20.30
   3  -8   3  554.24   13.80
   3  -8   3  524.85   13.50
   3  -8   3  543.55   13.70
   3  -8   3  533.85   12.60
   3  -8   3  553.94   20.30
  -4   8  -3    0.80    0.40
  -4   8  -3    1.60    0.70
  -4   8  -3    1.80    0.60
  -4   8  -3    1.70    0.60
  -4   8  -3    0.50    0.60
  -4   8  -3    2.40    3.50
  -4   8  -3    1.80    0.60
   4  -8   3   -0.30    2.70
   4  -8   3    1.20    0.60
   4  -8   3    1.40    0.60
   4  -8   3    0.80    0.40
   4  -8   3    0.70    0.30
   4  -8   3    1.00    0.60
   4  -8   3    1.20    0.60
   4  -8   3    1.60    0.50
  -5   8  -3  141.59    4.60
  -5   8  -3  143.89    5.20
  -5   8  -3  140.39    4.50
  -5   8  -3  134.69    5.30
   5  -8   3  133.59    5.10
   5  -8   3  146.69    4.50
   5  -8   3  139.59    5.20
   5  -8   3  131.89    5.00
   5  -8   3  148.59    5.70
   5  -8   3  142.19    4.80
  -6   8  -3   10.90    1.40
  -6   8  -3   12.40    1.60
  -6   8  -3    9.00    1.20
   6  -8   3   13.50    1.70
   6  -8   3   15.10    2.10
   6  -8   3   11.80    1.60
   6  -8   3   12.40    1.60
   6  -8   3   13.10    1.20
  -7   8  -3   41.00    2.70
  -7   8  -3   40.10    2.30
   7  -8   3   38.30    2.60
   7  -8   3   41.40    3.00
   7  -8   3   39.90    2.20
   7  -8   3   42.50    2.70
   5   7  -3    9.00    1.30
   5   7  -3    9.60    1.10
   5   7  -3   10.40    1.40
  -5  -7   3   10.50    1.40
  -5  -7   3    8.20    1.10
   4   7  -3  185.58    4.70
   4   7  -3  174.58    6.70
   4   7  -3  176.68    6.70
   4   7  -3  187.98    5.80
   4   7  -3  195.78    5.90
  -4  -7   3  183.38    6.40
  -4  -7   3  181.48    5.60
  -4  -7   3  195.28    5.40
  -4  -7   3  178.28    7.80
   3   7  -3   17.50    1.30
   3   7  -3   16.10    1.20
   3   7  -3   17.60    1.40
   3   7  -3   14.80    1.00
   3   7  -3   17.20    1.00
   3   7  -3   18.20    3.00
   3   7  -3   17.90    1.10
  -3  -7   3   17.00    1.00
  -3  -7   3   20.50    3.00
  -3  -7   3   16.90    1.20
  -3  -7   3   15.40    0.90
  -3  -7   3   16.90    1.20
  -3  -7   3   14.50    1.20
   2   7  -3   11.00    0.90
   2   7  -3   11.00    1.30
   2   7  -3   10.80    0.90
   2   7  -3   15.20    3.10
   2   7  -3   12.40    1.50
   2   7  -3    9.00    0.80
   2   7  -3    9.50    1.10
   2   7  -3   11.00    2.50
   2   7  -3   10.20    0.90
  -2  -7   3    9.40    0.90
  -2  -7   3   10.30    0.90
  -2  -7   3    7.60    2.40
  -2  -7   3   10.40    0.90
  -2  -7   3   10.60    0.80
  -2  -7   3   10.30    0.90
  -2  -7   3   13.40    2.60
   1   7  -3  306.77    8.50
   1   7  -3  311.37    8.20
   1   7  -3  296.57    7.60
   1   7  -3  291.17    7.70
   1   7  -3  311.77    7.60
   1   7  -3  325.77   12.20
   1   7  -3  311.37    7.90
   1   7  -3  303.77   12.10
  -1  -7   3  307.07    8.00
  -1  -7   3  308.27   11.90
  -1  -7   3  318.67   12.40
  -1  -7   3  302.17    7.70
  -1  -7   3  306.97    7.50
  -1  -7   3  299.37    7.80
   0   7  -3   29.90    2.00
   0   7  -3   34.60    1.90
   0   7  -3   29.50    1.60
   0   7  -3   27.20    4.00
   0   7  -3   31.20    1.60
   0   7  -3   30.40    1.70
   0  -7   3   31.10    1.20
   0  -7   3   31.30    1.40
   0  -7   3   33.10    1.60
   0  -7   3   31.60    1.70
   0  -7   3   29.30    4.10
   0  -7   3   34.80    4.80
   0  -7   3   33.80    1.20
   0  -7   3   31.80    1.80
   0  -7   3   31.60    1.70
  -1   7  -3   42.20    2.10
  -1   7  -3   43.60    4.70
  -1   7  -3   40.20    1.90
  -1   7  -3   42.60    2.10
  -1   7  -3   31.70    4.40
  -1   7  -3   43.80    2.00
  -1   7  -3   44.60    2.40
  -1   7  -3   42.80    3.10
   1  -7   3   54.29    5.40
   1  -7   3   50.69    5.10
   1  -7   3   43.50    1.60
   1  -7   3   44.50    2.10
   1  -7   3   43.20    2.10
   1  -7   3   44.30    1.70
   1  -7   3   43.60    1.40
   1  -7   3   43.20    2.20
   1  -7   3   43.50    2.00
   1  -7   3   43.00    1.60
  -2   7  -3  170.38    5.40
  -2   7  -3  163.38    5.60
  -2   7  -3  169.58    5.10
  -2   7  -3  171.88    9.60
  -2   7  -3  174.68    7.20
  -2   7  -3  158.48    4.90
  -2   7  -3  172.48    5.20
  -2   7  -3  171.68   14.10
   2  -7   3  156.88    5.20
   2  -7   3  167.48    4.40
   2  -7   3  170.38    5.30
   2  -7   3  158.48    4.50
   2  -7   3  190.78   10.40
   2  -7   3  170.08    5.20
   2  -7   3  186.08   11.80
   2  -7   3  175.18    4.60
   2  -7   3  166.18    5.40
  -3   7  -3  113.99    4.30
  -3   7  -3  126.29    4.00
  -3   7  -3  122.49    8.30
  -3   7  -3  121.39    4.00
  -3   7  -3  116.69    3.80
  -3   7  -3  126.59    8.50
  -3   7  -3  125.69    4.30
  -3   7  -3  113.69    3.90
  -3   7  -3  121.19    4.60
   3  -7   3  125.49    8.30
   3  -7   3  120.09    3.70
   3  -7   3  122.69    4.40
   3  -7   3  120.79    4.30
   3  -7   3  109.59    4.10
   3  -7   3  120.09    3.60
   3  -7   3  107.59    5.90
   3  -7   3  120.99    3.80
   3  -7   3  116.79    8.50
  -4   7  -3  146.99    4.40
  -4   7  -3  144.49    4.60
  -4   7  -3  141.29    5.00
  -4   7  -3  173.18   10.10
  -4   7  -3  155.28    9.90
  -4   7  -3  146.39    4.60
  -4   7  -3  141.99    4.50
  -4   7  -3  153.78    5.10
   4  -7   3  137.99    4.90
   4  -7   3  151.28    5.10
   4  -7   3  157.48   10.20
   4  -7   3  139.59    4.30
   4  -7   3  144.99    4.70
   4  -7   3  142.89    4.30
   4  -7   3  146.49    5.30
   4  -7   3  129.29    8.80
  -5   7  -3   14.30    1.70
  -5   7  -3   18.90    4.70
  -5   7  -3   18.10    1.30
  -5   7  -3   17.70    1.60
  -5   7  -3   16.30    1.20
  -5   7  -3   19.70    1.30
  -5   7  -3   16.40    4.30
  -5   7  -3   17.10    1.90
   5  -7   3   14.20    1.70
   5  -7   3   11.60    3.90
   5  -7   3   17.50    1.30
   5  -7   3   15.30    1.20
   5  -7   3   18.10    1.60
   5  -7   3   17.90    1.50
   5  -7   3   14.90    1.80
   5  -7   3   17.40    4.00
   5  -7   3   16.30    1.50
  -6   7  -3    0.00    0.30
  -6   7  -3    0.70    3.30
  -6   7  -3    0.50    0.30
  -6   7  -3    0.50    0.40
  -6   7  -3    0.10    0.30
  -6   7  -3    0.50    0.30
  -6   7  -3    0.50    0.40
   6  -7   3    0.30    0.40
   6  -7   3    0.50    0.40
   6  -7   3    0.00    0.40
   6  -7   3   -0.80    3.10
   6  -7   3    0.50    0.30
   6  -7   3   -0.20    0.40
   6  -7   3    0.90    0.50
  -7   7  -3    1.70    0.80
  -7   7  -3    2.50    4.00
  -7   7  -3    1.50    0.50
  -7   7  -3    0.80    0.40
   7  -7   3    0.40    0.50
   7  -7   3    1.00    0.50
   7  -7   3    4.70    4.80
   7  -7   3    1.90    0.70
  -8   7  -3   15.30    1.70
  -8   7  -3   12.80    4.90
   8  -7   3   23.50    6.60
   8  -7   3   11.80    1.80
   8  -7   3   13.60    1.30
   8  -7   3   15.40    1.90
   6   6  -3    5.40    0.90
   6   6  -3    5.40    1.20
   6   6  -3    5.40    1.00
  -6  -6   3    4.70    1.00
  -6  -6   3    4.40    0.80
   5   6  -3    3.50    0.80
   5   6  -3    5.60    1.00
   5   6  -3    4.10    0.90
  -5  -6   3    2.00    0.60
  -5  -6   3    4.40    0.80
   4   6  -3  113.49    3.80
   4   6  -3  107.59    4.60
   4   6  -3  114.19    3.40
   4   6  -3  115.99    3.90
   4   6  -3  115.39    2.90
   4   6  -3  113.29    3.10
   4   6  -3  113.29    3.80
   4   6  -3  117.79    4.80
   4   6  -3  114.79    4.00
  -4  -6   3  114.19    4.70
  -4  -6   3  115.89    3.10
  -4  -6   3  110.79    2.90
  -4  -6   3  111.69    3.60
  -4  -6   3  121.99    4.70
   3   6  -3    1.60    0.40
   3   6  -3    1.30    0.50
   3   6  -3    1.40    0.50
   3   6  -3    1.10    0.30
   3   6  -3    1.00    0.40
   3   6  -3    0.70    0.30
   3   6  -3    1.90    0.50
   3   6  -3    0.80    0.30
   3   6  -3    1.30    1.20
   3   6  -3    1.50    0.40
  -3  -6   3    1.30    0.40
  -3  -6   3    1.10    0.40
  -3  -6   3    1.00    0.30
  -3  -6   3    2.10    0.50
  -3  -6   3    1.20    0.30
  -3  -6   3   -1.00    0.90
  -3  -6   3    1.40    0.40
   2   6  -3  128.29    3.70
   2   6  -3  116.49    3.60
   2   6  -3  131.69    3.60
   2   6  -3  128.69    3.50
   2   6  -3  127.89    4.10
   2   6  -3  127.59    6.40
   2   6  -3  113.19    3.40
   2   6  -3  121.29    3.50
   2   6  -3  132.59    6.50
   2   6  -3  126.19    4.20
  -2  -6   3  125.09    3.80
  -2  -6   3  118.69    6.30
  -2  -6   3  122.59    3.70
  -2  -6   3  124.59    3.40
  -2  -6   3  119.19    6.10
  -2  -6   3  119.89    3.50
  -2  -6   3  127.09    3.60
   1   6  -3   83.99    5.50
   1   6  -3   88.79    3.00
   1   6  -3   88.09    3.30
   1   6  -3  103.19    6.00
   1   6  -3   86.39    2.90
   1   6  -3   88.99    3.10
   1   6  -3   91.99    2.80
   1   6  -3   86.59    2.50
   1   6  -3   90.59    2.90
  -1  -6   3   85.99    2.90
  -1  -6   3   89.39    2.80
  -1  -6   3   89.29    3.10
  -1  -6   3   83.99    5.40
  -1  -6   3   85.29    5.70
  -1  -6   3   90.09    2.20
  -1  -6   3   90.49    2.60
  -1  -6   3   87.09    3.00
  -1  -6   3   88.89    2.20
   0   6  -3    4.30    1.80
   0   6  -3    3.40    0.30
   0   6  -3    3.00    0.60
   0   6  -3    3.40    0.60
   0   6  -3    4.00    0.70
   0   6  -3    4.10    1.80
   0   6  -3    3.60    0.60
   0   6  -3    3.10    0.80
   0   6  -3    1.80    0.40
   0  -6   3    2.90    0.50
   0  -6   3    3.70    0.30
   0  -6   3    5.20    2.00
   0  -6   3    4.00    0.70
   0  -6   3    3.30    0.60
   0  -6   3    3.10    0.60
   0  -6   3    3.00    0.60
   0  -6   3    3.40    0.40
   0  -6   3    3.30    0.40
  -1   6  -3  262.77    6.90
  -1   6  -3  264.17    7.40
  -1   6  -3  264.37   11.10
  -1   6  -3  271.17    7.10
  -1   6  -3  268.27    6.70
  -1   6  -3  262.37   11.20
  -1   6  -3  255.47    7.00
   1  -6   3  271.07   11.50
   1  -6   3  254.67    6.90
   1  -6   3  259.47    7.10
   1  -6   3  258.17   11.00
   1  -6   3  277.67    7.00
  -2   6  -3   66.59    2.50
  -2   6  -3   63.19    2.40
  -2   6  -3   66.79    2.50
  -2   6  -3   61.59    5.30
  -2   6  -3   64.89    2.90
  -2   6  -3   64.79    2.70
  -2   6  -3   56.89    5.30
  -2   6  -3   63.99    2.70
   2  -6   3   68.19    5.50
   2  -6   3   63.99    2.60
   2  -6   3   69.49    2.90
   2  -6   3   65.69    2.30
   2  -6   3   64.09    2.70
   2  -6   3   64.69    2.20
   2  -6   3   67.69    2.80
  -3   6  -3   20.90    1.60
  -3   6  -3   21.70    1.50
  -3   6  -3   20.00    1.20
  -3   6  -3   19.50    1.50
  -3   6  -3   19.40    1.20
  -3   6  -3   19.90    1.30
  -3   6  -3   20.70    1.30
  -3   6  -3   26.10    4.20
  -3   6  -3   18.20    3.40
   3  -6   3   18.60    3.40
   3  -6   3   20.10    3.70
   3  -6   3   19.90    1.20
   3  -6   3   19.40    1.50
   3  -6   3   22.70    1.70
   3  -6   3   22.40    1.60
   3  -6   3   19.40    1.40
   3  -6   3   22.00    1.20
  -4   6  -3  181.28    4.50
  -4   6  -3  183.48   10.10
  -4   6  -3  184.48    5.10
  -4   6  -3  186.48    5.20
  -4   6  -3  186.88    5.70
  -4   6  -3  187.58    5.30
  -4   6  -3  188.28    5.10
  -4   6  -3  193.18   10.30
  -4   6  -3  187.08    5.80
   4  -6   3  184.68    5.70
   4  -6   3  182.48    6.00
   4  -6   3  185.48    5.10
   4  -6   3  178.68    9.90
   4  -6   3  188.18    5.90
   4  -6   3  189.58    5.90
   4  -6   3  177.18   10.20
  -5   6  -3   63.99    2.60
  -5   6  -3   62.79    3.00
  -5   6  -3   61.69    2.10
  -5   6  -3   64.19    2.30
  -5   6  -3   63.19    2.90
  -5   6  -3   72.99    6.80
  -5   6  -3   66.49    2.50
  -5   6  -3   49.99    5.80
  -5   6  -3   64.99    2.70
   5  -6   3   58.59    2.80
   5  -6   3   65.79    2.50
   5  -6   3   75.79    7.10
   5  -6   3   66.29    3.10
   5  -6   3   64.49    2.50
   5  -6   3   64.49    3.00
   5  -6   3   67.39    3.10
   5  -6   3   61.79    2.50
   5  -6   3   64.49    6.20
  -6   6  -3   87.09    7.60
  -6   6  -3   90.39    3.00
  -6   6  -3   89.29    3.30
  -6   6  -3   87.99    3.80
  -6   6  -3   94.29    2.90
  -6   6  -3   91.89    3.40
  -6   6  -3   94.29    3.80
  -6   6  -3   89.49    3.10
   6  -6   3   92.49    4.00
   6  -6   3   95.19    3.30
   6  -6   3   92.49    3.40
   6  -6   3   93.29    3.40
   6  -6   3   92.99    3.70
   6  -6   3   95.19    3.90
   6  -6   3   98.19    8.30
   6  -6   3   91.49    4.10
  -7   6  -3    0.50    0.30
  -7   6  -3    0.00    2.90
  -7   6  -3   -0.30    0.30
  -7   6  -3    0.00    0.30
   7  -6   3    0.60    0.50
   7  -6   3    0.40    0.30
   7  -6   3    1.10    0.70
   7  -6   3    1.00    0.60
   7  -6   3    0.90    3.30
   7  -6   3    0.60    0.40
   7  -6   3    0.30    0.40
   7  -6   3    0.00    0.40
  -8   6  -3   22.60    1.50
  -8   6  -3   31.40    6.50
   8  -6   3   25.60    1.70
   8  -6   3   29.70    2.40
   8  -6   3   22.80    2.80
   8  -6   3   26.90    2.00
   8  -6   3   19.40    5.40
   7   5  -3   19.60    1.80
   7   5  -3   18.90    1.50
   7   5  -3   15.80    1.40
  -7  -5   3   16.80    1.30
   6   5  -3   -0.30    0.20
   6   5  -3    0.30    0.30
   6   5  -3    0.00    0.40
   6   5  -3    0.00    0.20
  -6  -5   3    0.20    0.30
  -6  -5   3    0.10    0.30
   5   5  -3  353.16    8.90
   5   5  -3  341.87    7.80
   5   5  -3  342.07    8.30
   5   5  -3  352.96    9.30
   5   5  -3  356.56    9.00
   4   5  -3   55.89    2.30
   4   5  -3   55.09    1.90
   4   5  -3   55.69    1.70
   4   5  -3   57.09    2.30
   4   5  -3   55.59    2.40
   4   5  -3   57.29    1.80
   4   5  -3   56.59    1.60
   4   5  -3   56.99    1.90
   4   5  -3   55.09    3.00
   4   5  -3   59.19    2.40
   4   5  -3   62.89    3.20
   4   5  -3   56.09    1.60
   4   5  -3   50.69    2.00
  -4  -5   3   54.99    2.30
  -4  -5   3   54.29    2.10
  -4  -5   3   54.29    2.90
  -4  -5   3   55.89    1.70
  -4  -5   3   55.59    1.60
  -4  -5   3   56.39    1.80
  -4  -5   3   53.79    3.00
   3   5  -3  548.35   15.10
  -3  -5   3  540.35   14.80
   2   5  -3    3.50    0.60
   2   5  -3    4.40    0.60
   2   5  -3    6.10    0.70
   2   5  -3    4.60    0.60
   2   5  -3    4.50    0.40
   2   5  -3    3.80    0.50
   2   5  -3    4.30    0.60
   2   5  -3    4.90    0.50
   2   5  -3    4.00    1.40
   2   5  -3    4.40    0.70
   2   5  -3    4.90    0.60
   2   5  -3    4.00    0.70
  -2  -5   3    5.40    0.50
  -2  -5   3    4.50    0.50
  -2  -5   3    4.00    0.50
  -2  -5   3    3.70    0.60
  -2  -5   3    4.30    0.40
  -2  -5   3    3.80    0.60
  -2  -5   3    4.50    0.60
  -2  -5   3    3.20    1.60
  -2  -5   3    6.10    1.60
   1   5  -3  123.49    3.30
   1   5  -3  122.79    3.50
   1   5  -3  131.09    3.80
   1   5  -3  126.09    6.20
   1   5  -3  126.29    3.40
   1   5  -3  125.09    3.70
   1   5  -3  127.99    6.30
   1   5  -3  127.29    3.50
   1   5  -3  127.49    4.00
  -1  -5   3  123.79    3.70
  -1  -5   3  124.89    3.40
  -1  -5   3  132.69    6.20
  -1  -5   3  123.59    3.60
  -1  -5   3  125.89    3.80
  -1  -5   3  115.69    6.10
  -1  -5   3  128.59    3.10
   0   5  -3  386.56   13.10
   0   5  -3  382.96   13.00
   0  -5   3  377.86   12.70
  -1   5  -3  199.58    9.00
  -1   5  -3  196.88    5.10
  -1   5  -3  197.78    5.70
  -1   5  -3  203.98    5.30
  -1   5  -3  194.58    5.50
  -1   5  -3  196.38    8.80
   1  -5   3  199.18    5.40
   1  -5   3  194.28    5.70
   1  -5   3  198.38    8.70
   1  -5   3  206.98    9.10
  -2   5  -3    3.90    0.80
  -2   5  -3    3.10    0.60
  -2   5  -3    3.90    0.60
  -2   5  -3    3.40    0.50
  -2   5  -3    3.30    0.30
  -2   5  -3    4.00    0.90
  -2   5  -3    4.00    1.60
  -2   5  -3    3.30    0.60
  -2   5  -3    3.60    0.50
   2  -5   3    3.80    0.50
   2  -5   3    4.70    2.30
   2  -5   3    3.20    0.60
   2  -5   3    3.80    0.50
   2  -5   3    3.60    0.80
   2  -5   3    3.50    0.70
   2  -5   3    6.20    2.10
  -3   5  -3    7.20    0.90
  -3   5  -3   12.70    0.90
  -3   5  -3   10.90    0.90
  -3   5  -3   11.80    2.80
  -3   5  -3   11.20    1.20
  -3   5  -3   11.50    0.90
  -3   5  -3   10.60    0.60
  -3   5  -3   12.90    2.90
  -3   5  -3    9.80    1.20
   3  -5   3   11.10    0.70
   3  -5   3    9.80    1.20
   3  -5   3   11.20    2.80
   3  -5   3   10.50    0.80
   3  -5   3   11.40    1.10
   3  -5   3   11.90    2.50
   3  -5   3    9.30    1.10
   3  -5   3    9.40    1.10
   3  -5   3   12.50    0.90
  -4   5  -3   23.40    3.90
  -4   5  -3   28.90    1.40
  -4   5  -3   27.00    1.40
  -4   5  -3   28.00    1.50
  -4   5  -3   27.60    1.30
  -4   5  -3   27.60    4.30
  -4   5  -3   26.40    1.60
  -4   5  -3   28.10    1.70
  -4   5  -3   27.30    1.20
   4  -5   3   29.20    4.40
   4  -5   3   29.70    1.50
   4  -5   3   25.50    4.20
   4  -5   3   25.40    1.30
   4  -5   3   29.20    1.80
   4  -5   3   27.90    1.40
   4  -5   3   26.30    1.70
   4  -5   3   28.90    1.70
  -5   5  -3  224.58    6.50
  -5   5  -3  218.38    5.80
  -5   5  -3  240.48   11.30
  -5   5  -3  221.88    5.90
  -5   5  -3  221.08    6.00
  -5   5  -3  225.78    5.60
  -5   5  -3  225.68    6.50
  -5   5  -3  205.88   10.60
   5  -5   3  222.28    6.20
   5  -5   3  216.98    6.00
   5  -5   3  226.38    6.40
   5  -5   3  225.18    6.00
   5  -5   3  230.68    6.70
   5  -5   3  235.68   11.10
   5  -5   3  224.18   11.20
  -6   5  -3   21.60    4.60
  -6   5  -3   16.20    1.10
  -6   5  -3   15.50    1.10
  -6   5  -3   19.70    4.60
  -6   5  -3   15.70    1.30
  -6   5  -3   15.10    0.80
  -6   5  -3   13.70    1.00
  -6   5  -3   14.10    1.00
  -6   5  -3   13.10    1.20
   6  -5   3   15.10    1.30
   6  -5   3   15.40    1.10
   6  -5   3   14.50    3.90
   6  -5   3   15.00    1.30
   6  -5   3   21.20    4.50
   6  -5   3   16.50    1.50
   6  -5   3   15.20    1.10
   6  -5   3   16.10    1.40
  -7   5  -3  119.69    4.00
  -7   5  -3  121.19    3.80
  -7   5  -3  124.39    8.90
  -7   5  -3  118.39    4.40
  -7   5  -3  118.59    3.80
  -7   5  -3  126.59    4.00
  -7   5  -3  128.29    4.50
   7  -5   3  118.99    4.30
   7  -5   3  120.79    4.90
   7  -5   3  122.99    9.10
   7  -5   3  123.19    4.60
   7  -5   3  124.49    5.00
   7  -5   3  118.29    4.70
   7  -5   3  121.69    4.00
   7  -5   3  116.39    3.90
  -8   5  -3  150.78    4.90
   8  -5   3  152.98    5.70
   8  -5   3  156.18    5.70
   8  -5   3  151.68    4.80
   8  -5   3  154.98    5.30
   8  -5   3  152.38    6.10
  -9   5  -3   13.40    1.30
   9  -5   3   15.50    2.10
   9  -5   3   15.20    1.70
   9  -5   3   12.70    1.90
   8   4  -3   33.90    2.60
   8   4  -3   32.70    2.00
  -8  -4   3   39.00    2.00
  -8  -4   3   39.70    2.10
   7   4  -3   72.29    3.00
   7   4  -3   78.89    3.70
   7   4  -3   78.09    3.10
   7   4  -3   77.19    3.00
  -7  -4   3   77.89    2.80
  -7  -4   3   74.69    2.80
   6   4  -3  130.99    4.20
   6   4  -3  144.29    4.50
   6   4  -3  134.89    4.90
   6   4  -3  135.29    4.50
   6   4  -3  138.09    3.80
   6   4  -3  141.29    4.80
  -6  -4   3  139.59    4.10
   5   4  -3  193.98    5.30
   5   4  -3  180.18    4.90
   5   4  -3  194.48    4.50
   5   4  -3  192.98    5.20
   5   4  -3  183.68    4.80
   5   4  -3  194.28    4.40
   5   4  -3  195.78    5.40
   5   4  -3  193.48    5.80
   5   4  -3  193.18    4.50
   5   4  -3  184.18    5.40
  -5  -4   3  186.08    5.50
   4   4  -3    3.00    0.50
   4   4  -3    3.60    0.70
   4   4  -3    4.10    0.50
   4   4  -3    3.60    0.30
   4   4  -3    3.80    0.60
   4   4  -3    3.20    0.70
   4   4  -3    4.00    0.60
   4   4  -3    3.10    0.30
   4   4  -3    3.10    0.40
   4   4  -3    3.60    1.10
   4   4  -3    3.00    0.50
   4   4  -3    4.60    1.10
   4   4  -3    3.40    0.60
   4   4  -3    3.60    0.40
  -4  -4   3    4.60    0.70
  -4  -4   3    4.80    1.20
  -4  -4   3    3.90    0.40
  -4  -4   3    3.30    0.30
  -4  -4   3    3.30    0.40
  -4  -4   3    4.50    1.00
  -4  -4   3    2.60    0.40
   3   4  -3  693.93   17.80
   3   4  -3  710.73   18.20
  -3  -4   3  718.53   18.00
  -3  -4   3  713.63   18.00
   2   4  -3    4.80    1.30
   2   4  -3    4.70    0.40
   2   4  -3    5.50    0.40
   2   4  -3    3.50    0.50
   2   4  -3    4.90    0.60
   2   4  -3    3.40    0.50
   2   4  -3    4.10    0.60
   2   4  -3    3.70    0.50
   2   4  -3    4.80    1.40
   2   4  -3    3.80    0.40
   2   4  -3    3.70    0.50
   2   4  -3    4.00    0.50
   2   4  -3    3.60    0.50
  -2  -4   3    4.90    0.40
  -2  -4   3    5.20    0.60
  -2  -4   3    3.70    0.50
  -2  -4   3    3.40    0.40
  -2  -4   3    3.40    1.20
  -2  -4   3    4.50    0.40
  -2  -4   3    3.90    0.50
  -2  -4   3    5.80    0.70
  -2  -4   3    5.10    1.40
   1   4  -3  207.78    5.40
   1   4  -3  204.18    7.70
   1   4  -3  195.48    7.80
   1   4  -3  209.48    5.20
  -1  -4   3  202.38    7.80
  -1  -4   3  208.38    7.80
   0   4  -3  161.38    4.50
   0   4  -3  158.78    7.10
   0   4  -3  155.98    4.50
   0   4  -3  159.88    4.30
   0   4  -3  151.78    6.80
   0  -4   3  158.18    4.20
   0  -4   3  160.48    7.00
   0  -4   3  161.78    7.10
   0  -4   3  163.98    4.40
  -1   4  -3  140.09    6.70
  -1   4  -3  150.38    7.10
  -1   4  -3  146.69    4.10
  -1   4  -3  141.79    4.30
  -1   4  -3  141.59    3.80
  -1   4  -3  143.89    3.80
   1  -4   3  150.18    4.20
   1  -4   3  148.39    4.10
   1  -4   3  143.89    4.00
   1  -4   3  146.39    7.00
   1  -4   3  137.49    6.70
   1  -4   3  145.89    4.00
  -2   4  -3  399.66   13.60
  -2   4  -3  413.76   15.80
   2  -4   3  412.86   13.90
   2  -4   3  404.46   13.50
  -3   4  -3   72.49    5.20
  -3   4  -3   70.99    2.40
  -3   4  -3   74.29    2.40
  -3   4  -3   62.79    4.80
  -3   4  -3   72.19    2.70
  -3   4  -3   72.29    2.60
  -3   4  -3   71.69    2.80
  -3   4  -3   73.09    2.10
  -3   4  -3   72.29    2.40
  -3   4  -3   71.99    2.20
   3  -4   3   77.09    5.20
   3  -4   3   72.09    2.30
   3  -4   3   69.29    5.20
   3  -4   3   68.99    2.70
   3  -4   3   69.79    2.30
   3  -4   3   68.49    2.70
   3  -4   3   75.69    2.40
   3  -4   3   69.89    2.60
   3  -4   3   71.99    2.80
  -4   4  -3  359.46   13.40
  -4   4  -3  385.26   13.90
   4  -4   3  363.36   13.40
   4  -4   3  331.77   13.30
  -5   4  -3    7.50    1.00
  -5   4  -3    7.60    0.50
  -5   4  -3    7.50    0.70
  -5   4  -3    4.20    1.80
  -5   4  -3   11.40    3.00
  -5   4  -3    7.10    0.80
  -5   4  -3    8.60    0.90
  -5   4  -3    4.90    0.80
  -5   4  -3    6.80    0.80
   5  -4   3    7.50    1.00
   5  -4   3    7.30    1.10
   5  -4   3    6.50    0.70
   5  -4   3    6.90    2.40
   5  -4   3    6.80    0.80
   5  -4   3    9.30    2.70
   5  -4   3    8.10    1.10
   5  -4   3    9.10    1.20
  -6   4  -3  135.29    8.30
  -6   4  -3  135.39    4.40
  -6   4  -3  129.59    3.80
  -6   4  -3  127.59    4.00
  -6   4  -3  122.69    4.20
  -6   4  -3  132.19    3.80
  -6   4  -3  135.59    8.30
   6  -4   3  134.49    4.30
   6  -4   3  133.19    4.00
   6  -4   3  129.49    4.60
   6  -4   3  122.99    3.90
   6  -4   3  133.29    8.00
   6  -4   3  129.29    4.60
   6  -4   3  130.29    8.20
  -7   4  -3   19.90    1.10
  -7   4  -3   21.10    1.40
  -7   4  -3   18.20    1.40
  -7   4  -3   21.00    1.20
  -7   4  -3   27.50    4.80
  -7   4  -3   21.90    1.20
  -7   4  -3   17.70    1.10
  -7   4  -3   20.50    2.50
   7  -4   3   19.70    1.50
   7  -4   3   19.10    1.80
   7  -4   3   20.30    1.40
   7  -4   3   14.80    3.50
   7  -4   3   19.70    1.70
   7  -4   3   21.10    1.30
   7  -4   3   20.00    1.30
  -8   4  -3   57.59    2.70
  -8   4  -3   53.19    2.60
  -8   4  -3   61.19    2.90
  -8   4  -3   57.89    2.40
  -8   4  -3   58.29    6.50
   8  -4   3   57.19    6.70
   8  -4   3   53.49    3.00
   8  -4   3   60.29    3.30
   8  -4   3   54.29    2.40
   8  -4   3   58.39    3.40
   8  -4   3   55.79    2.70
   8  -4   3   57.89    2.50
  -9   4  -3   47.60    2.70
  -9   4  -3   48.80    2.60
   9  -4   3   46.10    3.20
   9  -4   3   44.10    2.20
   9  -4   3   40.30    2.90
   9  -4   3   42.50    2.40
   8   3  -3    3.10    0.80
   8   3  -3    3.20    0.80
   8   3  -3    4.50    1.10
  -8  -3   3    3.10    0.70
  -8  -3   3    4.60    0.70
  -8  -3   3    2.20    0.60
   7   3  -3   97.29    4.10
   7   3  -3  102.39    4.60
   7   3  -3   91.79    3.20
   7   3  -3   91.49    3.40
  -7  -3   3   91.69    3.30
  -7  -3   3   95.49    3.20
  -7  -3   3   95.69    3.10
   6   3  -3   41.60    1.60
   6   3  -3   43.30    2.00
   6   3  -3   41.60    2.40
   6   3  -3   44.00    1.50
   6   3  -3   39.40    2.00
   6   3  -3   37.30    2.50
   6   3  -3   42.20    1.40
   6   3  -3   41.60    1.20
  -6  -3   3   42.50    1.80
  -6  -3   3   45.50    2.50
   5   3  -3   26.70    1.50
   5   3  -3   24.90    1.20
   5   3  -3   27.30    1.70
   5   3  -3   26.90    1.00
   5   3  -3   27.10    1.50
   5   3  -3   27.10    1.30
   5   3  -3   27.30    0.90
   5   3  -3   27.90    1.90
   5   3  -3   29.10    1.50
   5   3  -3   26.80    0.90
   5   3  -3   30.30    2.00
   5   3  -3   27.80    0.90
  -5  -3   3   26.90    1.60
  -5  -3   3   26.10    1.20
  -5  -3   3   26.30    1.00
  -5  -3   3   26.30    1.30
  -5  -3   3   28.30    1.30
  -5  -3   3   27.90    1.20
  -5  -3   3   25.90    1.70
  -5  -3   3   27.50    0.90
   4   3  -3   86.59    3.00
   4   3  -3   87.49    2.80
   4   3  -3   91.69    2.30
   4   3  -3   91.59    3.90
   4   3  -3   94.49    3.20
   4   3  -3   85.69    3.60
   4   3  -3   86.79    2.90
   4   3  -3   82.59    2.70
   4   3  -3   83.89    2.50
   4   3  -3   90.99    2.90
   4   3  -3   89.29    2.20
   4   3  -3   87.09    2.30
   4   3  -3   89.09    2.30
  -4  -3   3   84.19    2.60
  -4  -3   3   89.69    3.60
  -4  -3   3   89.09    3.80
  -4  -3   3   87.69    2.30
  -4  -3   3   89.39    2.60
  -4  -3   3   87.59    3.20
  -4  -3   3   87.99    3.10
  -4  -3   3   87.79    2.50
  -4  -3   3   84.59    2.80
  -4  -3   3   88.59    2.30
   3   3  -3  209.98    6.90
   3   3  -3  218.28    5.50
   3   3  -3  209.98    7.10
  -3  -3   3  212.08    5.60
  -3  -3   3  216.28    7.00
  -3  -3   3  205.38    6.90
   2   3  -3    2.20    0.30
   2   3  -3    3.10    1.00
   2   3  -3    2.10    0.30
   2   3  -3    2.50    0.40
   2   3  -3    2.80    0.40
   2   3  -3    2.60    0.30
   2   3  -3    2.30    0.30
   2   3  -3    2.20    0.40
   2   3  -3    2.60    0.40
   2   3  -3    4.00    0.50
   2   3  -3    2.10    0.40
   2   3  -3    1.70    0.80
  -2  -3   3    2.70    0.40
  -2  -3   3    2.30    0.40
  -2  -3   3    2.30    0.40
  -2  -3   3    2.20    0.30
  -2  -3   3    2.20    0.80
  -2  -3   3    1.90    0.40
  -2  -3   3    2.50    0.40
  -2  -3   3    2.30    0.40
  -2  -3   3    4.80    1.30
  -2  -3   3    2.10    0.30
   1   3  -3    2.60    0.40
   1   3  -3    3.20    0.40
   1   3  -3    2.90    0.40
   1   3  -3    3.30    0.40
   1   3  -3    2.50    0.40
   1   3  -3    2.70    0.90
   1   3  -3    3.10    1.00
   1   3  -3    2.90    0.30
   1   3  -3    2.90    0.40
   1   3  -3    3.90    0.40
  -1  -3   3    4.90    1.30
  -1  -3   3    2.70    0.30
  -1  -3   3    3.20    0.30
  -1  -3   3    2.50    0.40
  -1  -3   3    2.60    0.20
  -1  -3   3    3.30    0.40
  -1  -3   3    2.90    0.40
  -1  -3   3    2.10    0.30
  -1  -3   3    5.20    1.40
  -1  -3   3    3.70    0.50
  -1  -3   3    3.00    0.40
   0   3  -3   11.10    0.80
   0   3  -3   11.30    0.70
   0   3  -3   11.90    0.70
   0   3  -3   12.50    0.70
   0   3  -3   12.00    0.60
   0   3  -3   11.80    0.80
   0   3  -3    8.90    1.70
   0   3  -3   11.10    1.70
   0  -3   3   11.60    0.80
   0  -3   3   12.20    0.60
   0  -3   3   11.60    0.60
   0  -3   3   12.20    0.70
   0  -3   3   11.30    0.70
   0  -3   3    9.90    1.60
   0  -3   3   12.30    0.70
   0  -3   3    7.10    1.50
   0  -3   3   12.10    0.60
  -1   3  -3   53.09    3.60
  -1   3  -3   47.70    1.90
  -1   3  -3   47.50    1.60
  -1   3  -3   51.39    3.70
  -1   3  -3   48.70    1.80
  -1   3  -3   46.00    1.50
  -1   3  -3   49.70    1.80
  -1   3  -3   47.00    1.60
  -1   3  -3   49.00    1.70
   1  -3   3   50.69    3.50
   1  -3   3   49.30    3.60
   1  -3   3   50.89    1.80
   1  -3   3   50.19    1.60
   1  -3   3   47.80    1.70
   1  -3   3   46.90    1.50
   1  -3   3   46.70    1.80
  -2   3  -3   11.40    2.40
  -2   3  -3   18.40    0.90
  -2   3  -3   16.50    1.00
  -2   3  -3   18.50    1.10
  -2   3  -3   17.30    1.00
  -2   3  -3   18.70    0.80
  -2   3  -3   15.10    2.40
  -2   3  -3   17.80    0.90
  -2   3  -3   16.60    0.90
   2  -3   3   17.60    1.10
   2  -3   3   17.50    1.00
   2  -3   3   16.50    2.50
   2  -3   3   16.70    0.90
   2  -3   3   18.80    1.10
   2  -3   3   15.50    0.90
   2  -3   3   16.60    0.80
   2  -3   3   19.30    0.90
   2  -3   3   17.60    2.60
  -3   3  -3  301.57   11.00
  -3   3  -3  314.37   11.40
   3  -3   3  309.67   11.30
   3  -3   3  324.07   11.30
  -4   3  -3  332.57   12.30
  -4   3  -3  326.67   12.00
   4  -3   3  331.27   12.30
   4  -3   3  352.16   12.30
  -5   3  -3    1.60    1.40
  -5   3  -3   -0.30    1.10
  -5   3  -3    0.90    0.30
  -5   3  -3    0.80    0.30
  -5   3  -3    0.50    0.30
  -5   3  -3    0.80    0.40
  -5   3  -3    0.60    0.30
   5  -3   3    1.00    0.40
   5  -3   3    2.50    1.60
   5  -3   3    0.20    0.30
   5  -3   3    0.40    0.30
   5  -3   3    0.50    0.30
   5  -3   3    1.30    0.40
   5  -3   3    0.50    0.20
   5  -3   3    1.20    0.30
   5  -3   3   -0.10    1.10
   5  -3   3    0.50    0.20
  -6   3  -3  653.63   20.60
   6  -3   3  685.93   21.20
   6  -3   3  662.73   20.60
  -7   3  -3   31.80    1.80
  -7   3  -3   30.90    1.30
  -7   3  -3   29.70    1.80
  -7   3  -3   27.80    1.60
  -7   3  -3   28.80    1.30
  -7   3  -3   34.20    5.10
  -7   3  -3   29.20    1.20
  -7   3  -3   28.80    1.40
  -7   3  -3   30.50    1.80
   7  -3   3   33.40    1.70
   7  -3   3   29.50    4.20
   7  -3   3   30.50    1.80
   7  -3   3   29.00    2.20
   7  -3   3   30.80    1.60
   7  -3   3   29.10    1.50
   7  -3   3   30.10    2.00
  -8   3  -3   72.59    3.20
  -8   3  -3   76.59    6.30
  -8   3  -3   73.59    2.90
  -8   3  -3   76.99    2.70
  -8   3  -3   73.29    3.20
   8  -3   3   70.39    2.70
   8  -3   3   77.49    4.00
   8  -3   3   78.89    6.80
   8  -3   3   74.89    3.80
   8  -3   3   63.59    2.90
   8  -3   3   58.39    3.80
   8  -3   3   69.99    2.70
  -9   3  -3   20.50    1.70
  -9   3  -3   20.30    1.70
   9  -3   3   27.60    4.20
   9  -3   3   19.70    1.40
   9  -3   3   25.50    2.90
   9  -3   3   19.30    1.50
   9   2  -3  125.59    5.60
   9   2  -3  129.29    4.70
   9   2  -3  131.19    5.10
  -9  -2   3  134.39    6.20
  -9  -2   3  134.29    4.90
   8   2  -3    0.40    0.50
   8   2  -3    0.60    0.40
   8   2  -3    0.10    0.40
  -8  -2   3    0.60    0.40
  -8  -2   3    0.30    0.30
   7   2  -3  261.47    6.60
   7   2  -3  264.07    7.20
   7   2  -3  275.07    8.10
   7   2  -3  266.57    8.30
  -7  -2   3  256.67    8.00
  -7  -2   3  256.07    6.80
   6   2  -3   97.09    3.80
   6   2  -3   94.79    2.40
   6   2  -3   96.49    2.40
   6   2  -3   98.89    2.50
   6   2  -3   96.39    4.00
   6   2  -3   96.89    3.30
   6   2  -3   91.49    3.90
   6   2  -3   95.89    2.40
   6   2  -3   98.39    3.50
   6   2  -3   94.79    2.60
   6   2  -3   93.59    2.90
  -6  -2   3   97.99    3.90
  -6  -2   3   90.99    3.10
  -6  -2   3   92.59    3.10
  -6  -2   3   98.89    2.90
  -6  -2   3   97.19    3.90
  -6  -2   3   96.89    2.60
  -6  -2   3   91.79    3.80
   5   2  -3  363.16   10.20
   5   2  -3  356.36    9.90
  -5  -2   3  367.76   10.10
  -5  -2   3  353.26    9.80
   4   2  -3   76.99    2.70
   4   2  -3   81.09    3.60
   4   2  -3   79.39    2.90
   4   2  -3   78.49    2.70
   4   2  -3   74.99    3.70
   4   2  -3   72.89    2.40
   4   2  -3   79.89    2.00
   4   2  -3   81.39    2.20
   4   2  -3   80.49    2.10
   4   2  -3   77.89    2.00
   4   2  -3   74.99    2.60
   4   2  -3   78.49    2.30
   4   2  -3   79.29    2.60
   4   2  -3   79.09    2.10
   4   2  -3   81.09    2.60
  -4  -2   3   78.29    2.30
  -4  -2   3   77.49    3.70
  -4  -2   3   77.89    3.50
  -4  -2   3   81.19    2.50
  -4  -2   3   78.49    2.10
  -4  -2   3   76.59    2.40
  -4  -2   3   80.49    2.90
  -4  -2   3   75.29    2.20
  -4  -2   3   77.59    3.00
   3   2  -3  145.69    5.60
   3   2  -3  150.08    4.10
   3   2  -3  149.09    3.90
   3   2  -3  143.09    5.30
   3   2  -3  147.59    4.00
  -3  -2   3  147.19    4.20
  -3  -2   3  146.29    5.40
  -3  -2   3  143.29    5.40
   2   2  -3  182.68    6.40
   2   2  -3  177.88    6.20
  -2  -2   3  177.68    6.30
  -2  -2   3  173.38    6.20
   1   2  -3  543.85   14.20
   1   2  -3  534.25   14.40
  -1  -2   3  523.35   14.10
   0   2  -3  186.28    6.80
   0   2  -3  194.78    7.10
   0  -2   3  185.68    6.80
   0  -2   3  197.88    7.10
  -1   2  -3    6.20    1.30
  -1   2  -3    4.70    0.60
  -1   2  -3    4.30    0.50
  -1   2  -3    8.10    1.80
  -1   2  -3    3.40    0.40
  -1   2  -3    4.50    0.40
  -1   2  -3    4.90    0.40
  -1   2  -3    5.00    0.60
   1  -2   3    7.00    1.60
   1  -2   3    5.20    0.40
   1  -2   3    4.30    0.40
   1  -2   3    4.50    0.50
   1  -2   3    7.80    1.60
   1  -2   3    4.90    0.50
   1  -2   3    4.60    0.40
  -2   2  -3   19.90    0.90
  -2   2  -3   22.00    2.30
  -2   2  -3   19.50    0.90
  -2   2  -3   19.00    0.90
  -2   2  -3   20.80    1.10
  -2   2  -3   21.10    1.30
  -2   2  -3   18.70    2.20
  -2   2  -3   18.90    1.00
   2  -2   3   19.50    2.20
   2  -2   3   19.70    0.90
   2  -2   3   18.90    0.80
   2  -2   3   18.70    1.00
   2  -2   3   20.20    1.00
   2  -2   3   21.70    2.40
   2  -2   3   21.10    1.00
   2  -2   3   20.70    1.00
   2  -2   3   20.30    1.10
  -3   2  -3  348.97   11.60
  -3   2  -3  342.07   11.20
   3  -2   3  336.17   11.30
   3  -2   3  341.17   11.50
  -4   2  -3    5.40    0.60
  -4   2  -3    3.00    0.50
  -4   2  -3    4.30    0.60
  -4   2  -3    3.30    0.40
  -4   2  -3    3.60    0.50
  -4   2  -3    3.30    0.50
  -4   2  -3    5.00    0.50
  -4   2  -3    3.40    1.30
   4  -2   3    4.00    1.20
   4  -2   3    4.90    0.60
   4  -2   3    3.70    0.60
   4  -2   3    3.90    0.50
   4  -2   3    4.90    0.60
   4  -2   3    4.80    0.60
   4  -2   3    3.80    0.70
   4  -2   3    3.70    0.60
   4  -2   3    3.50    0.60
   4  -2   3    3.50    1.40
   4  -2   3    5.10    0.70
  -5   2  -3    0.20    1.00
  -5   2  -3    0.20    0.20
  -5   2  -3    0.10    0.20
  -5   2  -3    0.30    0.20
  -5   2  -3    0.30    1.10
  -5   2  -3    0.30    0.30
  -5   2  -3    0.30    0.20
  -5   2  -3    0.30    0.20
   5  -2   3   -0.10    1.00
   5  -2   3    0.20    0.20
   5  -2   3    0.00    0.20
   5  -2   3    0.40    0.20
   5  -2   3    0.60    0.40
   5  -2   3   -0.20    1.00
   5  -2   3    0.10    0.20
   5  -2   3    0.20    0.20
   5  -2   3    0.30    0.30
   5  -2   3    0.00    0.20
  -6   2  -3   56.19    1.70
  -6   2  -3   56.29    2.20
  -6   2  -3   56.89    1.90
  -6   2  -3   58.19    2.00
  -6   2  -3   55.59    1.70
  -6   2  -3   57.89    4.70
  -6   2  -3   55.69    2.00
  -6   2  -3   55.49    4.60
  -6   2  -3   54.69    2.30
   6  -2   3   54.99    2.10
   6  -2   3   50.29    2.00
   6  -2   3   57.79    2.00
   6  -2   3   53.79    2.80
   6  -2   3   64.49    5.00
   6  -2   3   53.09    2.40
   6  -2   3   58.39    2.40
   6  -2   3   53.79    2.10
   6  -2   3   48.80    4.30
  -7   2  -3   12.90    0.80
  -7   2  -3   11.90    2.60
  -7   2  -3   15.90    1.10
  -7   2  -3   12.00    1.00
  -7   2  -3   14.50    1.20
  -7   2  -3   12.70    0.90
  -7   2  -3   13.20    1.00
  -7   2  -3   12.30    1.20
   7  -2   3   12.60    1.70
   7  -2   3   15.10    1.70
   7  -2   3   13.70    1.00
   7  -2   3   13.70    0.90
   7  -2   3   13.20    3.10
   7  -2   3   10.50    1.30
   7  -2   3   12.50    0.90
  -8   2  -3  253.37    7.40
  -8   2  -3  266.07    6.60
  -8   2  -3  242.08   10.80
  -8   2  -3  252.27    7.40
   8  -2   3  260.97    6.60
   8  -2   3  251.27    6.60
   8  -2   3  262.47    7.00
   8  -2   3  259.87   11.50
   8  -2   3  264.27    8.50
   8  -2   3  236.48    8.20
   8  -2   3  253.37    7.60
   8  -2   3  262.17    8.50
  -9   2  -3  145.09    5.20
  -9   2  -3  150.98    5.10
  -9   2  -3  127.09    4.30
   9  -2   3  147.09   11.20
   9  -2   3  134.79    7.30
   9  -2   3  141.79    6.00
   9  -2   3  146.19    4.40
   9  -2   3  140.09    6.60
   9  -2   3  131.19    4.50
   9   1  -3   19.70    1.60
   9   1  -3   27.20    4.20
   9   1  -3   16.30    1.90
  -9  -1   3   16.60    1.40
  -9  -1   3   16.30    1.30
   8   1  -3    0.40    0.30
   8   1  -3    0.20    1.30
   8   1  -3    0.20    0.40
   8   1  -3    0.50    0.20
   8   1  -3   -0.70    1.40
   8   1  -3    0.20    0.30
   8   1  -3    0.40    0.50
  -8  -1   3    0.30    0.30
  -8  -1   3    0.30    0.30
  -8  -1   3    0.60    1.40
  -8  -1   3   -0.40    1.10
  -8  -1   3   -0.10    0.40
   7   1  -3  167.48    5.40
   7   1  -3  171.18    5.20
   7   1  -3  172.28    4.10
   7   1  -3  160.88    4.30
   7   1  -3  176.78    6.70
   7   1  -3  163.68    4.60
   7   1  -3  168.98    4.10
   7   1  -3  174.58    5.90
   7   1  -3  159.98    6.50
  -7  -1   3  168.28    5.00
  -7  -1   3  160.08    6.40
  -7  -1   3  175.88    4.40
  -7  -1   3  170.28    4.40
  -7  -1   3  163.98    5.90
  -7  -1   3  167.68    4.90
  -7  -1   3  163.18    6.30
   6   1  -3    6.80    1.50
   6   1  -3    7.70    1.00
   6   1  -3    6.40    0.90
   6   1  -3    5.80    0.70
   6   1  -3    6.50    1.00
   6   1  -3    5.60    0.50
   6   1  -3    7.70    1.20
   6   1  -3    6.30    0.50
   6   1  -3    6.60    0.50
   6   1  -3    7.60    1.80
   6   1  -3    6.20    0.50
  -6  -1   3    5.90    0.50
  -6  -1   3    5.40    1.00
  -6  -1   3    4.50    0.90
  -6  -1   3    5.50    0.70
  -6  -1   3    7.10    1.50
  -6  -1   3    5.90    0.60
  -6  -1   3    6.10    0.80
  -6  -1   3    5.30    1.40
   5   1  -3  291.37    9.20
   5   1  -3  283.47    8.90
  -5  -1   3  289.87    9.00
  -5  -1   3  270.37    8.70
   4   1  -3  160.88    6.30
   4   1  -3  172.78    4.60
   4   1  -3  162.58    6.00
   4   1  -3  175.68    5.00
   4   1  -3  171.48    5.00
  -4  -1   3  176.88    5.10
  -4  -1   3  171.48    6.10
  -4  -1   3  173.78    6.30
  -4  -1   3  174.78    5.00
   3   1  -3  509.95   13.30
   3   1  -3  508.25   13.70
  -3  -1   3  481.05   13.20
  -3  -1   3  511.05   13.50
   2   1  -3  631.74   16.60
   2   1  -3  650.33   16.30
  -2  -1   3  657.83   16.50
  -2  -1   3  649.34   16.40
   1   1  -3 1543.85   35.30
  -1  -1   3 1578.44   35.10
  -1  -1   3 1504.45   35.10
   0   1  -3  200.38    6.80
   0   1  -3  188.18    6.80
   0  -1   3  200.38    7.00
   0  -1   3  198.58    6.80
  -1   1  -3  661.13   17.00
   1  -1   3  627.14   16.70
  -2   1  -3 1781.92   42.20
   2  -1   3 1866.31   42.20
   2  -1   3 1891.71   42.40
  -3   1  -3  212.48    7.90
   3  -1   3  201.68    7.60
   3  -1   3  204.78    7.80
  -4   1  -3  216.48    8.00
  -4   1  -3  208.68    8.20
   4  -1   3  214.58    5.50
   4  -1   3  205.28    8.00
   4  -1   3  199.48    8.00
  -5   1  -3  245.68    9.20
  -5   1  -3  241.68    9.50
   5  -1   3  253.47    9.50
   5  -1   3  262.27    7.30
   5  -1   3  268.87    6.70
   5  -1   3  242.88    6.70
   5  -1   3  258.37    9.60
  -6   1  -3  166.98    4.50
  -6   1  -3  175.88    4.60
  -6   1  -3  174.28    4.30
  -6   1  -3  189.28    8.10
  -6   1  -3  183.28    4.90
   6  -1   3  164.38    7.90
   6  -1   3  176.08    4.90
   6  -1   3  172.38    4.50
   6  -1   3  173.38    5.10
   6  -1   3  179.78    4.70
   6  -1   3  176.68    5.20
   6  -1   3  169.18    7.80
   6  -1   3  168.08    4.60
   6  -1   3  176.38    5.90
   6  -1   3  173.68    4.60
  -7   1  -3   20.60    1.10
  -7   1  -3   21.90    1.10
  -7   1  -3   24.20    3.40
  -7   1  -3   19.10    3.00
  -7   1  -3   19.10    1.50
  -7   1  -3   23.60    1.50
  -7   1  -3   20.20    1.10
  -7   1  -3   21.10    1.00
   7  -1   3   21.20    1.30
   7  -1   3   30.60    4.20
   7  -1   3   23.00    1.20
   7  -1   3   18.90    3.00
   7  -1   3   20.80    1.10
   7  -1   3   18.10    1.40
   7  -1   3   20.80    1.20
   7  -1   3   20.70    1.50
   7  -1   3   21.60    1.90
  -8   1  -3   25.10    3.60
  -8   1  -3   34.80    1.60
  -8   1  -3   35.00    2.00
  -8   1  -3   33.90    1.50
  -8   1  -3   34.50    2.10
   8  -1   3   37.20    2.70
   8  -1   3   32.80    1.60
   8  -1   3   35.90    2.10
   8  -1   3   38.70    2.70
   8  -1   3   33.00    1.60
   8  -1   3   33.40    1.60
   8  -1   3   33.00    2.10
  -9   1  -3   50.79    2.90
  -9   1  -3   54.29    2.70
   9  -1   3   54.69    4.00
   9  -1   3   51.99    2.00
   9   0  -3   36.00    2.20
   9   0  -3   39.00    2.90
   9   0  -3   31.20    3.90
   9   0  -3   31.00    2.30
  -9   0   3   32.70    2.00
  -9   0   3   35.20    3.80
  -9   0   3   35.10    2.10
   8   0  -3   14.40    1.90
   8   0  -3   13.40    2.70
   8   0  -3   12.60    1.50
   8   0  -3   12.30    1.70
   8   0  -3   11.10    1.50
   8   0  -3   12.30    1.00
   8   0  -3   12.90    0.80
  -8   0   3   11.90    1.20
  -8   0   3   10.40    0.90
  -8   0   3   12.60    1.10
  -8   0   3   13.60    2.40
  -8   0   3   14.00    2.00
   7   0  -3    1.90    0.40
   7   0  -3    2.00    0.50
   7   0  -3    2.30    0.40
   7   0  -3    2.30    0.40
   7   0  -3    2.10    0.70
   7   0  -3    1.60    0.60
   7   0  -3    1.00    1.50
   7   0  -3    2.50    1.50
   7   0  -3    1.60    0.50
  -7   0   3    1.80    0.70
  -7   0   3    1.60    0.50
  -7   0   3    1.80    0.40
  -7   0   3    3.00    0.70
  -7   0   3    5.50    1.70
  -7   0   3    2.20    1.50
   6   0  -3    8.50    1.10
   6   0  -3    8.20    0.60
   6   0  -3    7.10    0.60
   6   0  -3   10.70    0.80
   6   0  -3    7.50    0.60
   6   0  -3    9.20    2.00
   6   0  -3    8.80    2.00
   6   0  -3    7.80    1.00
   6   0  -3    8.50    1.10
   6   0  -3    8.60    1.20
   6   0  -3    8.50    0.60
  -6   0   3    8.60    1.30
  -6   0   3    6.80    0.80
  -6   0   3    9.30    1.40
  -6   0   3    5.50    0.80
  -6   0   3    9.20    0.60
  -6   0   3    7.20    1.70
  -6   0   3    9.80    2.00
  -6   0   3    8.20    0.60
  -6   0   3    8.40    0.70
   5   0  -3    0.80    0.30
   5   0  -3    0.60    0.30
   5   0  -3    1.80    1.00
   5   0  -3    0.60    0.30
   5   0  -3    1.90    0.50
   5   0  -3    0.90    0.30
   5   0  -3    1.00    0.90
   5   0  -3    0.70    0.20
   5   0  -3    0.60    0.20
   5   0  -3    1.10    0.40
   5   0  -3    1.30    0.30
   5   0  -3    1.10    0.30
  -5   0   3    1.50    0.40
  -5   0   3    1.00    0.30
  -5   0   3    0.80    0.20
  -5   0   3    2.10    1.10
  -5   0   3    0.90    0.80
  -5   0   3    1.60    0.60
  -5   0   3    1.20    0.30
  -5   0   3    0.80    0.30
  -5   0   3    1.60    0.60
   4   0  -3  274.27    9.20
   4   0  -3  280.97    9.20
  -4   0   3  276.87    9.00
  -4   0   3  286.77    9.10
   3   0  -3  121.39    5.30
   3   0  -3  116.09    5.00
  -3   0   3  126.79    5.20
  -3   0   3  123.19    5.20
  -3   0   3  123.69    3.80
   2   0  -3  475.05   13.20
   2   0  -3  470.75   12.80
  -2   0   3  477.95   12.90
  -2   0   3  461.45   12.90
   1   0  -3    0.20    0.10
   1   0  -3    0.10    0.10
   1   0  -3    1.00    0.20
   1   0  -3    0.00    0.60
   1   0  -3    0.30    0.10
   1   0  -3    0.20    0.10
   1   0  -3    0.10    0.10
   1   0  -3    0.20    0.40
   1   0  -3    0.20    0.10
   1   0  -3    0.10    0.10
   1   0  -3    0.40    0.10
  -1   0   3    0.20    0.10
  -1   0   3    0.00    0.10
  -1   0   3    0.30    0.10
  -1   0   3    0.20    0.10
  -1   0   3    0.30    0.50
  -1   0   3    0.40    0.10
  -1   0   3    0.20    0.10
  -1   0   3    0.20    0.10
  -1   0   3    1.00    0.20
  -1   0   3    0.10    0.10
  -1   0   3    0.80    0.20
  -1   0   3    0.00    0.40
   0   0  -3  351.66   10.40
   0   0  -3  347.77   10.10
   0   0   3  340.27   10.20
   0   0   3  352.16   10.20
  -1   0  -3  185.38    6.60
   1   0   3  208.78    7.10
  -2   0  -3   95.89    2.70
  -2   0  -3   90.69    4.40
   2   0   3   97.29    4.60
   2   0   3   93.49    2.60
   2   0   3   95.39    4.40
  -3   0  -3  826.22   20.10
  -3   0  -3  807.02   20.40
   3   0   3  769.72   20.20
   3   0   3  778.72   20.20
  -4   0  -3  288.77    9.30
  -4   0  -3  283.87    9.60
   4   0   3  287.27    9.50
   4   0   3  291.67    9.60
  -5   0  -3    0.50    0.30
  -5   0  -3    0.10    0.80
  -5   0  -3    0.90    0.20
  -5   0  -3    0.00    0.90
  -5   0  -3    0.70    0.20
  -5   0  -3    0.50    0.20
  -5   0  -3    0.60    0.20
  -5   0  -3    0.30    0.30
   5   0   3    0.50    0.20
   5   0   3    0.50    0.90
   5   0   3    0.60    0.30
   5   0   3    0.90    0.20
   5   0   3    0.70    0.20
   5   0   3    0.50    0.20
   5   0   3    0.90    0.30
   5   0   3    1.30    0.60
   5   0   3    0.40    0.90
   5   0   3    0.50    0.30
   5   0   3    0.50    0.20
  -6   0  -3  346.37   11.10
  -6   0  -3  349.37   11.50
   6   0   3  347.47    8.70
   6   0   3  351.16   11.50
   6   0   3  368.76   10.00
   6   0   3  348.27   11.30
  -7   0  -3  141.39    3.50
  -7   0  -3  143.79    4.80
  -7   0  -3  144.49    3.90
  -7   0  -3  141.09    3.80
  -7   0  -3  140.59    6.50
  -7   0  -3  141.79    3.70
  -7   0  -3  135.39    6.20
  -7   0  -3  140.19    4.40
   7   0   3  141.39    5.60
   7   0   3  137.59    3.90
   7   0   3  132.29    6.30
   7   0   3  137.89    6.50
   7   0   3  143.39    4.00
   7   0   3  140.39    3.80
   7   0   3  135.99    4.20
   7   0   3  134.89    4.40
   7   0   3  139.69    4.10
  -8   0  -3    8.40    0.70
  -8   0  -3    8.70    0.70
  -8   0  -3   10.10    1.30
  -8   0  -3    7.70    1.20
  -8   0  -3    6.00    1.70
   8   0   3    8.70    2.50
   8   0   3    9.70    1.10
   8   0   3    7.20    1.40
   8   0   3   10.10    1.70
   8   0   3    8.10    0.70
  -9   0  -3   47.90    2.50
  -9   0  -3   44.10    3.60
  -9   0  -3   48.80    2.80
   9   0   3   41.40    4.00
   9   0   3   45.90    3.50
   9   0   3   45.30    3.30
   9  -1  -3  199.28    5.30
   9  -1  -3  197.48    9.80
   9  -1  -3  196.18    5.80
   9  -1  -3  201.88    6.90
  -9   1   3  208.08    6.20
  -9   1   3  201.28    9.30
  -9   1   3  198.68    5.80
  -9   1   3  202.68    6.30
   8  -1  -3    1.00    0.40
   8  -1  -3    1.20    0.30
   8  -1  -3    2.10    1.90
   8  -1  -3    0.90    0.30
   8  -1  -3    1.20    0.40
   8  -1  -3    1.30    0.60
   8  -1  -3    1.50    0.40
  -8   1   3    1.40    0.50
  -8   1   3    1.00    0.40
  -8   1   3    1.40    0.50
  -8   1   3    2.10    0.90
  -8   1   3    0.80    1.70
   7  -1  -3   99.69    3.30
   7  -1  -3  103.29    3.10
   7  -1  -3  102.59    4.00
   7  -1  -3   97.49    3.10
   7  -1  -3  102.79    2.90
   7  -1  -3  100.19    3.30
   7  -1  -3   97.49    6.00
   7  -1  -3   97.59    6.20
   7  -1  -3   95.99    3.40
  -7   1   3  102.59    3.40
  -7   1   3   99.99    4.40
  -7   1   3   96.89    6.10
  -7   1   3  100.59    3.60
  -7   1   3  103.99    3.10
  -7   1   3   96.59    5.70
  -7   1   3  107.19    4.40
   6  -1  -3  198.48    5.90
   6  -1  -3  200.08    5.30
   6  -1  -3  201.28    5.10
   6  -1  -3  202.48    8.60
   6  -1  -3  196.28    5.30
   6  -1  -3  190.08    8.30
  -6   1   3  194.28    5.30
  -6   1   3  194.18    5.40
  -6   1   3  190.18    8.10
  -6   1   3  188.08    6.30
  -6   1   3  185.38    8.30
   5  -1  -3   68.49    1.90
   5  -1  -3   64.79    2.30
   5  -1  -3   65.19    2.50
   5  -1  -3   72.29    2.40
   5  -1  -3   70.69    2.30
   5  -1  -3   70.49    2.20
   5  -1  -3   73.39    2.80
   5  -1  -3   71.29    4.50
   5  -1  -3   69.79    2.10
   5  -1  -3   69.39    2.40
   5  -1  -3   70.09    4.50
  -5   1   3   69.69    1.90
  -5   1   3   66.79    4.30
  -5   1   3   71.09    2.00
  -5   1   3   70.59    2.50
  -5   1   3   66.49    4.40
  -5   1   3   69.19    3.00
  -5   1   3   69.89    2.50
  -5   1   3   68.09    2.00
  -5   1   3   71.79    2.30
  -5   1   3   70.69    2.40
  -5   1   3   70.49    3.10
   4  -1  -3   15.60    0.70
   4  -1  -3   14.60    0.90
   4  -1  -3   14.30    0.80
   4  -1  -3   15.20    0.70
   4  -1  -3   16.90    0.90
   4  -1  -3   15.50    1.00
   4  -1  -3   15.60    1.10
   4  -1  -3   12.60    2.10
   4  -1  -3   15.30    0.90
   4  -1  -3   16.00    0.90
   4  -1  -3   14.50    2.20
  -4   1   3   14.30    0.90
  -4   1   3   15.30    0.90
  -4   1   3   14.60    0.90
  -4   1   3   15.20    0.70
  -4   1   3   15.20    0.90
  -4   1   3   15.70    0.90
  -4   1   3   15.50    1.20
  -4   1   3   14.00    2.00
  -4   1   3   14.00    1.10
  -4   1   3   15.40    0.70
   3  -1  -3  342.27   10.80
   3  -1  -3  323.57   10.50
  -3   1   3  334.17   10.50
  -3   1   3  335.57   10.50
   2  -1  -3  766.42   19.20
   2  -1  -3  706.53   18.80
  -2   1   3  732.43   18.90
  -2   1   3  733.53   18.90
   1  -1  -3   68.19    2.00
   1  -1  -3   69.59    3.70
   1  -1  -3   65.29    3.70
   1  -1  -3   68.79    2.10
   1  -1  -3   67.49    2.00
  -1   1   3   68.39    3.70
  -1   1   3   70.89    2.00
  -1   1   3   70.69    2.10
  -1   1   3   70.59    3.70
   0  -1  -3  270.57    8.50
   0  -1  -3  273.97   10.00
   0   1   3  269.67    8.60
   0   1   3  260.37    8.50
  -1  -1  -3  284.27    9.10
   1   1   3  289.77    9.00
   1   1   3  281.07    8.90
  -2  -1  -3  558.54   14.60
   2   1   3  548.35   14.80
  -3  -1  -3  554.94   14.70
  -3  -1  -3  561.74   15.10
   3   1   3  542.95   14.90
   3   1   3  564.14   15.00
  -4  -1  -3   81.59    4.30
  -4  -1  -3   81.39    2.30
  -4  -1  -3   81.49    3.00
  -4  -1  -3   84.79    2.10
  -4  -1  -3   88.69    2.40
  -4  -1  -3   87.09    2.60
  -4  -1  -3   86.39    2.40
  -4  -1  -3   80.49    2.80
  -4  -1  -3   82.79    2.50
   4   1   3   81.89    2.70
   4   1   3   82.29    2.60
   4   1   3   82.29    2.20
   4   1   3   85.09    2.40
   4   1   3   86.09    4.30
   4   1   3   82.49    2.20
   4   1   3   86.39    2.50
   4   1   3   87.09    2.40
   4   1   3   84.39    2.20
   4   1   3   84.79    2.30
   4   1   3   87.29    2.70
   4   1   3   83.69    4.30
   4   1   3   86.19    2.40
  -5  -1  -3  104.09    4.00
  -5  -1  -3  106.39    3.00
  -5  -1  -3  102.99    3.80
  -5  -1  -3  106.69    3.20
  -5  -1  -3  105.99    2.80
  -5  -1  -3  102.09    3.10
  -5  -1  -3  109.19    4.70
  -5  -1  -3  106.29    2.90
   5   1   3  109.89    6.30
   5   1   3  104.29    2.80
   5   1   3  104.69    2.90
   5   1   3  106.29    2.90
   5   1   3  112.29    3.10
   5   1   3  107.69    2.80
   5   1   3  107.79    2.80
   5   1   3  109.39    3.10
   5   1   3  110.79    3.30
   5   1   3  107.29    5.00
   5   1   3  105.49    4.10
  -6  -1  -3   33.00    1.60
  -6  -1  -3   33.30    2.80
  -6  -1  -3   37.50    2.70
  -6  -1  -3   31.20    1.90
  -6  -1  -3   33.20    1.20
  -6  -1  -3   36.40    2.10
  -6  -1  -3   33.10    1.20
  -6  -1  -3   34.00    1.60
  -6  -1  -3   34.90    1.50
   6   1   3   34.30    2.80
   6   1   3   35.70    1.60
   6   1   3   33.90    1.30
   6   1   3   35.10    1.40
   6   1   3   30.00    1.50
   6   1   3   33.00    1.20
   6   1   3   33.30    1.40
   6   1   3   30.70    2.80
   6   1   3   30.80    2.30
  -7  -1  -3  380.66   11.30
  -7  -1  -3  410.36   11.20
   7   1   3  386.26   11.40
   7   1   3  410.26   11.50
   7   1   3  424.56   11.80
  -8  -1  -3   29.50    2.20
  -8  -1  -3   26.10    1.90
  -8  -1  -3   29.40    2.10
  -8  -1  -3   29.80    1.80
   8   1   3   26.40    2.40
   8   1   3   29.30    2.20
   8   1   3   29.90    2.40
   8   1   3   28.50    2.30
  -9  -1  -3   10.40    1.30
  -9  -1  -3   11.20    1.60
   9  -2  -3   50.79    2.10
   9  -2  -3   48.00    2.10
   9  -2  -3   51.19    3.30
   9  -2  -3   45.20    6.30
  -9   2   3   52.19    2.70
  -9   2   3   45.80    5.80
  -9   2   3   53.59    2.60
   8  -2  -3    1.50    0.60
   8  -2  -3    0.90    0.40
   8  -2  -3    1.00    0.40
   8  -2  -3    0.60    2.00
   8  -2  -3    0.80    0.40
   8  -2  -3    1.10    0.30
   8  -2  -3    1.00    0.40
  -8   2   3    1.40    0.70
  -8   2   3    0.70    1.90
  -8   2   3    2.20    0.60
  -8   2   3    1.10    0.50
  -8   2   3    0.70    0.40
   7  -2  -3  106.19    3.60
   7  -2  -3  107.69    4.20
   7  -2  -3  105.59    3.40
   7  -2  -3  106.39    3.50
   7  -2  -3  103.59    3.40
   7  -2  -3  110.49    3.20
   7  -2  -3  106.49    3.50
   7  -2  -3  102.59    6.90
  -7   2   3  109.09    3.80
  -7   2   3  113.19    3.80
  -7   2   3  108.79    4.60
  -7   2   3  104.79    3.40
  -7   2   3  102.29    6.40
  -7   2   3  109.09    3.80
  -7   2   3  105.29    3.00
   6  -2  -3   65.49    2.80
   6  -2  -3   63.39    2.40
   6  -2  -3   60.59    2.50
   6  -2  -3   61.99    5.00
   6  -2  -3   62.99    2.10
   6  -2  -3   66.89    5.00
   6  -2  -3   67.19    2.30
   6  -2  -3   60.89    2.30
   6  -2  -3   60.39    2.30
  -6   2   3   61.49    2.00
  -6   2   3   55.39    4.50
  -6   2   3   60.39    2.50
  -6   2   3   66.89    5.10
  -6   2   3   67.59    3.20
  -6   2   3   65.29    2.30
  -6   2   3   61.69    1.90
  -6   2   3   61.99    3.10
  -6   2   3   65.69    2.10
  -6   2   3   57.69    2.40
   5  -2  -3  145.09    4.20
   5  -2  -3  140.39    4.20
   5  -2  -3  145.89    4.10
   5  -2  -3  149.39    7.30
   5  -2  -3  148.99    7.20
   5  -2  -3  149.39    4.60
   5  -2  -3  146.59    4.30
  -5   2   3  137.59    4.20
  -5   2   3  143.09    4.90
  -5   2   3  148.19    3.70
  -5   2   3  145.29    4.10
  -5   2   3  142.99    4.90
  -5   2   3  146.29    3.80
  -5   2   3  145.99    7.00
   4  -2  -3   63.89    1.90
   4  -2  -3   61.39    4.30
   4  -2  -3   64.59    2.10
   4  -2  -3   58.29    4.20
   4  -2  -3   60.89    2.20
   4  -2  -3   60.19    2.40
   4  -2  -3   63.79    2.30
   4  -2  -3   61.99    1.90
   4  -2  -3   63.19    2.10
   4  -2  -3   60.49    2.10
   4  -2  -3   60.79    2.20
  -4   2   3   59.09    2.00
  -4   2   3   62.09    2.10
  -4   2   3   62.99    2.20
  -4   2   3   62.49    2.60
  -4   2   3   62.39    1.90
  -4   2   3   59.19    4.20
  -4   2   3   61.79    1.60
  -4   2   3   59.89    4.20
  -4   2   3   61.09    1.90
  -4   2   3   58.99    2.20
   3  -2  -3   12.00    0.80
   3  -2  -3   13.50    0.70
   3  -2  -3   12.70    0.70
   3  -2  -3   12.10    0.90
   3  -2  -3   12.00    0.80
   3  -2  -3   12.20    2.10
   3  -2  -3   16.20    2.60
   3  -2  -3   11.10    0.70
   3  -2  -3   12.10    0.80
   3  -2  -3   13.10    0.80
  -3   2   3   12.40    1.00
  -3   2   3   15.50    1.00
  -3   2   3   11.60    0.70
  -3   2   3   11.40    0.70
  -3   2   3   11.00    0.50
  -3   2   3   13.70    0.80
  -3   2   3   13.80    2.40
  -3   2   3   11.20    0.80
  -3   2   3   12.80    0.80
  -3   2   3   11.20    2.10
  -3   2   3   12.10    0.70
   2  -2  -3  336.97   11.10
   2  -2  -3  348.77   11.30
  -2   2   3  356.16   11.20
  -2   2   3  359.76   11.20
   1  -2  -3  198.28    7.40
   1  -2  -3  190.88    7.50
  -1   2   3  198.98    7.40
  -1   2   3  209.68    7.60
   0  -2  -3 1432.96   33.50
   0  -2  -3 1425.06   33.80
   0   2   3 1425.96   33.60
   0   2   3 1463.95   33.70
  -1  -2  -3   54.09    1.70
  -1  -2  -3   52.19    1.70
  -1  -2  -3   53.69    1.70
  -1  -2  -3   54.99    1.80
  -1  -2  -3   52.39    1.60
  -1  -2  -3   49.70    3.30
  -1  -2  -3   53.39    1.50
  -1  -2  -3   55.79    1.80
  -1  -2  -3   54.59    1.70
   1   2   3   53.39    3.30
   1   2   3   54.09    1.70
   1   2   3   50.59    3.20
   1   2   3   56.09    1.80
   1   2   3   53.89    1.70
   1   2   3   53.09    1.90
   1   2   3   53.89    1.50
   1   2   3   54.89    1.80
   1   2   3   52.99    1.80
   1   2   3   53.89    1.70
   1   2   3   53.89    1.50
  -2  -2  -3  929.21   23.00
  -2  -2  -3  955.30   23.60
   2   2   3  969.80   23.30
   2   2   3  965.80   23.50
  -3  -2  -3  275.67    8.50
   3   2   3  263.97    8.50
  -4  -2  -3  345.37   10.00
  -4  -2  -3  353.06   10.50
   4   2   3  354.36   10.50
   4   2   3  344.47   10.20
  -5  -2  -3  111.09    5.00
  -5  -2  -3  127.69    4.30
  -5  -2  -3  122.09    3.10
  -5  -2  -3  124.39    3.60
  -5  -2  -3  128.89    4.90
  -5  -2  -3  124.69    3.50
  -5  -2  -3  127.09    3.30
  -5  -2  -3  124.29    3.30
  -5  -2  -3  119.59    4.00
   5   2   3  127.29    3.30
   5   2   3  123.79    3.30
   5   2   3  119.59    5.00
   5   2   3  127.59    3.70
   5   2   3  124.69    3.30
   5   2   3  123.69    3.30
   5   2   3  125.69    3.10
   5   2   3  125.09    3.40
   5   2   3  125.49    3.50
   5   2   3  119.99    4.90
   5   2   3  124.89    3.10
   5   2   3  123.99    3.10
  -6  -2  -3   10.80    1.60
  -6  -2  -3    7.40    1.10
  -6  -2  -3    8.90    0.80
  -6  -2  -3   10.10    1.40
  -6  -2  -3    9.70    0.70
  -6  -2  -3   10.20    1.50
   6   2   3   12.60    1.60
   6   2   3   10.00    0.60
   6   2   3    9.80    0.50
   6   2   3    6.80    1.30
   6   2   3   10.50    1.10
   6   2   3    9.20    0.60
   6   2   3   10.80    0.70
   6   2   3    9.60    1.50
   6   2   3    8.20    0.70
   6   2   3    9.90    0.60
   6   2   3    8.70    0.70
   6   2   3    9.80    0.80
   6   2   3    9.20    0.70
  -7  -2  -3   78.39    3.40
  -7  -2  -3   80.89    2.90
  -7  -2  -3   76.99    3.60
   7   2   3   73.59    4.00
   7   2   3   81.39    2.90
  -8  -2  -3    1.70    0.50
  -8  -2  -3    2.70    0.80
   8   2   3    2.30    0.80
   8   2   3    1.40    0.80
   9  -3  -3  107.79    4.30
   9  -3  -3  124.69    4.10
   9  -3  -3  125.79    3.90
   9  -3  -3  122.89    5.40
  -9   3   3  125.69    4.60
  -9   3   3  122.39    4.40
   8  -3  -3   72.99    2.60
   8  -3  -3   68.19    2.70
   8  -3  -3   61.29    3.60
   8  -3  -3   78.99    7.00
   8  -3  -3   69.59    2.90
   8  -3  -3   70.79    3.40
  -8   3   3   63.59    6.00
  -8   3   3   70.69    3.10
  -8   3   3   60.79    3.80
  -8   3   3   70.79    3.20
  -8   3   3   71.19    3.00
   7  -3  -3    5.00    0.80
   7  -3  -3    5.90    2.70
   7  -3  -3    7.20    1.20
   7  -3  -3    5.90    0.90
   7  -3  -3    5.70    0.90
   7  -3  -3    5.20    0.80
   7  -3  -3    6.50    0.80
   7  -3  -3    5.90    0.90
  -7   3   3    8.50    1.10
  -7   3   3    5.20    1.10
  -7   3   3    7.10    0.80
  -7   3   3    5.50    1.00
  -7   3   3    6.10    0.80
  -7   3   3    5.60    1.00
  -7   3   3    6.80    2.40
  -7   3   3    5.80    0.70
   6  -3  -3   67.59    5.40
   6  -3  -3   70.09    3.00
   6  -3  -3   66.09    2.70
   6  -3  -3   58.39    2.50
   6  -3  -3   62.59    2.50
   6  -3  -3   67.99    2.60
   6  -3  -3   66.99    2.30
   6  -3  -3   68.59    2.60
   6  -3  -3   75.09    5.90
  -6   3   3   65.99    2.80
  -6   3   3   70.09    2.70
  -6   3   3   67.59    5.40
  -6   3   3   66.19    2.30
  -6   3   3   65.39    2.10
  -6   3   3   68.99    5.60
  -6   3   3   69.79    2.60
  -6   3   3   66.09    3.30
  -6   3   3   64.99    2.70
  -6   3   3   64.39    3.20
   5  -3  -3   11.30    1.00
   5  -3  -3   10.70    0.90
   5  -3  -3   11.30    0.90
   5  -3  -3   10.10    0.90
   5  -3  -3   10.90    2.60
   5  -3  -3    9.50    0.80
   5  -3  -3   11.00    1.00
   5  -3  -3   10.50    0.90
   5  -3  -3   15.30    3.10
   5  -3  -3   12.20    0.80
  -5   3   3   10.90    0.90
  -5   3   3   10.20    0.70
  -5   3   3   12.20    2.60
  -5   3   3   10.00    0.90
  -5   3   3   10.90    0.50
  -5   3   3   10.80    2.50
  -5   3   3   10.70    1.00
  -5   3   3   11.30    0.80
  -5   3   3    9.50    1.30
  -5   3   3    8.80    1.20
   4  -3  -3  106.39    6.20
   4  -3  -3  106.79    3.30
   4  -3  -3  109.79    3.50
   4  -3  -3  106.19    3.30
   4  -3  -3  100.59    6.10
   4  -3  -3  105.89    3.20
   4  -3  -3  106.39    3.20
   4  -3  -3  106.09    3.40
   4  -3  -3  107.69    3.10
   4  -3  -3  109.79    3.20
  -4   3   3   99.89    3.20
  -4   3   3  105.79    3.70
  -4   3   3  108.29    2.70
  -4   3   3  103.69    3.00
  -4   3   3   98.99    6.10
  -4   3   3  103.29    3.20
  -4   3   3  105.19    3.00
  -4   3   3  105.69    3.30
  -4   3   3  112.59    3.20
  -4   3   3  115.09    6.30
  -4   3   3  101.69    3.40
   3  -3  -3  271.37   11.60
   3  -3  -3  243.98    9.70
  -3   3   3  249.68    9.70
  -3   3   3  240.58    9.70
   2  -3  -3   67.09    2.20
   2  -3  -3   59.99    4.30
   2  -3  -3   67.79    2.00
   2  -3  -3   69.29    2.20
   2  -3  -3   67.39    2.30
   2  -3  -3   66.29    2.30
   2  -3  -3   66.99    4.50
   2  -3  -3   65.69    2.10
   2  -3  -3   66.49    2.20
   2  -3  -3   64.79    2.20
  -2   3   3   69.19    4.40
  -2   3   3   67.49    2.20
  -2   3   3   70.49    2.40
  -2   3   3   66.99    2.30
  -2   3   3   63.09    4.30
  -2   3   3   69.39    2.10
  -2   3   3   66.59    2.00
  -2   3   3   65.49    1.60
  -2   3   3   68.59    2.10
  -2   3   3   64.69    2.20
  -2   3   3   69.69    2.40
   1  -3  -3  107.59    3.20
   1  -3  -3  120.99    5.90
   1  -3  -3  114.29    3.10
   1  -3  -3  111.19    3.30
   1  -3  -3  108.19    3.10
   1  -3  -3  115.19    5.70
  -1   3   3  108.39    3.20
  -1   3   3  107.59    5.50
  -1   3   3  111.79    5.60
  -1   3   3  114.29    3.20
  -1   3   3  110.69    3.30
  -1   3   3  111.99    3.20
  -1   3   3  111.29    2.70
   0  -3  -3 1736.73   40.70
   0  -3  -3 1766.62   41.10
   0   3   3 1726.63   40.80
   0   3   3 1777.02   40.90
  -1  -3  -3   56.89    1.50
  -1  -3  -3   54.69    1.50
  -1  -3  -3   56.99    1.80
  -1  -3  -3   54.09    1.80
  -1  -3  -3   57.59    2.00
  -1  -3  -3   56.39    1.90
  -1  -3  -3   57.59    1.90
  -1  -3  -3   58.39    3.60
  -1  -3  -3   54.09    1.80
  -1  -3  -3   54.39    3.70
   1   3   3   56.29    1.90
   1   3   3   56.09    1.90
   1   3   3   53.29    1.40
   1   3   3   56.19    1.80
   1   3   3   52.39    1.70
   1   3   3   55.89    2.00
   1   3   3   55.89    1.90
   1   3   3   52.79    1.80
   1   3   3   52.49    3.60
   1   3   3   57.39    3.60
   1   3   3   55.89    1.80
   1   3   3   52.59    1.60
  -2  -3  -3    1.80    1.00
  -2  -3  -3    2.20    0.40
  -2  -3  -3    2.30    0.20
  -2  -3  -3    1.50    0.30
  -2  -3  -3    1.80    0.20
  -2  -3  -3    1.70    0.40
  -2  -3  -3    1.60    0.30
  -2  -3  -3    1.40    0.40
  -2  -3  -3    1.60    1.00
  -2  -3  -3    1.60    0.30
  -2  -3  -3    1.20    0.30
  -2  -3  -3    1.30    0.20
   2   3   3    1.70    0.30
   2   3   3    1.60    0.30
   2   3   3    0.80    0.80
   2   3   3    2.40    0.30
   2   3   3    1.40    0.30
   2   3   3    1.90    0.40
   2   3   3    1.70    0.40
   2   3   3    1.90    0.30
   2   3   3    1.70    0.30
   2   3   3    1.00    0.90
   2   3   3    1.30    0.30
   2   3   3    1.40    0.30
  -3  -3  -3   32.10    1.50
  -3  -3  -3   32.00    1.30
  -3  -3  -3   30.50    1.20
  -3  -3  -3   30.40    2.70
  -3  -3  -3   34.90    2.60
  -3  -3  -3   29.90    1.60
  -3  -3  -3   31.90    1.20
  -3  -3  -3   32.90    1.40
   3   3   3   31.40    1.10
   3   3   3   30.00    1.20
   3   3   3   31.50    2.60
   3   3   3   31.90    1.30
   3   3   3   31.30    1.20
   3   3   3   34.00    2.80
   3   3   3   30.70    1.20
   3   3   3   33.40    1.40
   3   3   3   31.80    1.20
   3   3   3   31.50    1.40
   3   3   3   32.40    1.50
   3   3   3   31.80    1.50
  -4  -3  -3   45.10    3.20
  -4  -3  -3   47.60    1.50
  -4  -3  -3   49.20    1.80
  -4  -3  -3   50.39    1.70
  -4  -3  -3   49.50    3.00
  -4  -3  -3   48.40    2.30
  -4  -3  -3   49.10    1.60
  -4  -3  -3   47.50    2.10
   4   3   3   50.19    1.70
   4   3   3   46.60    1.80
   4   3   3   52.59    1.60
   4   3   3   50.89    1.60
   4   3   3   53.29    1.90
   4   3   3   47.50    3.10
   4   3   3   51.19    1.80
   4   3   3   49.00    1.50
   4   3   3   52.39    2.00
   4   3   3   48.60    1.90
   4   3   3   50.49    3.00
  -5  -3  -3   29.10    1.10
  -5  -3  -3   27.30    1.20
  -5  -3  -3   26.50    2.30
  -5  -3  -3   31.30    2.20
  -5  -3  -3   26.70    1.80
  -5  -3  -3   28.60    1.10
  -5  -3  -3   29.90    1.30
  -5  -3  -3   29.40    1.80
   5   3   3   29.20    1.00
   5   3   3   27.30    1.20
   5   3   3   28.10    1.00
   5   3   3   28.40    1.00
   5   3   3   31.10    1.40
   5   3   3   29.30    2.40
   5   3   3   27.90    1.10
   5   3   3   26.10    2.20
   5   3   3   28.50    1.50
   5   3   3   27.80    1.30
   5   3   3   26.30    1.30
  -6  -3  -3   12.40    1.30
  -6  -3  -3   13.10    1.60
  -6  -3  -3   11.40    0.90
  -6  -3  -3   11.10    0.80
   6   3   3   10.50    1.30
   6   3   3   12.00    1.80
   6   3   3   12.30    1.00
  -7  -3  -3   24.00    1.80
  -7  -3  -3   26.60    2.10
  -7  -3  -3   24.70    1.40
   7   3   3   24.10    2.70
   7   3   3   23.20    2.00
   7   3   3   23.80    1.50
  -8  -3  -3    1.80    0.70
  -8  -3  -3    1.50    0.50
   8   3   3    2.60    1.30
   8   3   3    3.20    1.10
   9  -4  -3   41.00    2.00
   9  -4  -3   37.80    2.10
   9  -4  -3   41.70    2.70
  -9   4   3   40.00    2.40
  -9   4   3   33.00    2.30
   8  -4  -3    7.40    1.20
   8  -4  -3   11.50    1.40
   8  -4  -3   12.10    1.30
   8  -4  -3   11.90    1.00
   8  -4  -3   11.20    6.60
  -8   4   3    9.60    1.30
  -8   4   3    8.40    1.20
   7  -4  -3   44.40    6.10
   7  -4  -3   53.29    2.80
   7  -4  -3   49.10    2.90
   7  -4  -3   53.79    2.10
   7  -4  -3   55.19    2.70
   7  -4  -3   50.69    2.40
   7  -4  -3   52.39    2.40
   7  -4  -3   51.59    2.40
  -7   4   3   55.49    2.20
  -7   4   3   54.19    2.10
  -7   4   3   55.59    2.50
  -7   4   3   54.29    2.60
  -7   4   3   63.19    6.20
  -7   4   3   55.59    2.80
  -7   4   3   50.59    3.10
   6  -4  -3    6.90    1.00
   6  -4  -3    7.30    0.90
   6  -4  -3    6.00    2.70
   6  -4  -3    6.80    0.90
   6  -4  -3    7.90    1.20
   6  -4  -3    6.30    2.50
   6  -4  -3    6.60    0.80
   6  -4  -3   12.20    1.20
  -6   4   3    8.50    0.90
  -6   4   3    7.90    2.80
  -6   4   3    8.70    0.80
  -6   4   3    9.00    3.10
  -6   4   3    8.20    0.80
  -6   4   3    8.20    1.00
  -6   4   3    7.10    1.20
  -6   4   3    7.30    0.40
  -6   4   3    7.30    1.10
  -6   4   3    6.80    1.20
  -6   4   3    6.40    0.90
   5  -4  -3    1.70    0.50
   5  -4  -3    0.10    1.40
   5  -4  -3    1.50    0.50
   5  -4  -3    1.30    0.40
   5  -4  -3    1.50    0.50
   5  -4  -3    1.20    0.40
   5  -4  -3    1.20    0.50
   5  -4  -3    1.70    0.40
   5  -4  -3    1.80    0.50
  -5   4   3    1.40    0.40
  -5   4   3    1.60    0.60
  -5   4   3    1.00    1.50
  -5   4   3    1.10    0.40
  -5   4   3    1.20    0.30
  -5   4   3    1.60    0.60
  -5   4   3    1.00    0.50
  -5   4   3    1.40    1.80
  -5   4   3    1.70    0.50
  -5   4   3    1.60    0.50
  -5   4   3    1.60    0.40
  -5   4   3    1.20    0.40
   4  -4  -3  223.78    5.90
   4  -4  -3  220.98    5.50
   4  -4  -3  212.18    5.70
   4  -4  -3  228.38   10.10
   4  -4  -3  215.28    5.70
   4  -4  -3  213.38   10.00
  -4   4   3  214.48    6.30
  -4   4   3  210.78    6.30
  -4   4   3  224.38    9.90
  -4   4   3  213.18    5.90
  -4   4   3  210.68    9.90
  -4   4   3  212.98    6.10
   3  -4  -3    5.50    0.70
   3  -4  -3    5.60    0.80
   3  -4  -3    7.70    2.30
   3  -4  -3    5.60    0.70
   3  -4  -3    5.00    0.60
   3  -4  -3    5.60    0.70
   3  -4  -3    7.30    2.20
   3  -4  -3    3.90    0.60
   3  -4  -3    5.40    1.00
  -3   4   3    6.20    0.50
  -3   4   3    4.90    0.60
  -3   4   3    4.20    0.60
  -3   4   3    4.70    0.80
  -3   4   3    4.10    0.60
  -3   4   3    5.20    0.80
  -3   4   3    5.80    0.80
  -3   4   3   13.60    2.90
  -3   4   3    3.40    1.80
   2  -4  -3  171.38    4.60
   2  -4  -3  154.78    5.10
   2  -4  -3  168.08    7.90
   2  -4  -3  168.68    4.60
   2  -4  -3  172.58    4.80
   2  -4  -3  168.58    4.50
   2  -4  -3  175.28    8.10
  -2   4   3  168.08    4.50
  -2   4   3  169.08    4.50
  -2   4   3  172.98    4.80
  -2   4   3  160.68    7.70
  -2   4   3  167.28    4.80
  -2   4   3  159.38    7.90
   1  -4  -3  982.10   26.20
   1  -4  -3 1023.30   26.50
  -1   4   3 1010.40   26.30
  -1   4   3  981.00   26.40
   0  -4  -3  108.69    5.80
   0  -4  -3  106.69    5.70
   0  -4  -3  110.19    3.40
   0  -4  -3  111.89    3.10
   0  -4  -3  105.19    2.90
   0  -4  -3  110.59    3.00
   0  -4  -3  111.29    2.90
   0  -4  -3  109.49    3.00
   0  -4  -3  112.79    3.30
   0  -4  -3  107.69    4.00
   0   4   3  109.19    2.90
   0   4   3  113.19    5.80
   0   4   3  115.99    3.00
   0   4   3  112.49    3.20
   0   4   3  109.39    3.20
   0   4   3  113.79    3.10
   0   4   3   96.19    5.50
   0   4   3  107.69    3.40
   0   4   3  108.29    3.30
   0   4   3  111.49    3.30
   0   4   3  109.29    3.20
  -1  -4  -3  781.02   20.90
  -1  -4  -3  753.82   20.90
   1   4   3  802.12   21.10
   1   4   3  773.22   20.80
  -2  -4  -3    6.80    0.60
  -2  -4  -3    7.20    1.70
  -2  -4  -3    6.10    0.80
  -2  -4  -3    7.00    0.80
  -2  -4  -3    8.80    0.70
  -2  -4  -3    5.80    0.70
  -2  -4  -3    9.30    2.10
  -2  -4  -3    6.80    0.60
   2   4   3    6.80    0.60
   2   4   3    6.80    1.70
   2   4   3    5.60    1.60
   2   4   3    4.90    0.60
   2   4   3    6.70    0.60
   2   4   3    6.10    0.50
   2   4   3    6.30    0.50
   2   4   3    6.80    0.90
   2   4   3    8.80    1.10
   2   4   3    6.90    0.80
   2   4   3    6.20    0.60
   2   4   3    7.80    0.60
  -3  -4  -3  171.88    4.60
  -3  -4  -3  169.38    4.60
  -3  -4  -3  167.88    4.80
  -3  -4  -3  163.88    7.00
  -3  -4  -3  170.88    4.30
  -3  -4  -3  173.18    5.00
  -3  -4  -3  160.98    6.60
   3   4   3  167.98    4.10
   3   4   3  172.38    4.80
   3   4   3  154.88    6.50
   3   4   3  168.28    4.60
   3   4   3  169.08    4.30
   3   4   3  165.58    6.80
   3   4   3  167.48    4.30
   3   4   3  164.58    4.30
   3   4   3  177.78    4.50
   3   4   3  164.98    4.70
   3   4   3  171.58    4.30
  -4  -4  -3   -1.80    0.80
  -4  -4  -3    0.70    0.40
  -4  -4  -3    0.20    0.20
  -4  -4  -3    0.20    0.20
  -4  -4  -3    0.60    0.30
   4   4   3    0.50    0.30
   4   4   3    0.20    0.20
   4   4   3    0.20    0.30
   4   4   3    0.00    0.20
   4   4   3    0.20    0.20
   4   4   3    0.60    1.00
   4   4   3    0.30    0.30
   4   4   3    0.60    0.20
   4   4   3    0.30    0.20
   4   4   3    0.30    0.20
   4   4   3    0.30    0.20
  -5  -4  -3  137.39    4.60
  -5  -4  -3  134.69    3.40
  -5  -4  -3  134.19    5.70
  -5  -4  -3  139.69    3.90
  -5  -4  -3  136.79    4.90
  -5  -4  -3  136.99    5.00
   5   4   3  133.19    4.90
   5   4   3  134.59    3.90
   5   4   3  137.59    4.30
   5   4   3  138.09    3.60
   5   4   3  129.49    3.90
   5   4   3  136.09    4.00
  -6  -4  -3   38.80    1.60
  -6  -4  -3   40.80    2.50
  -6  -4  -3   38.60    2.20
   6   4   3   37.00    2.00
   6   4   3   37.80    2.70
  -7  -4  -3   50.19    3.10
  -7  -4  -3   54.59    2.10
  -7  -4  -3   57.79    3.00
   7   4   3   57.99    3.60
   7   4   3   56.09    2.60
   8  -5  -3   63.99    3.30
   8  -5  -3   66.09    2.90
   8  -5  -3   54.49    8.20
   8  -5  -3   65.39    2.60
  -8   5   3   62.69    7.20
  -8   5   3   62.29    3.00
   7  -5  -3  186.48   11.50
   7  -5  -3  196.48    5.80
   7  -5  -3  176.18    5.50
   7  -5  -3  175.18    5.50
   7  -5  -3  183.58    6.00
   7  -5  -3  186.88    6.10
   7  -5  -3  187.38    5.20
   7  -5  -3  176.28    6.00
  -7   5   3  189.28    5.80
  -7   5   3  190.88    5.70
  -7   5   3  180.38    6.40
  -7   5   3  184.78    5.30
  -7   5   3  185.68    5.30
  -7   5   3  180.38    6.60
  -7   5   3  180.28   10.60
   6  -5  -3    1.60    0.60
   6  -5  -3    5.60    3.00
   6  -5  -3    1.30    0.50
   6  -5  -3    2.40    0.70
   6  -5  -3    1.40    0.60
   6  -5  -3    2.20    0.60
   6  -5  -3    1.50    0.40
  -6   5   3    2.90    0.90
  -6   5   3    1.90    0.60
  -6   5   3    1.80    0.50
  -6   5   3    2.10    0.70
  -6   5   3    1.90    0.50
  -6   5   3    1.80    0.50
  -6   5   3    2.40    2.50
  -6   5   3    1.00    0.70
  -6   5   3    1.40    0.40
  -6   5   3    1.90    0.70
   5  -5  -3    0.40    0.30
   5  -5  -3    1.90    2.20
   5  -5  -3    0.40    0.30
   5  -5  -3    0.80    0.40
   5  -5  -3    0.50    0.40
   5  -5  -3    0.30    0.30
   5  -5  -3    0.20    0.20
   5  -5  -3    0.20    0.30
   5  -5  -3    1.50    2.20
  -5   5   3    0.20    0.40
  -5   5   3    0.40    0.30
  -5   5   3    0.50    0.30
  -5   5   3    0.50    0.40
  -5   5   3    0.60    0.40
  -5   5   3    0.60    0.40
  -5   5   3   -1.70    1.80
  -5   5   3    0.90    0.40
  -5   5   3    2.10    0.60
  -5   5   3    0.30    0.30
  -5   5   3   -1.70    1.80
   4  -5  -3  291.97    7.50
   4  -5  -3  294.47    7.10
   4  -5  -3  289.57    7.70
   4  -5  -3  297.47    8.00
   4  -5  -3  293.67   12.50
   4  -5  -3  278.67   12.60
  -4   5   3  294.97    8.10
  -4   5   3  283.97   12.60
  -4   5   3  292.37    8.10
  -4   5   3  294.37    7.50
  -4   5   3  310.27   12.70
  -4   5   3  307.27    7.70
  -4   5   3  296.97    7.80
  -4   5   3  290.87    8.10
  -4   5   3  293.17    7.40
   3  -5  -3    1.70    1.70
   3  -5  -3    0.70    1.70
   3  -5  -3    1.50    0.60
   3  -5  -3    1.30    0.40
   3  -5  -3    1.50    0.40
   3  -5  -3    1.60    0.50
   3  -5  -3    1.00    0.40
   3  -5  -3    1.20    0.40
   3  -5  -3    1.70    0.40
   3  -5  -3    1.40    0.40
  -3   5   3    1.80    0.50
  -3   5   3    1.90    0.50
  -3   5   3    1.30    0.40
  -3   5   3    3.60    2.00
  -3   5   3    1.30    0.30
  -3   5   3    1.00    0.30
  -3   5   3    1.60    0.40
  -3   5   3    1.20    0.50
  -3   5   3    1.20    0.40
  -3   5   3   -1.00    1.20
   2  -5  -3  160.38    4.80
   2  -5  -3  164.78    4.70
   2  -5  -3  162.88    4.60
   2  -5  -3  169.18    8.40
   2  -5  -3  163.48    4.30
   2  -5  -3  156.78    4.50
   2  -5  -3  160.98    4.00
   2  -5  -3  158.18    8.40
   2  -5  -3  157.18    4.30
   2  -5  -3  167.98    4.90
   2  -5  -3  162.68    4.70
  -2   5   3  170.58    8.60
  -2   5   3  157.18    4.40
  -2   5   3  164.78    8.50
  -2   5   3  158.48    4.90
  -2   5   3  164.38    4.60
  -2   5   3  158.48    4.50
  -2   5   3  166.28    4.90
  -2   5   3  164.28    4.40
  -2   5   3  162.68    4.70
  -2   5   3  159.08    3.80
  -2   5   3  161.78    4.60
   1  -5  -3  175.88    4.80
   1  -5  -3  171.98    8.40
   1  -5  -3  170.48    5.00
   1  -5  -3  171.58    8.40
   1  -5  -3  174.08    4.60
   1  -5  -3  169.68    4.40
   1  -5  -3  171.58    4.40
   1  -5  -3  172.88    4.40
   1  -5  -3  171.58    4.90
   1  -5  -3  175.98    4.90
   1  -5  -3  166.18    4.60
  -1   5   3  172.08    4.80
  -1   5   3  178.48    5.10
  -1   5   3  177.88    8.60
  -1   5   3  175.48    4.70
  -1   5   3  175.88    4.70
  -1   5   3  170.38    8.20
  -1   5   3  174.78    4.60
  -1   5   3  173.28    5.10
  -1   5   3  165.08    4.70
  -1   5   3  172.88    4.50
  -1   5   3  169.28    4.20
   0  -5  -3    0.00    0.20
   0  -5  -3    0.50    0.30
   0  -5  -3    0.30    0.20
   0  -5  -3    0.20    0.20
   0  -5  -3    0.30    0.20
   0  -5  -3   -0.10    0.10
   0  -5  -3   -0.60    1.10
   0  -5  -3    0.10    0.10
   0  -5  -3    0.10    0.20
   0   5   3    0.90    1.20
   0   5   3    0.00    0.10
   0   5   3    0.00    0.20
   0   5   3    0.10    0.30
   0   5   3    0.30    0.20
   0   5   3    0.30    0.20
   0   5   3    0.20    0.20
   0   5   3    0.40    1.20
   0   5   3    0.00    0.20
   0   5   3    0.00    0.20
   0   5   3    0.10    0.20
  -1  -5  -3  418.96   10.20
  -1  -5  -3  440.26   14.10
  -1  -5  -3  412.66   13.80
   1   5   3  411.56   13.70
   1   5   3  418.46   14.00
  -2  -5  -3  237.28    6.20
  -2  -5  -3  231.28    9.30
  -2  -5  -3  238.48    5.80
  -2  -5  -3  251.27   13.00
  -2  -5  -3  229.38    6.00
  -2  -5  -3  225.88    6.10
  -2  -5  -3  237.88    6.20
   2   5   3  205.58   10.60
   2   5   3  238.88    6.40
   2   5   3  231.68    9.20
   2   5   3  226.18    6.10
   2   5   3  227.48    5.60
   2   5   3  235.18    6.10
   2   5   3  237.78    5.60
   2   5   3  233.08    6.20
   2   5   3  241.28    5.90
  -3  -5  -3   19.10    2.80
  -3  -5  -3   18.40    3.00
  -3  -5  -3   16.20    1.10
  -3  -5  -3   18.50    1.40
  -3  -5  -3   19.40    1.00
  -3  -5  -3   20.30    1.30
  -3  -5  -3   19.40    1.10
  -3  -5  -3   20.50    1.30
   3   5   3   17.10    0.90
   3   5   3   20.40    1.10
   3   5   3   21.80    1.10
   3   5   3   17.70    1.00
   3   5   3   18.40    1.30
   3   5   3   19.40    1.00
   3   5   3   22.30    3.00
   3   5   3   19.00    1.10
   3   5   3   19.80    2.90
   3   5   3   19.50    1.20
   3   5   3   20.80    1.30
  -4  -5  -3   26.50    1.20
  -4  -5  -3   24.30    1.40
  -4  -5  -3   28.10    1.70
  -4  -5  -3   27.40    2.90
  -4  -5  -3   27.60    1.50
  -4  -5  -3   28.50    1.90
   4   5   3   25.30    1.40
   4   5   3   26.70    2.70
   4   5   3   25.10    1.50
   4   5   3   26.60    1.40
   4   5   3   26.40    1.10
   4   5   3   28.60    1.60
   4   5   3   24.40    1.20
   4   5   3   27.10    1.40
  -5  -5  -3  300.67    8.00
  -5  -5  -3  281.67    8.40
  -5  -5  -3  275.67    7.90
  -5  -5  -3  282.37    8.00
   5   5   3  277.97    7.30
   5   5   3  293.77    7.50
   5   5   3  298.87    7.70
   5   5   3  280.57    8.00
   5   5   3  263.67    8.00
  -6  -5  -3  108.99    4.10
  -6  -5  -3  101.29    4.50
   6   5   3  104.79    4.90
   6   5   3  104.39    3.90
   8  -6  -3  172.98    7.40
   8  -6  -3  180.38    5.80
   8  -6  -3  170.48   13.00
   8  -6  -3  173.58    5.30
  -8   6   3  159.48   11.70
  -8   6   3  186.48    6.00
   7  -6  -3   34.30    2.20
   7  -6  -3   33.90    2.10
   7  -6  -3   38.00    2.20
   7  -6  -3   34.30    6.00
   7  -6  -3   38.80    1.90
  -7   6   3   39.20    6.10
  -7   6   3   38.10    2.20
  -7   6   3   34.70    2.60
  -7   6   3   39.00    2.00
  -7   6   3   39.40    2.00
  -7   6   3   36.30    2.20
   6  -6  -3  388.56    9.80
   6  -6  -3  387.96   10.00
   6  -6  -3  372.86   10.50
   6  -6  -3  376.46   10.70
   6  -6  -3  367.66    9.70
   6  -6  -3  383.06   17.30
   6  -6  -3  378.56   10.00
   6  -6  -3  371.66   12.00
  -6   6   3  375.16    9.40
  -6   6   3  355.66   12.40
  -6   6   3  390.16   10.00
  -6   6   3  391.96   16.50
  -6   6   3  386.56    9.90
  -6   6   3  390.46    9.70
  -6   6   3  381.76    9.70
  -6   6   3  388.96    9.90
  -6   6   3  370.96   10.70
   5  -6  -3    1.60    0.60
   5  -6  -3    1.80    0.60
   5  -6  -3    1.10    0.50
   5  -6  -3    1.50    2.30
   5  -6  -3    0.40    0.40
   5  -6  -3    1.40    0.40
   5  -6  -3    3.30    2.50
   5  -6  -3    1.30    0.60
   5  -6  -3    1.70    0.50
   5  -6  -3    1.10    0.50
  -5   6   3    1.20    0.40
  -5   6   3    1.00    0.50
  -5   6   3    1.80    0.50
  -5   6   3    3.90    2.50
  -5   6   3    1.40    0.50
  -5   6   3    1.50    0.60
  -5   6   3    1.10    0.60
  -5   6   3    0.50    0.40
  -5   6   3    0.10    2.40
  -5   6   3    1.20    0.50
  -5   6   3    1.40    0.30
   4  -6  -3   64.69    6.20
   4  -6  -3   63.49    2.50
   4  -6  -3   62.59    2.90
   4  -6  -3   69.19    6.60
   4  -6  -3   65.49    2.60
   4  -6  -3   65.39    2.30
   4  -6  -3   66.79    2.60
   4  -6  -3   63.09    2.80
   4  -6  -3   57.79    2.80
  -4   6   3   68.09    6.20
  -4   6   3   67.89    2.70
  -4   6   3   66.99    2.30
  -4   6   3   56.79    2.80
  -4   6   3   66.89    2.80
  -4   6   3   64.09    3.10
  -4   6   3   60.59    6.10
  -4   6   3   70.89    2.90
  -4   6   3   61.69    2.50
  -4   6   3   60.79    2.50
  -4   6   3   60.69    2.90
   3  -6  -3   54.89    2.10
   3  -6  -3   53.89    2.50
   3  -6  -3   56.19    2.00
   3  -6  -3   52.09    2.60
   3  -6  -3   53.89    2.20
   3  -6  -3   56.79    2.50
   3  -6  -3   50.19    5.60
   3  -6  -3   55.59    2.20
   3  -6  -3   60.29    5.60
   3  -6  -3   55.09    2.50
  -3   6   3   57.49    5.60
  -3   6   3   67.19    5.90
  -3   6   3   53.19    2.30
  -3   6   3   54.19    2.10
  -3   6   3   55.19    2.50
  -3   6   3   56.49    2.60
  -3   6   3   53.39    2.20
  -3   6   3   52.09    2.70
  -3   6   3   50.79    2.30
   2  -6  -3    6.20    0.90
   2  -6  -3    7.20    0.90
   2  -6  -3    6.70    0.80
   2  -6  -3    7.20    0.70
   2  -6  -3    6.30    1.00
   2  -6  -3    7.80    1.00
   2  -6  -3    7.80    0.60
   2  -6  -3   10.10    3.00
   2  -6  -3    8.80    1.10
   2  -6  -3    4.40    2.00
   2  -6  -3    7.60    0.60
  -2   6   3    7.20    0.90
  -2   6   3   10.10    3.30
  -2   6   3    5.40    0.90
  -2   6   3    7.80    0.90
  -2   6   3    5.10    2.00
  -2   6   3    7.40    0.90
  -2   6   3    6.40    1.00
  -2   6   3    7.90    1.00
   1  -6  -3   45.20    1.80
   1  -6  -3   37.40    4.40
   1  -6  -3   44.10    1.60
   1  -6  -3   46.40    1.70
   1  -6  -3   43.40    2.20
   1  -6  -3   47.00    1.60
   1  -6  -3   45.40    4.70
   1  -6  -3   47.80    2.00
   1  -6  -3   42.90    1.70
   1  -6  -3   44.80    1.90
   1  -6  -3   43.40    2.10
  -1   6   3   42.50    2.60
  -1   6   3   46.40    2.00
  -1   6   3   45.60    1.60
  -1   6   3   44.70    2.00
  -1   6   3   42.00    2.20
  -1   6   3   43.90    1.90
  -1   6   3   42.90    1.80
  -1   6   3   43.00    1.80
  -1   6   3   46.80    4.60
  -1   6   3   45.00    4.70
   0  -6  -3   14.80    3.10
   0  -6  -3   18.50    1.40
   0  -6  -3   17.90    1.20
   0  -6  -3   19.40    1.10
   0  -6  -3   18.00    0.90
   0  -6  -3   19.80    1.00
   0  -6  -3   19.10    1.00
   0  -6  -3   16.90    0.80
   0  -6  -3   19.20    0.90
   0  -6  -3   19.90    1.20
   0  -6  -3   20.00    1.30
   0   6   3   20.60    1.80
   0   6   3   20.00    3.40
   0   6   3   18.00    2.00
   0   6   3   17.10    3.20
   0   6   3   15.60    1.30
   0   6   3   15.80    1.00
   0   6   3   15.50    1.00
   0   6   3   17.00    1.20
   0   6   3   19.10    1.20
  -1  -6  -3    2.00    0.50
  -1  -6  -3    0.30    1.60
  -1  -6  -3    1.90    0.50
  -1  -6  -3    1.40    0.40
  -1  -6  -3    1.00    0.20
  -1  -6  -3    1.40    0.40
  -1  -6  -3    2.10    1.70
  -1  -6  -3    1.50    0.50
  -1  -6  -3    1.40    0.30
  -1  -6  -3    1.20    0.40
  -1  -6  -3    1.10    0.20
   1   6   3    0.60    0.30
   1   6   3    2.20    1.50
   1   6   3    1.10    0.40
   1   6   3    1.30    0.40
   1   6   3    1.00    0.30
   1   6   3    0.60    0.30
   1   6   3    2.10    1.80
   1   6   3    1.30    0.40
  -2  -6  -3   23.10    1.30
  -2  -6  -3   19.00    1.30
  -2  -6  -3   20.50    1.30
  -2  -6  -3   23.60    3.60
  -2  -6  -3   23.00    1.40
  -2  -6  -3   21.20    1.50
   2   6   3   22.20    3.50
   2   6   3   24.00    1.50
   2   6   3   24.80    1.70
   2   6   3   21.20    1.30
   2   6   3   19.10    1.00
   2   6   3   21.60    1.20
  -3  -6  -3   19.10    3.10
  -3  -6  -3   21.00    1.60
  -3  -6  -3   17.70    1.30
  -3  -6  -3   20.20    1.20
   3   6   3   21.80    1.50
   3   6   3   20.20    1.00
   3   6   3   19.60    1.20
   3   6   3   18.70    1.10
   3   6   3   18.20    2.80
   3   6   3   19.20    1.30
   3   6   3   22.70    1.60
  -4  -6  -3   10.00    1.10
  -4  -6  -3    8.30    1.30
  -4  -6  -3    9.30    1.30
  -4  -6  -3    8.90    1.10
  -4  -6  -3    5.70    2.50
   4   6   3    9.30    1.20
   4   6   3   10.60    1.30
   4   6   3    8.20    2.50
   4   6   3    8.30    0.90
   4   6   3   10.00    1.10
  -5  -6  -3   17.30    1.70
  -5  -6  -3   15.80    1.40
   5   6   3   15.30    1.40
   5   6   3   16.00    2.10
   7  -7  -3   26.90    1.60
   7  -7  -3   26.10    1.90
   7  -7  -3   25.90    1.90
  -7   7   3   27.60    1.80
  -7   7   3   31.20    2.10
  -7   7   3   25.10    1.80
  -7   7   3   25.50    1.90
   6  -7  -3  135.89    7.40
   6  -7  -3  163.68    5.40
   6  -7  -3  160.58    5.20
   6  -7  -3  160.18    4.70
   6  -7  -3  142.49    5.30
   6  -7  -3  157.48    5.80
  -6   7   3  166.48    5.20
  -6   7   3  158.68    4.90
  -6   7   3  153.68    5.30
  -6   7   3  162.18    5.10
  -6   7   3  145.59    5.80
  -6   7   3  163.88    5.40
   5  -7  -3    0.00    0.30
   5  -7  -3   -0.10    0.30
   5  -7  -3    0.60    0.50
   5  -7  -3    2.20    0.90
   5  -7  -3    0.40    0.40
   5  -7  -3   -0.10    0.30
   5  -7  -3    0.20    0.30
   5  -7  -3    0.30    0.40
  -5   7   3    0.70    0.40
  -5   7   3    1.00    0.60
  -5   7   3    0.00    0.20
  -5   7   3    0.30    0.30
  -5   7   3    0.60    0.40
  -5   7   3    0.00    0.40
  -5   7   3    0.40    0.40
  -5   7   3    0.50    0.40
   4  -7  -3    6.10    1.10
   4  -7  -3    6.30    0.90
   4  -7  -3    5.60    0.80
   4  -7  -3    5.90    3.10
   4  -7  -3    5.40    1.00
   4  -7  -3    5.10    0.80
   4  -7  -3    5.70    1.10
   4  -7  -3    6.30    1.00
   4  -7  -3    5.10    0.80
  -4   7   3    4.80    0.90
  -4   7   3    5.60    0.80
  -4   7   3    4.30    0.90
  -4   7   3    5.10    3.20
  -4   7   3    5.30    1.00
  -4   7   3    4.40    1.00
  -4   7   3    5.30    0.90
  -4   7   3    4.30    0.80
  -4   7   3    6.20    1.10
  -4   7   3    6.70    1.00
   3  -7  -3  159.48    4.70
   3  -7  -3  167.58    4.60
   3  -7  -3  165.08    5.30
   3  -7  -3  166.68    4.90
   3  -7  -3  161.18    5.50
   3  -7  -3  174.58    5.80
   3  -7  -3  166.18    5.30
   3  -7  -3  169.98    4.20
   3  -7  -3  165.78    4.60
   3  -7  -3  167.98   10.10
  -3   7   3  166.28    4.80
  -3   7   3  156.18    4.90
  -3   7   3  160.68    5.10
  -3   7   3  173.78    5.50
  -3   7   3  173.68    5.20
  -3   7   3  164.38    5.20
  -3   7   3  166.78    5.00
  -3   7   3  154.28    5.60
  -3   7   3  164.98   10.40
   2  -7  -3   32.40    1.40
   2  -7  -3   31.30    1.40
   2  -7  -3   29.80    1.70
   2  -7  -3   30.90    1.50
   2  -7  -3   30.20    2.10
   2  -7  -3   29.80    1.60
   2  -7  -3   36.50    1.90
   2  -7  -3   35.50    5.40
   2  -7  -3   31.30    2.20
   2  -7  -3   31.00    1.40
  -2   7   3   27.00    5.20
  -2   7   3   33.70    1.80
  -2   7   3   31.70    1.80
  -2   7   3   35.10    2.10
  -2   7   3   31.10    2.00
  -2   7   3   34.50    1.70
  -2   7   3   32.50    1.90
  -2   7   3   31.30    2.10
  -2   7   3   33.30    2.10
   1  -7  -3   17.70    1.00
   1  -7  -3   20.60    1.40
   1  -7  -3   16.40    0.90
   1  -7  -3   19.50    1.20
   1  -7  -3   17.20    2.60
   1  -7  -3   17.80    1.10
   1  -7  -3   15.80    1.20
   1  -7  -3   20.30    1.20
   1  -7  -3   23.30    4.50
  -1   7   3   16.40    1.50
  -1   7   3   19.50    1.40
  -1   7   3   19.80    1.30
  -1   7   3   20.10    1.40
  -1   7   3   16.40    3.30
  -1   7   3   14.90    1.20
  -1   7   3   19.90    1.60
  -1   7   3   20.80    1.50
   0  -7  -3    2.90    0.90
   0  -7  -3    3.00    0.70
   0  -7  -3    2.90    0.60
   0  -7  -3    2.90    1.00
   0  -7  -3    2.70    2.60
   0  -7  -3    3.70    0.70
   0  -7  -3    2.90    0.60
   0  -7  -3    2.60    0.40
   0  -7  -3    2.90    0.40
   0   7   3    3.40    0.70
   0   7   3    2.70    0.60
   0   7   3    2.90    0.70
   0   7   3    2.10    0.50
   0   7   3    4.00    0.90
   0   7   3    3.20    0.70
   0   7   3    5.50    2.80
  -1  -7  -3  121.59    7.70
  -1  -7  -3  122.99    4.00
  -1  -7  -3  121.59    3.50
  -1  -7  -3  113.99    4.40
  -1  -7  -3  119.69    4.20
  -1  -7  -3  118.59    3.80
   1   7   3  110.59    3.50
   1   7   3  113.09    3.90
   1   7   3  120.59    4.00
   1   7   3  120.69    4.30
   1   7   3  119.49    3.80
   1   7   3  106.69    7.40
   1   7   3  121.49    3.80
  -2  -7  -3    2.20    3.70
  -2  -7  -3    2.00    0.60
  -2  -7  -3    2.40    0.60
  -2  -7  -3    3.00    0.70
  -2  -7  -3    2.00    0.60
  -2  -7  -3    1.80    0.50
   2   7   3    2.00    0.50
   2   7   3    5.20    4.40
   2   7   3    2.20    0.50
   2   7   3    3.10    0.70
   2   7   3    3.10    0.80
   2   7   3    2.60    0.60
   2   7   3    3.80    0.80
  -3  -7  -3  185.98    5.70
  -3  -7  -3  181.08    8.80
  -3  -7  -3  199.28    6.20
  -3  -7  -3  188.68    5.40
  -3  -7  -3  205.08    5.60
   3   7   3  182.18    5.30
   3   7   3  207.78    6.20
   3   7   3  206.78    9.40
   3   7   3  183.98    6.30
   3   7   3  205.98    6.00
   3   7   3  194.08    5.20
   3   7   3  195.38    5.70
  -4  -7  -3    2.50    0.80
  -4  -7  -3    1.80    2.80
  -4  -7  -3    4.40    0.80
   4   7   3    4.80    1.00
   4   7   3    0.40    2.80
   6  -8  -3    7.50    1.00
   6  -8  -3    7.10    1.20
  -6   8   3    8.10    1.20
   5  -8  -3   59.29    3.00
   5  -8  -3   60.99    2.50
   5  -8  -3   63.79    3.30
  -5   8   3   61.79    3.00
  -5   8   3   59.09    3.00
   4  -8  -3    9.10    1.30
   4  -8  -3    8.60    1.00
   4  -8  -3    8.90    1.10
  -4   8   3   10.30    1.70
  -4   8   3    8.10    1.00
  -4   8   3    8.50    1.20
  -4   8   3    8.30    1.20
  -4   8   3   11.30    1.60
   3  -8  -3    0.20    0.30
   3  -8  -3    1.20    3.70
   3  -8  -3    0.30    0.30
   3  -8  -3    1.00    0.40
   3  -8  -3    0.30    0.40
  -3   8   3    0.40    0.40
  -3   8   3   -0.10    0.40
  -3   8   3   -1.80    2.90
  -3   8   3    0.00    0.30
  -3   8   3    1.60    0.60
  -3   8   3    0.50    0.40
   2  -8  -3   40.60    2.20
   2  -8  -3   36.90    1.90
   2  -8  -3   37.80    1.70
   2  -8  -3   45.10    6.60
   2  -8  -3   39.40    1.70
  -2   8   3   41.20    2.20
  -2   8   3   35.90    2.10
  -2   8   3   38.90    2.00
  -2   8   3   40.50    6.90
  -2   8   3   39.60    2.40
   1  -8  -3  104.19    3.30
   1  -8  -3  101.59    3.20
   1  -8  -3  111.99    8.50
  -1   8   3   96.99    3.50
  -1   8   3   96.89    8.30
  -1   8   3  102.29    3.70
  -1   8   3  104.09    4.20
  -1   8   3  102.69    3.70
  -1   8   3   92.59    3.60
   0  -8  -3   66.49    2.70
   0  -8  -3   76.99    3.00
   0  -8  -3   79.19    7.50
   0   8   3   67.69    2.90
   0   8   3   72.89    2.90
   0   8   3   63.99    2.70
   0   8   3   74.29    3.40
   0   8   3   73.89    7.20
   0   8   3   72.39    3.00
  -1  -8  -3  135.99    8.90
  -1  -8  -3  133.59    4.50
  -1  -8  -3  120.59    4.10
   1   8   3  126.69    4.10
   1   8   3  126.99    4.40
   1   8   3  126.39    4.20
   1   8   3  128.29    8.90
   1   8   3  120.99    4.00
   1   8   3  127.19    4.80
  -2  -8  -3    0.30    0.50
  -2  -8  -3    0.00    0.30
   2   8   3    0.10    0.30
   2   8   3    0.10    0.40
   2   8   3    0.20    0.30
   2   8   3    0.20    0.40
   3  -9  -3    1.30    0.40
   3  -9  -3    2.20    4.80
  -3   9   3    1.20    4.00
  -3   9   3    0.90    0.50
  -3   9   3    1.20    0.50
  -3   9   3    1.30    0.60
  -3   9   3    1.70    0.70
   2  -9  -3    0.50    4.30
  -2   9   3    0.20    0.40
  -2   9   3    0.40    0.40
  -2   9   3    1.40    0.70
  -2   9   3    2.20    4.60
  -2   9   3    0.50    0.50
   1  -9  -3    5.60    0.90
   1  -9  -3    5.00    1.00
  -1   9   3    5.90    6.80
  -1   9   3    5.30    0.90
  -1   9   3    5.80    1.20
  -1   9   3    6.40    1.10
  -1   9   3    5.90    1.60
   0  -9  -3    0.50    0.40
   0  -9  -3    0.50    0.60
   0   9   3    0.50    0.50
   0   9   3    0.40    0.40
   0   9   3    2.00    0.80
   0   9   3    0.30    0.50
  -1  10  -4   12.90    1.60
  -1  10  -4   10.70    1.40
  -1  10  -4    9.40    1.60
   1 -10   4    8.40    1.40
   1 -10   4    9.50    0.90
   1 -10   4    9.30    1.10
  -2  10  -4   48.50    2.80
  -2  10  -4   47.50    2.60
  -2  10  -4   34.80    7.00
  -2  10  -4   46.00    2.80
  -2  10  -4   49.90    3.20
   2 -10   4   47.00    7.80
   2 -10   4   42.60    2.50
   2 -10   4   43.90    2.10
   2   9  -4    3.10    0.90
   2   9  -4    2.80    0.70
   2   9  -4    3.00    0.70
   2   9  -4    2.00    0.90
  -2  -9   4    2.50    0.70
  -2  -9   4    2.40    0.60
   1   9  -4  113.49    4.80
   1   9  -4  122.69    8.80
   1   9  -4  121.29    4.20
   1   9  -4  105.39    4.00
   1   9  -4  116.29    4.00
   1   9  -4  111.99    4.60
  -1  -9   4  118.49    3.70
  -1  -9   4  116.19    8.40
  -1  -9   4  107.49    4.00
  -1  -9   4  117.79    3.80
   0   9  -4   68.59    3.00
   0   9  -4   71.79    7.40
   0   9  -4   75.79    3.20
   0   9  -4   74.39    3.70
   0   9  -4   69.89    3.30
   0   9  -4   73.39    3.00
   0  -9   4   71.09    7.20
   0  -9   4   63.89    2.90
   0  -9   4   71.69    2.50
   0  -9   4   66.79    2.60
   0  -9   4   71.09    2.80
  -1   9  -4  213.38    6.10
  -1   9  -4  207.18    7.00
  -1   9  -4  181.18    6.70
  -1   9  -4  212.78   16.00
  -1   9  -4  207.58    6.40
  -1   9  -4  194.38    6.30
   1  -9   4  204.68    5.60
   1  -9   4  192.98    5.90
   1  -9   4  190.98    6.00
  -2   9  -4   45.40    2.60
  -2   9  -4   45.10    2.90
  -2   9  -4   47.60    2.40
  -2   9  -4   44.50    2.50
   2  -9   4   45.00    2.50
   2  -9   4   42.10    1.90
   2  -9   4   53.19    7.10
   2  -9   4   44.90    1.90
   2  -9   4   47.10    2.10
  -3   9  -4    2.00    0.80
  -3   9  -4    1.30    0.60
  -3   9  -4    1.60    0.70
  -3   9  -4    0.50    0.40
  -3   9  -4    5.40    4.30
   3  -9   4    2.00    0.80
   3  -9   4    1.00    0.40
   3  -9   4    0.70    0.40
   3  -9   4    1.00    0.60
   3  -9   4   -0.60    3.00
   3  -9   4    0.40    0.30
  -4   9  -4  102.19    4.50
  -4   9  -4  108.59    4.20
  -4   9  -4  111.19    4.60
  -4   9  -4  113.69    4.50
   4  -9   4  110.69    3.70
   4  -9   4  110.99    4.70
   4  -9   4  107.29    3.40
   4  -9   4  105.09    4.50
  -5   9  -4    5.80    1.30
  -5   9  -4    5.50    1.00
   5  -9   4    7.00    1.40
   5  -9   4    6.70    1.20
   4   8  -4   42.00    2.60
   4   8  -4   39.90    2.80
  -4  -8   4   41.80    2.30
  -4  -8   4   42.50    2.10
   3   8  -4  155.38    4.40
   3   8  -4  160.68    5.40
   3   8  -4  153.48    5.50
  -3  -8   4  151.18    4.30
  -3  -8   4  145.29    7.70
  -3  -8   4  156.68    4.70
  -3  -8   4  149.49    5.00
  -3  -8   4  157.58    4.80
   2   8  -4    1.30    2.20
   2   8  -4    1.00    0.70
   2   8  -4    1.50    0.70
   2   8  -4    1.60    0.50
   2   8  -4    1.40    0.50
   2   8  -4    0.90    0.50
   2   8  -4    1.10    0.40
  -2  -8   4    3.40    2.50
  -2  -8   4    0.80    0.40
  -2  -8   4    1.30    0.50
  -2  -8   4    1.00    0.40
  -2  -8   4    0.70    0.40
  -2  -8   4    1.60    0.40
   1   8  -4   31.20    2.20
   1   8  -4   26.50    1.60
   1   8  -4   39.30    5.20
   1   8  -4   27.80    1.90
   1   8  -4   30.80    1.80
   1   8  -4   30.20    1.70
  -1  -8   4   27.30    1.50
  -1  -8   4   23.30    4.00
  -1  -8   4   24.50    1.50
  -1  -8   4   27.00    2.00
  -1  -8   4   28.00    1.50
   0   8  -4   22.00    1.90
   0   8  -4   21.80    1.50
   0   8  -4   21.90    1.60
   0   8  -4   20.20    1.60
   0   8  -4   20.50    1.40
   0   8  -4   19.70    4.10
   0  -8   4   21.90    1.50
   0  -8   4   21.10    1.30
   0  -8   4   21.60    1.20
   0  -8   4   23.30    1.70
   0  -8   4   21.00    1.50
   0  -8   4   21.30    1.00
   0  -8   4   19.60    3.90
   0  -8   4   23.40    1.50
  -1   8  -4   33.30    2.00
  -1   8  -4   33.60    1.80
  -1   8  -4   35.60    2.10
  -1   8  -4   29.50    1.90
  -1   8  -4   28.40    4.50
  -1   8  -4   34.00    2.30
  -1   8  -4   30.70    1.90
   1  -8   4   33.20    1.90
   1  -8   4   31.50    1.90
   1  -8   4   32.90    2.20
   1  -8   4   31.40    1.40
   1  -8   4   25.50    4.40
   1  -8   4   33.40    1.50
   1  -8   4   31.40    2.00
   1  -8   4   31.00    1.50
  -2   8  -4   21.30    1.50
  -2   8  -4   24.20    1.60
  -2   8  -4   24.00    1.80
  -2   8  -4   26.40    2.10
  -2   8  -4   28.90    5.40
  -2   8  -4   21.10    1.60
  -2   8  -4   25.30    1.60
  -2   8  -4   25.60    1.70
   2  -8   4   20.90    1.80
   2  -8   4   27.30    2.10
   2  -8   4   23.10    1.70
   2  -8   4   24.70    1.30
   2  -8   4   23.70    1.70
   2  -8   4   25.60    1.30
   2  -8   4   17.20    3.70
   2  -8   4   22.60    1.70
  -3   8  -4    4.70    1.00
  -3   8  -4    2.30    0.70
  -3   8  -4    2.80    2.80
  -3   8  -4    2.30    0.70
  -3   8  -4    3.10    0.70
  -3   8  -4    4.20    1.10
  -3   8  -4    2.60    0.70
  -3   8  -4    4.80    0.90
   3  -8   4    4.30    1.00
   3  -8   4    4.50    3.10
   3  -8   4    2.30    0.70
   3  -8   4    4.00    0.90
   3  -8   4    3.30    0.60
   3  -8   4    3.50    0.70
   3  -8   4    1.90    0.60
  -4   8  -4    0.40    0.50
  -4   8  -4    0.40    0.40
  -4   8  -4    0.40    0.40
  -4   8  -4   -0.20    2.90
  -4   8  -4    1.00    0.40
  -4   8  -4    0.60    0.40
   4  -8   4    1.90    0.70
   4  -8   4    0.90    0.50
   4  -8   4    0.70    0.50
   4  -8   4    1.10    0.50
   4  -8   4    1.00    0.60
   4  -8   4    0.50    0.50
   4  -8   4    0.80    2.80
   4  -8   4    0.30    0.30
  -5   8  -4   11.60    1.30
  -5   8  -4   14.20    1.80
  -5   8  -4   13.00    1.50
  -5   8  -4    9.30    1.40
  -5   8  -4   12.80    1.40
   5  -8   4    9.00    1.40
   5  -8   4   10.20    1.50
   5  -8   4   10.40    1.20
   5  -8   4   11.20    1.70
   5  -8   4   12.00    1.70
  -6   8  -4   61.79    2.70
  -6   8  -4   54.69    3.10
   6  -8   4   59.39    3.10
   6  -8   4   57.09    3.10
   6  -8   4   57.39    4.40
   6  -8   4   59.29    3.30
   5   7  -4    1.00    0.60
   5   7  -4    1.00    0.60
  -5  -7   4    0.60    0.40
  -5  -7   4    1.00    0.50
   4   7  -4  108.29    4.10
   4   7  -4  106.99    7.20
   4   7  -4  106.29    3.10
   4   7  -4  107.19    4.20
  -4  -7   4  110.09    3.60
  -4  -7   4  110.09    3.80
  -4  -7   4  106.79    4.00
   3   7  -4   79.19    2.70
   3   7  -4   75.59    2.70
   3   7  -4   79.99    2.80
   3   7  -4   70.99    4.20
   3   7  -4   81.29    3.50
   3   7  -4   84.09    3.40
  -3  -7   4   90.59    5.60
  -3  -7   4   78.39    2.60
  -3  -7   4   83.29    2.60
  -3  -7   4   77.89    3.10
  -3  -7   4   81.29    2.90
  -3  -7   4   83.19    2.90
   2   7  -4   76.79    2.70
   2   7  -4   75.89    3.10
   2   7  -4   77.19    3.40
   2   7  -4   76.09    2.80
   2   7  -4   74.29    2.70
   2   7  -4   77.29    2.80
   2   7  -4   84.29    5.90
  -2  -7   4   77.49    2.70
  -2  -7   4   80.99    5.70
  -2  -7   4   80.59    2.60
  -2  -7   4   77.09    3.00
  -2  -7   4   70.69    2.60
  -2  -7   4   81.69    2.70
   1   7  -4    4.50    0.70
   1   7  -4    8.70    3.50
   1   7  -4    4.60    0.80
   1   7  -4    1.00    1.60
   1   7  -4    4.00    0.60
   1   7  -4    3.90    0.80
   1   7  -4    3.70    0.70
   1   7  -4    4.60    1.10
   1   7  -4    4.00    0.70
  -1  -7   4    4.00    0.70
  -1  -7   4    4.90    0.70
  -1  -7   4    6.30    2.10
  -1  -7   4    4.30    0.40
  -1  -7   4    5.40    0.70
  -1  -7   4    4.30    0.60
  -1  -7   4    4.50    0.80
  -1  -7   4    3.40    0.70
   0   7  -4   87.39    6.50
   0   7  -4   75.19    2.90
   0   7  -4   81.59    2.90
   0   7  -4   72.09    2.90
   0   7  -4   81.49    3.10
   0   7  -4   81.29    3.20
   0   7  -4   75.09    6.20
   0  -7   4   78.49    2.30
   0  -7   4   72.79    2.90
   0  -7   4   74.69    6.10
   0  -7   4   82.59    3.20
   0  -7   4   83.39    2.40
   0  -7   4   79.49    2.60
   0  -7   4   80.99    2.90
   0  -7   4   83.69    2.40
   0  -7   4   79.59    2.10
   0  -7   4   78.29    3.00
  -1   7  -4    3.70    0.90
  -1   7  -4    1.60    0.50
  -1   7  -4    3.00    0.70
  -1   7  -4    2.60    0.60
  -1   7  -4    3.30    0.70
  -1   7  -4    3.90    1.20
  -1   7  -4    4.60    2.30
  -1   7  -4    3.10    2.20
   1  -7   4    3.80    0.60
   1  -7   4    6.30    2.70
   1  -7   4    1.20    1.80
   1  -7   4    4.10    0.40
   1  -7   4    3.00    0.60
   1  -7   4    2.20    0.60
   1  -7   4    3.20    0.50
   1  -7   4    2.30    0.60
   1  -7   4    2.70    0.60
   1  -7   4    4.00    0.60
  -2   7  -4   62.19    2.60
  -2   7  -4   53.49    5.80
  -2   7  -4   65.39    2.90
  -2   7  -4   56.99    2.70
  -2   7  -4   62.09    2.60
  -2   7  -4   63.59    2.50
  -2   7  -4   69.09    6.30
  -2   7  -4   67.49    3.20
  -2   7  -4   60.79    2.50
   2  -7   4   62.79    2.30
   2  -7   4   59.99    2.70
   2  -7   4   64.99    6.90
   2  -7   4   64.99    2.90
   2  -7   4   71.19    6.60
   2  -7   4   56.79    2.80
   2  -7   4   58.39    2.20
   2  -7   4   57.89    2.60
   2  -7   4   60.09    2.00
  -3   7  -4   84.69    3.20
  -3   7  -4   89.49    3.20
  -3   7  -4   89.49    3.60
  -3   7  -4   91.39    3.90
  -3   7  -4   81.39    3.10
  -3   7  -4   78.59    7.10
  -3   7  -4   88.99    3.20
  -3   7  -4   86.79    7.30
  -3   7  -4   94.49    3.70
   3  -7   4   91.29    7.90
   3  -7   4   93.79    3.10
   3  -7   4   97.49    7.40
   3  -7   4   79.49    3.50
   3  -7   4   88.29    3.50
   3  -7   4   88.59    3.00
   3  -7   4   87.99    3.70
   3  -7   4   85.89    3.50
  -4   7  -4    1.90    2.90
  -4   7  -4    1.80    0.60
  -4   7  -4    1.80    0.60
  -4   7  -4    2.60    0.60
  -4   7  -4    5.00    2.60
  -4   7  -4    2.20    0.60
  -4   7  -4    1.80    0.50
  -4   7  -4    1.80    0.70
   4  -7   4    2.50    0.60
   4  -7   4    3.80    2.70
   4  -7   4    2.70    0.80
   4  -7   4    1.70    0.50
   4  -7   4    2.80    1.10
   4  -7   4    3.50    0.90
   4  -7   4    1.60    0.60
   4  -7   4    5.00    3.60
  -5   7  -4   14.00    1.70
  -5   7  -4   20.10    5.10
  -5   7  -4   10.30    1.40
  -5   7  -4   13.80    1.20
  -5   7  -4   14.20    1.10
  -5   7  -4   15.00    1.30
  -5   7  -4   15.60    1.20
   5  -7   4   14.80    1.20
   5  -7   4   14.60    1.20
   5  -7   4   15.00    1.90
   5  -7   4   14.10    1.60
   5  -7   4   15.10    1.50
   5  -7   4   12.40    1.60
   5  -7   4   17.20    5.40
   5  -7   4   14.60    1.80
  -6   7  -4  143.99    5.30
  -6   7  -4  140.29    6.30
  -6   7  -4  151.38   10.80
  -6   7  -4  145.29    4.70
  -6   7  -4  139.89    4.80
  -6   7  -4  147.09    4.70
   6  -7   4  145.39    5.70
   6  -7   4  165.58   12.00
   6  -7   4  154.58    5.60
   6  -7   4  152.68    5.60
   6  -7   4  146.29    4.70
  -7   7  -4    0.50    0.50
  -7   7  -4   -3.20    3.80
  -7   7  -4    0.20    0.30
   7  -7   4    6.20    5.10
   7  -7   4   -0.20    0.40
   7  -7   4    0.10    0.40
   7  -7   4    0.00    0.30
   7  -7   4   -0.30    0.20
   6   6  -4    0.20    0.40
   6   6  -4    0.50    0.40
  -6  -6   4   -0.10    0.20
   5   6  -4  133.49    4.60
   5   6  -4  128.09    4.30
   5   6  -4  128.79    4.50
  -5  -6   4  135.99    4.50
  -5  -6   4  134.59    4.10
   4   6  -4  354.66   10.80
   4   6  -4  357.06    9.00
   4   6  -4  336.67    8.20
   4   6  -4  324.27   10.70
   4   6  -4  343.47    7.90
   4   6  -4  344.67    7.90
   4   6  -4  347.67    9.00
   4   6  -4  334.17    9.60
   4   6  -4  325.27    8.70
  -4  -6   4  338.87   10.70
  -4  -6   4  324.77    8.80
  -4  -6   4  331.77   10.70
   3   6  -4   80.09    2.70
   3   6  -4   83.19    2.60
   3   6  -4   77.79    3.10
   3   6  -4   76.99    3.30
   3   6  -4   84.69    5.20
   3   6  -4   83.89    2.40
   3   6  -4   89.29    5.30
   3   6  -4   80.49    3.10
   3   6  -4   89.19    4.60
  -3  -6   4   86.99    2.70
  -3  -6   4   81.39    2.60
  -3  -6   4   86.49    2.90
  -3  -6   4   82.49    3.10
  -3  -6   4   86.69    5.30
  -3  -6   4   82.59    2.80
  -3  -6   4   88.99    5.20
   2   6  -4  289.77    7.80
   2   6  -4  276.27    7.10
   2   6  -4  274.97   10.80
   2   6  -4  282.97    7.20
   2   6  -4  269.97    6.90
   2   6  -4  292.87    6.90
   2   6  -4  291.37   11.20
  -2  -6   4  281.87    7.30
  -2  -6   4  268.37   10.50
  -2  -6   4  284.97    7.30
  -2  -6   4  286.57    6.60
  -2  -6   4  278.77    6.90
   1   6  -4   94.79    3.10
   1   6  -4   94.39    3.60
   1   6  -4   88.19    2.70
   1   6  -4   91.19    3.20
   1   6  -4  100.59    3.40
   1   6  -4   88.89    3.00
   1   6  -4   95.99    2.90
   1   6  -4   92.29    6.00
   1   6  -4   95.39    6.10
   1   6  -4   95.59    2.90
  -1  -6   4   94.19    2.90
  -1  -6   4   92.99    2.50
  -1  -6   4   94.99    2.70
  -1  -6   4   91.99    3.20
  -1  -6   4   92.89    3.30
  -1  -6   4   89.29    3.00
  -1  -6   4   93.59    2.40
  -1  -6   4   96.59    2.90
  -1  -6   4   89.49    6.00
  -1  -6   4   98.69    6.00
  -1  -6   4   95.09    2.50
   0   6  -4  152.58    8.20
   0   6  -4  154.18    4.50
   0   6  -4  166.48    4.90
   0   6  -4  162.98    4.50
   0   6  -4  162.78    5.20
   0   6  -4  165.88    4.70
   0   6  -4  155.48    4.00
   0   6  -4  160.88    4.70
   0  -6   4  170.08    4.60
   0  -6   4  159.38    4.60
   0  -6   4  156.68    4.10
   0  -6   4  154.08    8.80
   0  -6   4  159.58    3.90
   0  -6   4  153.98    4.60
   0  -6   4  166.38    5.00
  -1   6  -4  122.79    3.80
  -1   6  -4  116.19    3.60
  -1   6  -4  121.69    7.40
  -1   6  -4  117.39    3.70
  -1   6  -4  126.89    7.60
  -1   6  -4  113.89    4.00
  -1   6  -4  118.39    3.60
  -1   6  -4  118.39    3.90
  -1   6  -4  120.49    4.30
   1  -6   4  116.79    3.80
   1  -6   4  119.09    3.80
   1  -6   4  115.29    3.10
   1  -6   4  119.69    7.20
   1  -6   4  121.39    7.60
   1  -6   4  123.99    3.40
   1  -6   4  118.69    4.10
   1  -6   4  121.39    3.80
   1  -6   4  123.89    3.30
  -2   6  -4  417.66   10.60
  -2   6  -4  437.16   16.20
  -2   6  -4  381.16   15.20
  -2   6  -4  422.16   10.90
   2  -6   4  433.56   16.20
   2  -6   4  414.36   15.50
  -3   6  -4  281.97   13.10
  -3   6  -4  310.17    8.30
  -3   6  -4  294.47    8.40
  -3   6  -4  303.77    7.60
  -3   6  -4  294.47    8.00
  -3   6  -4  311.07    7.70
  -3   6  -4  287.27   13.00
   3  -6   4  294.87    7.40
   3  -6   4  298.27   13.40
   3  -6   4  307.07    8.40
   3  -6   4  310.37    8.30
   3  -6   4  310.27   13.20
   3  -6   4  292.07    8.00
   3  -6   4  291.77    8.10
  -4   6  -4  215.18    5.40
  -4   6  -4  215.18    6.10
  -4   6  -4  220.68    6.60
  -4   6  -4  209.48   11.30
  -4   6  -4  192.48    7.30
  -4   6  -4  211.98    6.40
  -4   6  -4  218.38    5.80
  -4   6  -4  217.98    6.90
  -4   6  -4  218.28    5.90
  -4   6  -4  232.68   11.80
   4  -6   4  215.28   11.10
   4  -6   4  231.98   11.90
   4  -6   4  225.08    6.00
   4  -6   4  220.38    6.70
   4  -6   4  214.48    6.50
   4  -6   4  215.78    6.70
   4  -6   4  211.68    6.30
   4  -6   4  216.48    5.80
   4  -6   4  213.68    6.00
  -5   6  -4    2.90    0.50
  -5   6  -4    2.70    0.60
  -5   6  -4    3.60    0.70
  -5   6  -4    3.60    0.60
  -5   6  -4    3.00    2.60
  -5   6  -4    3.40    0.80
  -5   6  -4    4.20    2.60
  -5   6  -4    3.80    0.70
  -5   6  -4    4.70    1.00
   5  -6   4    3.60    0.70
   5  -6   4    4.30    0.70
   5  -6   4    3.40    0.80
   5  -6   4    3.20    2.30
   5  -6   4    3.00    0.90
   5  -6   4    4.00    0.90
   5  -6   4    6.40    2.90
   5  -6   4    2.50    0.70
   5  -6   4    3.10    0.60
  -6   6  -4  151.68    4.60
  -6   6  -4  143.69    4.60
  -6   6  -4  150.28   10.20
  -6   6  -4  148.89    4.40
  -6   6  -4  142.79    4.50
  -6   6  -4  144.39    5.10
   6  -6   4  156.28    4.70
   6  -6   4  147.69    5.60
   6  -6   4  146.79    5.00
   6  -6   4  146.49    5.40
   6  -6   4  155.78    4.90
   6  -6   4  143.59    4.60
   6  -6   4  158.18   10.70
   6  -6   4  155.38    5.40
  -7   6  -4   42.30    2.10
  -7   6  -4   48.80    7.40
  -7   6  -4   44.70    2.10
  -7   6  -4   44.90    2.60
   7  -6   4   36.40    2.70
   7  -6   4   42.90    2.80
   7  -6   4   46.50    2.90
   7  -6   4   43.40    2.60
   7  -6   4   41.00    2.10
   7  -6   4   49.90    7.50
  -8   6  -4    0.30    3.60
  -8   6  -4    0.00    0.30
   8  -6   4    0.10    0.50
   8  -6   4    0.60    0.50
   8  -6   4    0.10    0.50
   8  -6   4   -1.70    4.40
   8  -6   4    0.40    1.00
   7   5  -4   23.90    1.70
   7   5  -4   23.40    1.70
  -7  -5   4   25.80    1.50
   6   5  -4    8.50    1.50
   6   5  -4    6.70    1.00
   6   5  -4    6.10    1.00
  -6  -5   4    7.30    1.00
   5   5  -4   50.49    2.30
   5   5  -4   51.49    1.70
   5   5  -4   49.10    2.40
   5   5  -4   48.10    2.70
   5   5  -4   54.39    2.40
   5   5  -4   49.00    2.40
   5   5  -4   49.50    2.00
   5   5  -4   52.49    2.40
  -5  -5   4   52.39    1.90
  -5  -5   4   52.59    2.10
  -5  -5   4   50.79    1.50
  -5  -5   4   54.59    2.90
  -5  -5   4   48.00    2.30
   4   5  -4   54.19    2.40
   4   5  -4   55.99    2.40
   4   5  -4   57.89    2.00
   4   5  -4   56.39    2.20
   4   5  -4   60.29    2.60
   4   5  -4   56.09    1.80
   4   5  -4   60.09    3.70
   4   5  -4   55.69    3.80
   4   5  -4   58.49    1.80
   4   5  -4   57.69    2.00
   4   5  -4   53.89    1.90
  -4  -5   4   59.79    3.70
  -4  -5   4   53.19    2.20
  -4  -5   4   52.09    1.80
  -4  -5   4   57.39    2.10
  -4  -5   4   55.69    2.00
  -4  -5   4   53.09    2.20
  -4  -5   4   57.59    3.70
   3   5  -4   71.09    2.70
   3   5  -4   74.49    4.50
   3   5  -4   72.09    2.60
   3   5  -4   75.89    2.30
   3   5  -4   76.49    2.20
   3   5  -4   68.79    2.60
   3   5  -4   72.49    2.40
   3   5  -4   73.59    2.40
   3   5  -4   74.69    4.60
   3   5  -4   74.39    2.70
   3   5  -4   76.09    2.80
   3   5  -4   71.59    2.30
  -3  -5   4   76.89    2.40
  -3  -5   4   75.79    2.50
  -3  -5   4   74.39    2.50
  -3  -5   4   72.89    2.80
  -3  -5   4   81.29    4.70
  -3  -5   4   74.49    2.30
  -3  -5   4   71.39    4.60
  -3  -5   4   73.79    2.40
  -3  -5   4   73.39    2.50
   2   5  -4   48.20    1.60
   2   5  -4   46.80    1.80
   2   5  -4   44.70    1.80
   2   5  -4   46.60    1.60
   2   5  -4   47.80    1.90
   2   5  -4   44.80    2.10
   2   5  -4   50.19    4.00
   2   5  -4   48.80    2.10
   2   5  -4   47.80    2.10
   2   5  -4   48.40    1.90
   2   5  -4   41.20    1.70
  -2  -5   4   46.70    2.00
  -2  -5   4   44.90    1.90
  -2  -5   4   45.00    1.70
  -2  -5   4   46.60    1.70
  -2  -5   4   48.50    1.70
  -2  -5   4   46.50    1.80
  -2  -5   4   53.49    6.10
  -2  -5   4   45.50    1.60
   1   5  -4  207.68    5.90
   1   5  -4  217.08    5.60
   1   5  -4  205.38    5.90
   1   5  -4  201.48    8.90
   1   5  -4  216.58    5.70
   1   5  -4  211.18    8.90
  -1  -5   4  207.98    5.40
  -1  -5   4  197.58    8.70
  -1  -5   4  227.68    9.30
   0   5  -4    4.20    1.70
   0   5  -4    3.40    0.50
   0   5  -4    4.50    0.80
   0   5  -4    3.00    0.60
   0   5  -4    3.60    0.50
   0   5  -4    4.40    0.60
   0   5  -4    3.50    0.60
   0   5  -4    3.10    0.50
   0   5  -4    4.80    1.50
   0  -5   4    3.50    0.50
   0  -5   4    3.30    0.60
   0  -5   4    3.40    1.40
   0  -5   4    3.50    0.60
   0  -5   4    2.80    0.60
   0  -5   4    4.50    1.80
   0  -5   4    4.00    0.60
   0  -5   4    3.50    0.40
  -1   5  -4   39.60    4.20
  -1   5  -4   42.00    2.00
  -1   5  -4   46.00    1.80
  -1   5  -4   44.50    1.80
  -1   5  -4   41.70    1.80
  -1   5  -4   41.10    2.10
  -1   5  -4   43.40    1.80
  -1   5  -4   42.20    1.90
  -1   5  -4   42.60    4.10
   1  -5   4   42.10    1.90
   1  -5   4   40.30    4.10
   1  -5   4   48.00    2.00
   1  -5   4   45.10    1.60
   1  -5   4   43.80    1.90
   1  -5   4   41.30    4.10
   1  -5   4   40.70    2.00
   1  -5   4   42.00    1.70
   1  -5   4   41.20    1.50
  -2   5  -4  411.96   14.90
  -2   5  -4  384.36   14.30
   2  -5   4  382.46   14.50
   2  -5   4  416.06   14.70
  -3   5  -4    0.40    0.30
  -3   5  -4    2.20    1.60
  -3   5  -4    0.60    1.70
  -3   5  -4    0.70    0.20
  -3   5  -4    0.40    0.20
  -3   5  -4    1.20    0.40
  -3   5  -4    0.70    0.30
  -3   5  -4    1.20    0.40
  -3   5  -4    0.90    0.40
  -3   5  -4    0.60    0.30
   3  -5   4    0.60    0.30
   3  -5   4    0.50    0.40
   3  -5   4   -0.90    1.20
   3  -5   4    0.70    1.60
   3  -5   4    0.90    0.40
   3  -5   4    0.80    0.30
   3  -5   4    1.00    0.30
   3  -5   4    0.50    0.30
   3  -5   4    0.90    0.30
  -4   5  -4  347.87   14.30
  -4   5  -4  382.86    9.60
  -4   5  -4  355.56   14.70
   4  -5   4  355.36    9.50
   4  -5   4  336.87   14.40
   4  -5   4  374.16    9.70
   4  -5   4  385.46    9.00
   4  -5   4  362.06   14.40
  -5   5  -4    0.10    0.20
  -5   5  -4    0.00    0.20
  -5   5  -4    1.80    2.20
  -5   5  -4    0.30    0.30
  -5   5  -4    0.00    0.20
  -5   5  -4   -0.10    0.30
  -5   5  -4   -0.10    0.20
  -5   5  -4   -1.20    1.70
  -5   5  -4    0.40    0.20
   5  -5   4    0.00    0.40
   5  -5   4    1.70    2.30
   5  -5   4    0.00    0.30
   5  -5   4   -0.90    1.80
   5  -5   4    0.80    0.50
   5  -5   4    0.20    0.30
   5  -5   4    0.40    0.30
   5  -5   4    0.20    0.30
  -6   5  -4   12.80    1.00
  -6   5  -4   11.50    1.50
  -6   5  -4   13.70    1.50
  -6   5  -4   11.30    1.00
  -6   5  -4    8.00    3.10
  -6   5  -4   13.10    1.10
  -6   5  -4   12.70    1.00
   6  -5   4   11.30    1.30
   6  -5   4   13.80    1.10
   6  -5   4   13.70    1.60
   6  -5   4    8.20    3.10
   6  -5   4   13.10    1.50
   6  -5   4   11.00    1.60
   6  -5   4   12.90    1.10
   6  -5   4   11.00    1.50
  -7   5  -4  133.79    4.10
  -7   5  -4  135.89    4.10
  -7   5  -4  139.19    4.90
  -7   5  -4  128.29    4.10
  -7   5  -4  129.09    4.30
  -7   5  -4  125.99    4.60
  -7   5  -4  131.59    9.60
   7  -5   4  127.09    4.20
   7  -5   4  131.69    5.00
   7  -5   4  125.09    5.00
   7  -5   4  131.29    9.70
   7  -5   4  143.09    5.00
   7  -5   4  137.49    5.30
   7  -5   4  135.89    4.40
  -8   5  -4   81.39    3.40
  -8   5  -4   76.09    8.20
   8  -5   4   87.59    4.40
   8  -5   4   80.49    4.00
   8  -5   4   81.69    3.30
   8  -5   4   95.79    9.20
   8  -5   4   84.29    4.00
   8  -5   4   84.29    3.80
   8   4  -4    4.20    1.10
   8   4  -4    5.50    1.00
  -8  -4   4    6.00    0.90
   7   4  -4   59.49    2.70
   7   4  -4   65.49    2.90
   7   4  -4   56.49    3.10
   7   4  -4   59.79    2.60
  -7  -4   4   65.09    2.50
   6   4  -4   99.39    2.90
   6   4  -4  103.09    3.70
   6   4  -4   95.49    3.40
   6   4  -4  100.79    3.50
   6   4  -4   97.39    3.90
   6   4  -4   98.99    4.50
   6   4  -4   97.79    3.40
  -6  -4   4  105.29    3.20
   5   4  -4    5.90    0.80
   5   4  -4    5.50    0.40
   5   4  -4    5.40    0.60
   5   4  -4    5.20    1.00
   5   4  -4    5.30    0.90
   5   4  -4    7.40    1.60
   5   4  -4    5.10    0.40
   5   4  -4    4.40    1.20
   5   4  -4    5.40    0.40
   5   4  -4    5.50    0.50
  -5  -4   4    5.30    0.70
  -5  -4   4    5.80    1.40
  -5  -4   4    5.90    0.70
  -5  -4   4    6.80    1.40
  -5  -4   4    5.80    0.40
   4   4  -4    0.40    1.00
   4   4  -4    0.20    0.20
   4   4  -4    0.30    0.30
   4   4  -4    0.20    0.20
   4   4  -4    0.20    0.10
   4   4  -4   -0.10    0.10
   4   4  -4    0.50    0.30
   4   4  -4    0.20    0.20
   4   4  -4   -1.00    1.00
   4   4  -4    0.30    0.20
   4   4  -4    0.40    0.20
  -4  -4   4    0.30    0.20
  -4  -4   4    0.00    0.10
  -4  -4   4    0.00    0.20
  -4  -4   4    0.60    1.00
  -4  -4   4    0.20    0.10
  -4  -4   4    0.80    1.00
  -4  -4   4    0.00    0.20
  -4  -4   4    0.90    0.40
   3   4  -4   15.10    0.80
   3   4  -4   14.10    2.30
   3   4  -4   17.50    2.70
   3   4  -4   14.00    1.00
   3   4  -4   15.00    0.90
   3   4  -4   14.70    0.70
   3   4  -4   15.00    1.10
   3   4  -4   16.00    0.90
   3   4  -4   15.90    0.90
   3   4  -4   13.80    0.90
   3   4  -4   13.90    1.00
  -3  -4   4   14.70    1.00
  -3  -4   4   15.00    1.00
  -3  -4   4   17.20    2.60
  -3  -4   4   15.00    1.10
  -3  -4   4   16.40    2.40
  -3  -4   4   16.30    0.90
  -3  -4   4   15.70    1.00
  -3  -4   4   14.60    0.90
  -3  -4   4   14.60    0.90
  -3  -4   4   16.40    0.90
   2   4  -4  134.09    3.70
   2   4  -4  133.19    3.70
   2   4  -4  130.89    3.90
   2   4  -4  133.69    3.70
   2   4  -4  128.39    6.10
   2   4  -4  134.29    4.00
   2   4  -4  135.99    3.60
   2   4  -4  136.19    3.80
   2   4  -4  137.49    6.50
   2   4  -4  130.99    3.70
  -2  -4   4  135.29    3.80
  -2  -4   4  137.19    3.70
  -2  -4   4  139.59    3.60
  -2  -4   4  131.39    6.10
  -2  -4   4  129.79    3.90
  -2  -4   4  132.89    3.70
  -2  -4   4  127.99    6.20
   1   4  -4    9.70    0.70
   1   4  -4   11.20    2.30
   1   4  -4    9.80    0.90
   1   4  -4    9.50    0.60
   1   4  -4   10.50    2.00
   1   4  -4    9.90    0.80
   1   4  -4    9.10    0.60
   1   4  -4    8.70    0.70
   1   4  -4   10.70    0.80
   1   4  -4    9.60    0.70
  -1  -4   4    9.60    0.80
  -1  -4   4    9.00    0.50
  -1  -4   4   10.40    0.70
  -1  -4   4    9.40    0.80
  -1  -4   4    9.60    2.00
  -1  -4   4   10.60    2.20
  -1  -4   4    9.20    0.60
  -1  -4   4    9.70    0.50
  -1  -4   4    9.00    0.70
  -1  -4   4    9.90    0.60
   0   4  -4  300.07   11.00
   0   4  -4  293.97    7.40
   0   4  -4  273.87   10.40
   0  -4   4  275.77   10.60
   0  -4   4  281.37   10.50
  -1   4  -4   85.69    2.60
  -1   4  -4   82.49    2.50
  -1   4  -4   80.59    2.60
  -1   4  -4   86.69    5.60
  -1   4  -4   81.99    2.60
  -1   4  -4   83.79    2.70
  -1   4  -4   76.29    5.10
  -1   4  -4   77.99    3.00
  -1   4  -4   80.69    2.80
   1  -4   4   88.59    5.60
   1  -4   4   82.99    2.50
   1  -4   4   81.29    2.70
   1  -4   4   80.69    2.70
   1  -4   4   81.09    2.90
   1  -4   4   85.29    5.30
   1  -4   4   83.59    2.50
   1  -4   4   82.29    2.70
   1  -4   4   87.39    2.40
  -2   4  -4  243.18   10.20
  -2   4  -4  260.57    6.80
  -2   4  -4  261.47   10.80
   2  -4   4  265.87   10.60
   2  -4   4  252.17   10.60
  -3   4  -4  219.38   10.10
  -3   4  -4  231.98    6.20
  -3   4  -4  216.48    6.30
  -3   4  -4  223.88   10.00
   3  -4   4  231.78   10.30
   3  -4   4  224.08    7.00
   3  -4   4  232.58    6.30
   3  -4   4  226.88    6.10
   3  -4   4  231.98   10.10
  -4   4  -4  131.59    3.70
  -4   4  -4  125.89    3.80
  -4   4  -4  114.19    7.40
  -4   4  -4  127.89    4.10
  -4   4  -4  135.99    8.00
  -4   4  -4  130.19    3.40
  -4   4  -4  134.19    4.30
  -4   4  -4  129.29    3.80
  -4   4  -4  129.49    3.80
   4  -4   4  131.79    4.10
   4  -4   4  136.89    8.00
   4  -4   4  129.19    4.30
   4  -4   4  126.09    3.70
   4  -4   4  131.59    4.10
   4  -4   4  132.99    4.30
   4  -4   4  128.99    4.40
   4  -4   4  132.79    3.90
  -5   4  -4  109.09    7.40
  -5   4  -4  101.99    3.20
  -5   4  -4  102.19    3.60
  -5   4  -4  101.09    3.30
  -5   4  -4  104.99    3.20
  -5   4  -4   94.79    6.80
  -5   4  -4  106.59    3.80
  -5   4  -4  100.39    2.70
  -5   4  -4  102.59    3.30
   5  -4   4  102.09    3.70
   5  -4   4  101.89    3.80
   5  -4   4  107.19    7.10
   5  -4   4  105.79    3.90
   5  -4   4   99.99    3.50
   5  -4   4  109.59    7.40
   5  -4   4   98.89    3.20
   5  -4   4  103.69    3.40
   5  -4   4   95.19    3.70
  -6   4  -4   -0.60    1.80
  -6   4  -4    0.30    0.20
  -6   4  -4    0.70    0.30
  -6   4  -4    0.30    0.30
  -6   4  -4    0.50    0.30
  -6   4  -4    1.50    1.80
  -6   4  -4    0.20    0.20
  -6   4  -4    0.00    0.20
  -6   4  -4    0.50    0.30
   6  -4   4    0.20    1.70
   6  -4   4    0.30    0.30
   6  -4   4    0.70    1.80
   6  -4   4    0.20    0.20
   6  -4   4    0.60    0.40
   6  -4   4    0.70    0.40
   6  -4   4    0.30    0.40
   6  -4   4    1.40    0.60
  -7   4  -4   25.90    1.40
  -7   4  -4   26.50    1.40
  -7   4  -4   28.50    1.90
  -7   4  -4   26.20    1.70
  -7   4  -4   26.90    1.40
  -7   4  -4   23.60    1.60
  -7   4  -4   30.30    5.50
  -7   4  -4   29.10    1.40
  -7   4  -4   25.90    1.40
   7  -4   4   27.90    2.10
   7  -4   4   28.30    5.10
   7  -4   4   26.30    1.60
   7  -4   4   29.60    2.20
   7  -4   4   28.40    2.00
   7  -4   4   30.10    2.00
   7  -4   4   27.30    1.60
  -8   4  -4    3.30    0.80
  -8   4  -4    2.10    0.70
  -8   4  -4    5.50    3.30
   8  -4   4    3.50    1.10
   8  -4   4    2.80    0.90
   8  -4   4    2.20    0.80
   8  -4   4    2.60    0.70
   8  -4   4    2.50    0.60
   8  -4   4    2.70    0.80
   8  -4   4    4.60    4.00
   8  -4   4    3.00    0.60
  -9   4  -4   22.90    1.80
  -9   4  -4   25.10    1.90
   9  -4   4   18.30    2.40
   9  -4   4   22.20    1.80
   9  -4   4   24.20    1.60
   9  -4   4   22.40    2.00
   9  -4   4   24.50    2.80
   8   3  -4    7.50    1.20
   8   3  -4    8.50    1.10
   8   3  -4    7.40    1.20
   8   3  -4    7.40    1.40
  -8  -3   4    8.20    1.10
  -8  -3   4    7.30    1.10
  -8  -3   4    8.00    1.00
   7   3  -4   19.00    1.70
   7   3  -4   17.40    1.40
   7   3  -4   20.40    1.50
  -7  -3   4   17.30    1.20
  -7  -3   4   17.70    2.40
  -7  -3   4   20.20    1.20
  -7  -3   4   20.80    1.30
   6   3  -4   72.59    2.10
   6   3  -4   75.39    3.60
   6   3  -4   77.19    3.00
   6   3  -4   74.79    2.90
   6   3  -4   74.29    2.30
   6   3  -4   78.09    2.60
   6   3  -4   69.59    2.90
   6   3  -4   76.29    3.30
   6   3  -4   72.99    2.50
   6   3  -4   73.59    3.80
   6   3  -4   71.49    2.00
   6   3  -4   72.59    2.10
  -6  -3   4   75.09    3.40
  -6  -3   4   69.99    3.40
  -6  -3   4   72.69    2.40
  -6  -3   4   73.49    3.30
  -6  -3   4   73.19    2.70
  -6  -3   4   78.99    3.70
  -6  -3   4   73.09    2.60
  -6  -3   4   75.59    2.10
   5   3  -4  234.98    6.60
   5   3  -4  235.58    6.10
   5   3  -4  233.48    7.60
   5   3  -4  226.48    6.20
   5   3  -4  206.68    5.90
   5   3  -4  233.98    5.40
   5   3  -4  226.58    7.90
   5   3  -4  236.58    6.30
  -5  -3   4  225.58    7.70
  -5  -3   4  218.78    6.70
  -5  -3   4  221.18    7.40
  -5  -3   4  234.08    6.60
   4   3  -4  106.79    2.90
   4   3  -4  103.59    2.70
   4   3  -4  100.69    3.00
   4   3  -4  107.39    2.80
   4   3  -4  103.39    3.40
   4   3  -4  100.39    2.80
   4   3  -4  102.29    2.90
   4   3  -4  107.39    5.10
   4   3  -4  102.09    3.30
   4   3  -4  101.79    2.90
   4   3  -4  107.69    3.20
   4   3  -4  104.09    2.80
  -4  -3   4  104.39    2.90
  -4  -3   4  107.89    3.10
  -4  -3   4  103.99    3.50
  -4  -3   4  103.59    4.80
  -4  -3   4  103.39    3.70
  -4  -3   4  104.49    2.80
  -4  -3   4  109.39    2.90
  -4  -3   4  107.89    3.10
  -4  -3   4  108.29    5.60
   3   3  -4  611.64   16.60
   3   3  -4  612.04   17.00
  -3  -3   4  610.74   16.80
  -3  -3   4  642.34   16.90
   2   3  -4  261.27    9.40
   2   3  -4  270.87    9.20
  -2  -3   4  280.17    9.50
  -2  -3   4  271.37    9.50
   1   3  -4   12.90    0.90
   1   3  -4   14.00    2.30
   1   3  -4   13.50    0.80
   1   3  -4   12.30    0.70
   1   3  -4   12.50    0.90
   1   3  -4   12.30    0.70
   1   3  -4   14.00    0.70
   1   3  -4   13.20    0.80
  -1  -3   4   14.20    0.80
  -1  -3   4   12.00    0.70
  -1  -3   4   11.50    0.80
  -1  -3   4   11.60    0.80
  -1  -3   4   13.50    0.60
  -1  -3   4   12.10    0.80
  -1  -3   4   14.00    0.80
  -1  -3   4   11.80    0.70
  -1  -3   4   11.80    2.00
   0   3  -4 2979.50   66.29
   0  -3   4 2890.71   65.99
  -1   3  -4    1.70    0.40
  -1   3  -4    2.20    0.40
  -1   3  -4    3.10    0.50
  -1   3  -4    2.60    0.40
  -1   3  -4    2.50    0.50
  -1   3  -4    3.00    0.50
  -1   3  -4    2.30    0.40
  -1   3  -4    5.80    1.60
  -1   3  -4    3.60    1.40
   1  -3   4    2.20    1.10
   1  -3   4    1.90    0.40
   1  -3   4    2.90    0.50
   1  -3   4    2.80    1.20
   1  -3   4    2.30    0.40
   1  -3   4    3.00    0.50
   1  -3   4    2.40    0.40
   1  -3   4    2.80    0.50
   1  -3   4    2.40    0.40
  -2   3  -4  116.89    6.40
  -2   3  -4  116.59    3.10
  -2   3  -4  121.39    3.70
  -2   3  -4  115.19    3.30
  -2   3  -4  110.79    6.10
  -2   3  -4  116.59    3.30
  -2   3  -4  115.29    3.40
  -2   3  -4  115.59    3.50
   2  -3   4  116.99    3.60
   2  -3   4  121.29    3.50
   2  -3   4  107.99    6.10
   2  -3   4  116.89    3.50
   2  -3   4  120.19    3.50
   2  -3   4  116.99    6.20
  -3   3  -4  208.98    9.40
  -3   3  -4  223.88    9.30
   3  -3   4  210.48    5.50
   3  -3   4  211.08    9.40
   3  -3   4  210.68    9.20
   3  -3   4  222.58    5.80
  -4   3  -4  232.48   10.30
  -4   3  -4  244.08   10.20
   4  -3   4  229.98    6.20
   4  -3   4  222.28   10.00
   4  -3   4  242.48    6.50
   4  -3   4  221.68   10.00
   4  -3   4  256.77    6.60
   4  -3   4  246.98    6.60
  -5   3  -4   41.50    4.40
  -5   3  -4   37.40    1.60
  -5   3  -4   36.00    1.60
  -5   3  -4   34.90    1.50
  -5   3  -4   30.00    4.10
  -5   3  -4   39.20    1.60
  -5   3  -4   37.20    1.80
  -5   3  -4   35.80    1.70
  -5   3  -4   32.80    1.80
   5  -3   4   38.10    1.70
   5  -3   4   37.20    2.10
   5  -3   4   35.90    1.90
   5  -3   4   37.30    4.00
   5  -3   4   36.00    1.90
   5  -3   4   36.10    1.60
   5  -3   4   40.40    1.80
   5  -3   4   35.30    2.00
   5  -3   4   40.30    4.40
   5  -3   4   37.00    2.00
   5  -3   4   35.70    1.60
  -6   3  -4   54.79    2.30
  -6   3  -4   51.69    2.40
  -6   3  -4   44.40    4.90
  -6   3  -4   58.29    2.50
  -6   3  -4   55.19    2.10
  -6   3  -4   56.19    1.90
  -6   3  -4   54.39    2.00
  -6   3  -4   53.69    2.10
   6  -3   4   54.89    2.30
   6  -3   4   49.90    2.50
   6  -3   4   57.19    2.20
   6  -3   4   50.69    2.10
   6  -3   4   53.69    5.30
   6  -3   4   59.79    2.90
   6  -3   4   50.59    4.90
   6  -3   4   56.09    2.10
   6  -3   4   52.09    2.60
  -7   3  -4   43.20    2.20
  -7   3  -4   39.90    1.80
  -7   3  -4   43.70    2.60
  -7   3  -4   40.90    1.70
  -7   3  -4   40.60    2.20
  -7   3  -4   38.40    1.60
  -7   3  -4   33.20    5.00
  -7   3  -4   42.60    1.60
  -7   3  -4   40.90    2.20
   7  -3   4   41.80    1.80
   7  -3   4   42.20    2.30
   7  -3   4   37.80    1.80
   7  -3   4   35.40    2.20
   7  -3   4   44.10    2.80
   7  -3   4   39.00    1.90
   7  -3   4   44.10    2.70
   7  -3   4   39.70    5.20
  -8   3  -4    2.50    2.70
  -8   3  -4    3.50    0.80
  -8   3  -4    2.90    0.70
  -8   3  -4    2.40    0.70
   8  -3   4    1.40    2.70
   8  -3   4    1.80    0.80
   8  -3   4    2.40    0.80
   8  -3   4    2.60    0.60
   8  -3   4    2.50    0.70
   8  -3   4    3.10    0.80
  -9   3  -4  120.39    4.60
  -9   3  -4  113.39    4.50
   9  -3   4  112.69    7.50
   9  -3   4  117.49    4.30
   9  -3   4  111.49    4.60
   9  -3   4  112.19    5.40
   9  -3   4  116.79    4.00
   8   2  -4   50.89    2.60
   8   2  -4   55.19    3.00
   8   2  -4   56.99    2.90
  -8  -2   4   56.79    2.10
  -8  -2   4   52.59    2.50
  -8  -2   4   52.99    2.40
   7   2  -4   19.70    1.20
   7   2  -4   21.60    1.50
   7   2  -4   19.20    1.50
   7   2  -4   21.40    1.80
   7   2  -4   25.00    2.70
   7   2  -4   21.90    2.60
   7   2  -4   21.00    0.90
   7   2  -4   19.50    0.90
  -7  -2   4   19.00    1.80
  -7  -2   4   18.20    2.40
  -7  -2   4   21.30    1.10
  -7  -2   4   19.90    1.40
  -7  -2   4   20.80    1.10
  -7  -2   4   17.80    1.30
  -7  -2   4   21.80    2.50
   6   2  -4   26.40    1.60
   6   2  -4   28.20    1.10
   6   2  -4   26.90    1.70
   6   2  -4   24.90    1.10
   6   2  -4   25.40    1.40
   6   2  -4   26.30    1.20
   6   2  -4   24.90    2.50
   6   2  -4   25.10    1.30
   6   2  -4   24.70    2.70
   6   2  -4   26.20    0.90
   6   2  -4   25.60    0.90
   6   2  -4   24.80    1.10
  -6  -2   4   26.80    2.00
  -6  -2   4   25.50    1.20
  -6  -2   4   22.90    2.60
  -6  -2   4   29.00    1.50
  -6  -2   4   26.30    1.10
  -6  -2   4   22.20    1.40
  -6  -2   4   25.50    1.80
  -6  -2   4   26.20    2.50
   5   2  -4   75.29    2.20
   5   2  -4   73.89    1.90
   5   2  -4   73.49    2.70
   5   2  -4   72.39    2.70
   5   2  -4   73.69    2.30
   5   2  -4   74.99    2.50
   5   2  -4   74.99    2.10
   5   2  -4   68.99    2.40
   5   2  -4   72.79    2.80
   5   2  -4   74.79    4.00
   5   2  -4   75.49    2.20
   5   2  -4   75.19    2.10
  -5  -2   4   71.09    3.10
  -5  -2   4   74.59    2.20
  -5  -2   4   75.39    3.10
  -5  -2   4   74.69    4.00
  -5  -2   4   76.69    2.60
  -5  -2   4   72.89    2.40
  -5  -2   4   72.69    2.50
  -5  -2   4   77.29    2.20
  -5  -2   4   78.09    4.20
  -5  -2   4   73.79    2.20
   4   2  -4  138.29    4.10
   4   2  -4  139.29    3.80
   4   2  -4  147.09    4.20
   4   2  -4  146.39    3.90
   4   2  -4  147.69    3.80
   4   2  -4  140.39    5.90
   4   2  -4  143.59    4.20
   4   2  -4  147.99    4.20
   4   2  -4  144.69    3.70
   4   2  -4  136.39    4.20
  -4  -2   4  151.28    6.20
  -4  -2   4  146.19    4.50
  -4  -2   4  154.68    8.50
  -4  -2   4  146.39    3.80
  -4  -2   4  145.39    4.60
   3   2  -4    5.70    0.40
   3   2  -4    4.30    0.50
   3   2  -4    6.20    0.70
   3   2  -4    5.70    0.50
   3   2  -4    5.20    0.40
   3   2  -4    5.40    0.70
   3   2  -4    5.70    0.50
   3   2  -4    6.50    0.70
   3   2  -4    7.70    1.60
   3   2  -4    6.20    0.50
   3   2  -4    5.60    0.40
   3   2  -4    6.30    1.50
   3   2  -4    6.60    0.80
   3   2  -4    5.90    0.60
  -3  -2   4    5.40    0.30
  -3  -2   4    5.50    1.40
  -3  -2   4    4.60    0.70
  -3  -2   4    5.50    0.50
  -3  -2   4    6.20    0.80
  -3  -2   4    5.30    0.60
  -3  -2   4    5.90    0.40
  -3  -2   4    5.10    0.50
  -3  -2   4    8.10    1.80
  -3  -2   4    5.60    0.40
  -3  -2   4    6.10    0.50
   2   2  -4   43.40    1.50
   2   2  -4   43.70    1.50
   2   2  -4   47.70    1.60
   2   2  -4   39.60    3.10
   2   2  -4   43.70    1.70
   2   2  -4   42.50    1.60
   2   2  -4   44.40    1.60
   2   2  -4   43.70    1.50
   2   2  -4   41.60    1.50
   2   2  -4   43.70    1.10
   2   2  -4   43.40    1.50
   2   2  -4   44.60    1.40
   2   2  -4   41.60    1.50
   2   2  -4   43.50    3.10
  -2  -2   4   44.50    1.70
  -2  -2   4   47.50    1.60
  -2  -2   4   42.10    1.50
  -2  -2   4   41.10    3.10
  -2  -2   4   44.40    1.70
  -2  -2   4   43.60    1.40
  -2  -2   4   41.30    1.20
  -2  -2   4   44.00    1.60
  -2  -2   4   43.00    1.70
  -2  -2   4   41.50    1.40
  -2  -2   4   47.20    3.30
   1   2  -4   26.20    1.10
   1   2  -4   28.10    1.00
   1   2  -4   27.00    1.10
   1   2  -4   29.20    1.20
   1   2  -4   26.60    1.10
   1   2  -4   28.50    1.20
   1   2  -4   26.50    2.50
   1   2  -4   27.80    1.00
   1   2  -4   27.10    1.00
   1   2  -4   28.90    2.70
   1   2  -4   29.60    1.20
   1   2  -4   28.30    1.10
  -1  -2   4   27.90    1.30
  -1  -2   4   29.70    1.20
  -1  -2   4   27.80    1.00
  -1  -2   4   25.60    2.50
  -1  -2   4   27.70    1.10
  -1  -2   4   26.70    2.50
  -1  -2   4   25.50    1.10
  -1  -2   4   27.40    1.20
  -1  -2   4   29.30    1.20
   0   2  -4  119.59    5.60
   0   2  -4  118.29    3.30
   0   2  -4  112.99    5.70
   0  -2   4  120.59    5.80
   0  -2   4  124.29    5.70
  -1   2  -4    2.40    0.50
  -1   2  -4    3.50    0.50
  -1   2  -4    2.90    0.50
  -1   2  -4    1.40    1.00
  -1   2  -4    2.30    1.10
  -1   2  -4    2.30    0.30
  -1   2  -4    2.40    0.40
  -1   2  -4    2.60    0.50
  -1   2  -4    3.30    0.20
  -1   2  -4    3.40    0.50
  -1   2  -4    2.90    0.40
   1  -2   4    2.70    0.40
   1  -2   4    2.80    0.40
   1  -2   4    2.90    0.40
   1  -2   4    3.40    0.40
   1  -2   4    2.60    0.40
   1  -2   4    3.00    0.30
   1  -2   4    3.00    0.50
   1  -2   4    3.20    0.50
   1  -2   4    3.70    0.50
  -2   2  -4  300.27   10.90
  -2   2  -4  317.37   10.80
   2  -2   4  305.77   10.90
   2  -2   4  298.17   10.70
  -3   2  -4  158.18    7.20
  -3   2  -4  164.58    4.50
  -3   2  -4  156.28    4.20
  -3   2  -4  157.08    4.30
  -3   2  -4  161.48    7.60
   3  -2   4  156.08    4.20
   3  -2   4  161.78    7.40
   3  -2   4  164.18    4.40
   3  -2   4  156.78    7.50
  -4   2  -4  255.17   10.40
  -4   2  -4  271.37   10.20
   4  -2   4  241.28   10.00
   4  -2   4  252.27   10.20
  -5   2  -4   30.20    1.50
  -5   2  -4   32.20    3.70
  -5   2  -4   31.90    1.70
  -5   2  -4   32.10    1.20
  -5   2  -4   31.70    1.30
  -5   2  -4   34.80    1.40
  -5   2  -4   35.70    1.70
  -5   2  -4   34.00    3.70
  -5   2  -4   32.20    1.30
   5  -2   4   31.60    1.50
   5  -2   4   33.70    1.70
   5  -2   4   31.20    1.70
   5  -2   4   34.50    4.40
   5  -2   4   30.70    1.50
   5  -2   4   32.20    1.40
   5  -2   4   30.80    1.70
   5  -2   4   33.50    1.60
   5  -2   4   33.50    1.80
   5  -2   4   31.50    3.50
   5  -2   4   29.60    1.90
  -6   2  -4   84.09    2.40
  -6   2  -4   84.69    3.20
  -6   2  -4   83.89    3.10
  -6   2  -4   83.59    2.40
  -6   2  -4   81.29    2.80
  -6   2  -4   84.29    3.10
  -6   2  -4   71.79    5.80
  -6   2  -4   83.99    2.40
  -6   2  -4   84.89    2.60
  -6   2  -4   83.09    2.70
  -6   2  -4   84.89    5.90
   6  -2   4   80.49    2.70
   6  -2   4   86.29    3.70
   6  -2   4   73.39    5.50
   6  -2   4   77.49    5.80
   6  -2   4   88.79    2.90
   6  -2   4   89.19    2.90
   6  -2   4   79.59    3.20
   6  -2   4   81.59    2.80
   6  -2   4   83.19    3.20
   6  -2   4   81.69    3.20
  -7   2  -4   45.30    2.40
  -7   2  -4   48.30    1.80
  -7   2  -4   50.39    1.80
  -7   2  -4   48.80    2.00
  -7   2  -4   53.59    5.10
  -7   2  -4   49.30    2.40
  -7   2  -4   47.40    2.10
   7  -2   4   51.19    2.50
   7  -2   4   49.60    2.00
   7  -2   4   49.50    3.00
   7  -2   4   48.70    5.30
   7  -2   4   49.30    2.40
   7  -2   4   49.10    2.00
   7  -2   4   50.69    2.50
   7  -2   4   48.30    2.10
  -8   2  -4   60.89    2.40
  -8   2  -4   60.39    3.00
  -8   2  -4   63.99    5.90
  -8   2  -4   63.49    2.90
   8  -2   4   58.59    2.90
   8  -2   4   65.99    2.80
   8  -2   4   64.39    2.40
   8  -2   4   58.09    6.20
   8  -2   4   58.39    2.40
   8  -2   4   65.09    3.70
   8  -2   4   59.59    2.50
   8  -2   4   61.09    2.90
  -9   2  -4    9.90    1.40
  -9   2  -4   10.70    1.50
   9  -2   4    9.90    1.90
   9  -2   4   13.70    2.10
   9  -2   4   12.20    1.10
   9   1  -4    5.30    1.30
   9   1  -4    5.30    1.20
  -9  -1   4    5.10    1.20
  -9  -1   4    7.60    1.70
   8   1  -4   57.19    3.00
   8   1  -4   58.29    2.90
   8   1  -4   52.99    2.30
   8   1  -4   56.89    4.50
   8   1  -4   59.09    2.80
  -8  -1   4   54.19    2.50
  -8  -1   4   55.29    4.60
  -8  -1   4   57.49    2.50
  -8  -1   4   48.60    4.00
   7   1  -4  153.28    5.00
   7   1  -4  151.38    6.90
   7   1  -4  149.79    6.90
   7   1  -4  143.99    4.30
   7   1  -4  143.39    3.90
   7   1  -4  148.59    3.80
   7   1  -4  154.18    4.90
   7   1  -4  148.99    4.20
  -7  -1   4  139.39    5.50
  -7  -1   4  151.08    3.90
  -7  -1   4  147.59    4.10
  -7  -1   4  150.78    4.60
  -7  -1   4  145.99    4.50
  -7  -1   4  155.48    6.70
  -7  -1   4  139.79    6.60
  -7  -1   4  142.49    5.50
   6   1  -4   39.00    2.00
   6   1  -4   36.30    1.30
   6   1  -4   33.40    1.70
   6   1  -4   35.90    1.50
   6   1  -4   34.00    3.40
   6   1  -4   35.40    2.30
   6   1  -4   33.90    1.60
   6   1  -4   32.00    1.40
   6   1  -4   40.00    3.30
   6   1  -4   36.20    1.40
  -6  -1   4   36.00    2.20
  -6  -1   4   37.40    1.30
  -6  -1   4   33.90    1.40
  -6  -1   4   30.70    3.00
  -6  -1   4   41.10    3.40
  -6  -1   4   38.10    1.80
  -6  -1   4   36.50    2.30
  -6  -1   4   34.60    1.70
  -6  -1   4   37.80    1.50
   5   1  -4    0.60    0.20
   5   1  -4   -0.30    1.20
   5   1  -4    0.80    0.20
   5   1  -4    0.80    0.20
   5   1  -4   -0.30    0.90
   5   1  -4    0.70    0.30
   5   1  -4    0.80    0.20
   5   1  -4    0.70    0.20
   5   1  -4    0.20    0.30
   5   1  -4    0.40    0.20
   5   1  -4    0.80    0.40
  -5  -1   4    0.30    0.40
  -5  -1   4    1.20    0.30
  -5  -1   4    0.40    0.20
  -5  -1   4    0.90    0.30
  -5  -1   4    0.80    0.30
  -5  -1   4    0.30    1.70
  -5  -1   4    0.60    0.20
  -5  -1   4    0.40    1.00
  -5  -1   4    1.10    0.50
   4   1  -4  598.14   16.30
   4   1  -4  580.04   16.70
  -4  -1   4  589.14   16.40
  -4  -1   4  602.84   16.30
   3   1  -4    5.40    0.50
   3   1  -4    6.30    0.50
   3   1  -4    6.30    0.50
   3   1  -4    5.30    0.50
   3   1  -4    5.90    0.40
   3   1  -4    6.50    0.50
   3   1  -4    6.00    0.50
   3   1  -4    5.30    0.50
   3   1  -4    6.30    0.40
   3   1  -4    6.10    1.70
   3   1  -4    6.20    1.30
   3   1  -4    6.20    0.60
  -3  -1   4    7.80    1.60
  -3  -1   4    7.20    0.70
  -3  -1   4    6.20    0.50
  -3  -1   4    4.90    0.50
  -3  -1   4    6.90    0.50
  -3  -1   4    9.00    1.80
  -3  -1   4    6.50    0.40
  -3  -1   4    6.90    0.40
  -3  -1   4    6.60    0.60
  -3  -1   4    6.70    0.90
  -3  -1   4    5.60    0.50
  -3  -1   4    6.30    0.40
   2   1  -4  510.25   14.20
   2   1  -4  497.45   14.60
  -2  -1   4  493.05   14.20
   1   1  -4 1261.57   31.50
   1   1  -4 1349.16   31.20
  -1  -1   4 1331.37   31.50
  -1  -1   4 1281.07   31.20
   0   1  -4   63.19    1.90
   0   1  -4   59.19    3.90
   0   1  -4   65.09    2.00
   0   1  -4   65.39    2.00
   0   1  -4   63.69    1.60
   0   1  -4   64.19    3.80
   0   1  -4   61.09    1.60
   0  -1   4   67.19    4.10
   0  -1   4   63.99    1.90
   0  -1   4   63.99    2.00
   0  -1   4   63.39    1.80
   0  -1   4   65.39    2.00
   0  -1   4   67.09    2.10
   0  -1   4   64.89    2.10
  -1   1  -4  754.92   19.80
  -1   1  -4  706.03   19.20
   1  -1   4  723.23   19.40
   1  -1   4  733.63   19.70
  -2   1  -4   38.40    1.50
  -2   1  -4   40.20    1.40
  -2   1  -4   38.20    1.60
  -2   1  -4   37.30    1.40
  -2   1  -4   36.20    1.50
  -2   1  -4   30.30    2.90
  -2   1  -4   39.80    1.40
  -2   1  -4   37.90    1.50
  -2   1  -4   36.80    1.40
  -2   1  -4   40.80    3.20
   2  -1   4   38.20    1.40
   2  -1   4   38.90    1.30
   2  -1   4   37.30    1.30
   2  -1   4   33.90    3.00
   2  -1   4   37.60    1.50
   2  -1   4   38.80    1.50
   2  -1   4   40.10    3.30
   2  -1   4   37.80    1.50
   2  -1   4   39.80    1.50
   2  -1   4   39.80    1.40
  -3   1  -4  242.08    9.50
   3  -1   4  260.67    9.60
  -4   1  -4   14.20    1.00
  -4   1  -4   12.90    0.70
  -4   1  -4   20.10    3.00
  -4   1  -4   15.00    0.80
  -4   1  -4   13.00    0.50
  -4   1  -4   12.90    0.80
  -4   1  -4   15.10    0.90
  -4   1  -4   13.70    0.90
   4  -1   4   11.60    2.10
   4  -1   4   15.40    1.90
   4  -1   4   13.40    0.90
   4  -1   4   12.70    0.80
   4  -1   4   13.20    0.80
   4  -1   4   12.50    0.80
   4  -1   4   13.10    0.90
   4  -1   4   12.90    0.90
   4  -1   4   13.30    0.90
   5  -1   4  377.26   13.00
  -6   1  -4   18.30    3.10
  -6   1  -4   20.00    1.30
  -6   1  -4   18.60    1.40
  -6   1  -4   19.90    0.90
  -6   1  -4   17.60    1.00
  -6   1  -4   18.80    1.10
  -6   1  -4   19.20    1.30
  -6   1  -4   18.90    1.10
   6  -1   4   18.60    1.30
   6  -1   4   22.70    3.90
   6  -1   4   21.30    1.20
   6  -1   4   22.10    1.30
   6  -1   4   18.10    1.00
   6  -1   4   20.00    1.30
   6  -1   4   17.90    1.10
   6  -1   4   17.50    2.00
   6  -1   4   19.70    1.20
  -7   1  -4   56.09    4.90
  -7   1  -4   60.39    2.00
  -7   1  -4   64.19    2.90
  -7   1  -4   59.69    2.20
  -7   1  -4   59.79    2.60
  -7   1  -4   63.19    2.00
   7  -1   4   57.79    2.20
   7  -1   4   58.49    2.60
   7  -1   4   56.39    3.30
   7  -1   4   58.89    2.50
   7  -1   4   61.19    2.30
   7  -1   4   61.89    2.60
   7  -1   4   61.89    2.40
  -8   1  -4    1.00    0.60
  -8   1  -4    1.50    0.60
  -8   1  -4    3.00    2.10
   8  -1   4    0.80    0.40
   8  -1   4    0.80    0.70
   8  -1   4    2.30    2.30
   8  -1   4    0.40    0.30
  -9   1  -4   16.20    1.70
  -9   1  -4   19.00    1.60
   9  -1   4   14.90    2.40
   9  -1   4   17.30    1.50
   9  -1   4   18.30    2.40
   9   0  -4   15.30    2.50
  -9   0   4   16.10    1.40
  -9   0   4   16.10    1.40
   8   0  -4   93.39    4.00
   8   0  -4   89.09    3.40
   8   0  -4   98.99    3.80
   8   0  -4   90.59    2.90
   8   0  -4  108.59    7.10
   8   0  -4   96.49    2.80
  -8   0   4   87.29    6.40
  -8   0   4   90.79    3.50
  -8   0   4   91.89    3.50
  -8   0   4   89.69    3.20
  -8   0   4   82.89    5.30
   7   0  -4   25.60    1.40
   7   0  -4   24.70    3.50
   7   0  -4   27.30    1.80
   7   0  -4   25.40    1.20
   7   0  -4   26.50    1.30
   7   0  -4   26.50    1.70
   7   0  -4   26.00    1.30
   7   0  -4   21.70    1.40
  -7   0   4   24.90    2.10
  -7   0   4   26.90    1.60
  -7   0   4   29.80    3.80
  -7   0   4   23.70    2.00
  -7   0   4   27.80    1.60
  -7   0   4   25.40    1.40
   6   0  -4  287.27    7.10
   6   0  -4  279.07    7.70
   6   0  -4  280.67   10.50
   6   0  -4  279.27   11.20
   6   0  -4  291.17    7.60
   6   0  -4  274.47    7.30
   6   0  -4  261.97    7.30
  -6   0   4  276.47    8.20
  -6   0   4  282.97   10.30
  -6   0   4  294.37    8.40
   5   0  -4    4.30    0.60
   5   0  -4    4.30    0.60
   5   0  -4    4.80    0.60
   5   0  -4    3.00    0.60
   5   0  -4    3.70    0.70
   5   0  -4    5.10    1.80
   5   0  -4    3.30    0.40
   5   0  -4    3.80    0.60
[truncated: 437,561 more chars]
