# Supplementary material for: Preparation of a chloride salt of covalently modified isoniazid
Source: Acta Crystallogr E Crystallogr Commun. 2026 May 29;82(Pt 6):747–50. doi: 10.1107/S2056989026004809 (PMC13238994; doi:10.1107/S2056989026004809)
Supplement: Supplementary file 2 [file e-82-00747-Isup2.hkl]

#
# h,k,l, Fc-squared, Fo-squared, sigma(Fo-squared), status flag
#
data_I
_shelx_title ' 25_fecl3_i_0m_a.res in P-1'
_shelx_refln_list_code          4
_shelx_F_calc_maximum       99.62
_exptl_crystal_F_000       224.00
_reflns_d_resolution_high  0.7690

loop_
 _space_group_symop_operation_xyz
 'x, y, z'
 '-x, -y, -z'

_cell_length_a     7.6446
_cell_length_b     7.8650
_cell_length_c     8.7236
_cell_angle_alpha 100.488
_cell_angle_beta   91.053
_cell_angle_gamma 100.038

_shelx_F_squared_multiplier     1.000

loop_
 _refln_index_h
 _refln_index_k
 _refln_index_l
 _refln_F_squared_calc
 _refln_F_squared_meas
 _refln_F_squared_sigma
 _refln_observed_status
   1   0   0        126.26        122.51         1.54 o
   2   0   0        810.22        940.46        14.51 o
   3   0   0       1201.51       1235.95        15.79 o
   4   0   0        507.37        502.44         6.31 o
   5   0   0          8.56          7.32         0.16 o
   6   0   0        241.29        237.81         3.37 o
   7   0   0          2.26          2.91         0.11 o
   8   0   0          1.69          1.66         0.17 o
   9   0   0         59.86         62.29         1.30 o
  -9   1   0         61.93         61.20         1.08 o
  -8   1   0          5.03          5.00         0.32 o
  -7   1   0        113.03        119.47         0.98 o
  -6   1   0         64.56         64.58         0.54 o
  -5   1   0        320.47        319.56         5.06 o
  -4   1   0        395.29        404.75         5.77 o
  -3   1   0          0.82          0.29         0.03 o
  -2   1   0         12.06          6.97         0.16 o
  -1   1   0          8.62          3.84         0.09 o
   0   1   0        195.68        204.72         3.02 o
   1   1   0        210.72        194.30         2.21 o
   3   1   0          8.38          6.53         0.16 o
   4   1   0          2.00          0.98         0.07 o
   5   1   0          2.80          2.79         0.12 o
   6   1   0        211.98        210.22         3.18 o
   7   1   0         62.09         61.52         0.71 o
   8   1   0          5.00          4.85         0.39 o
   9   1   0        225.10        238.68         2.97 o
  -9   2   0         39.54         36.33         0.71 o
  -8   2   0        119.55        123.65         1.34 o
  -7   2   0        355.26        352.99         5.44 o
  -6   2   0         97.88         90.77         0.63 o
  -5   2   0         47.00         48.52         0.41 o
  -4   2   0        428.26        437.40         7.56 o
  -3   2   0          7.49          8.87         0.25 o
  -2   2   0       1737.31       1627.73        26.19 o
  -1   2   0       5164.98       5331.51        67.00 o
   0   2   0       2080.32       2116.87        34.98 o
   1   2   0       2636.79       2779.16        35.66 o
   2   2   0         36.02         34.27         0.25 o
   3   2   0         22.58         30.97         0.29 o
   4   2   0          9.02         11.54         0.20 o
   6   2   0          5.77          5.66         0.32 o
   7   2   0         43.20         43.56         0.81 o
   8   2   0          0.86          0.81         0.27 o
   9   2   0        181.70        196.03         3.69 o
  -9   3   0         14.31         13.09         0.46 o
  -8   3   0        148.71        154.15         1.73 o
  -7   3   0        137.70        140.78         1.04 o
  -6   3   0       1041.51       1014.03        20.01 o
  -5   3   0         18.14         20.04         0.40 o
  -4   3   0        162.07        162.51         2.92 o
  -3   3   0         21.18         26.11         0.30 o
  -2   3   0       1437.76       1438.86        17.05 o
  -1   3   0          4.14          4.53         0.13 o
   0   3   0       2020.76       2036.40        31.95 o
   1   3   0        683.37        672.00         8.17 o
   2   3   0        721.64        737.21         9.79 o
   5   3   0        240.53        249.41         3.31 o
   6   3   0          0.00          1.15         0.10 o
   7   3   0         95.23         98.91         1.24 o
   8   3   0         31.05         33.07         1.09 o
  -9   4   0         17.66         20.64         0.84 o
  -8   4   0         76.46         71.29         1.05 o
  -7   4   0         20.04         18.06         0.35 o
  -6   4   0        564.48        570.41        13.04 o
  -5   4   0         66.59         66.13         0.58 o
  -4   4   0         78.09         71.24         0.62 o
  -3   4   0        496.52        504.45         7.92 o
  -2   4   0          6.44          9.55         0.19 o
  -1   4   0        255.21        274.43         4.82 o
   0   4   0         41.99         38.54         0.34 o
   1   4   0         31.30         22.98         0.23 o
   2   4   0        170.89        164.97         1.44 o
   3   4   0        192.32        196.42         1.69 o
   4   4   0         71.35         73.21         0.74 o
   5   4   0          7.02          6.47         0.23 o
   6   4   0         44.84         43.31         0.69 o
   7   4   0        192.96        197.71         2.48 o
   8   4   0          1.70          1.22         0.36 o
  -9   5   0         56.69         55.04         2.15 o
  -8   5   0        108.79        105.64         1.45 o
  -7   5   0         65.49         63.88         0.79 o
  -6   5   0          0.55          0.29         0.08 o
  -5   5   0          1.40          2.13         0.14 o
  -4   5   0         65.99         64.74         0.63 o
  -3   5   0         32.35         25.46         0.44 o
  -2   5   0          4.92          4.02         0.15 o
  -1   5   0        600.28        642.75         9.38 o
   0   5   0        106.87        112.81         0.94 o
   1   5   0        372.26        376.45         5.91 o
   2   5   0          7.40          8.71         0.16 o
   3   5   0        557.92        566.96         9.43 o
   4   5   0        134.71        136.09         1.20 o
   5   5   0        200.55        203.33         1.89 o
   6   5   0          7.41          7.54         0.42 o
   7   5   0         29.06         25.80         0.97 o
  -8   6   0        101.58        105.65         2.39 o
  -7   6   0         35.18         33.34         0.55 o
  -6   6   0        257.07        257.04         1.82 o
  -5   6   0         55.31         53.51         0.75 o
  -4   6   0        102.80        102.45         0.86 o
  -3   6   0         11.01         16.72         0.41 o
  -2   6   0        304.04        300.11         2.40 o
  -1   6   0        144.59        132.20         0.98 o
   0   6   0         77.95         77.18         0.65 o
   1   6   0         56.24         49.36         0.42 o
   2   6   0          0.46          0.47         0.07 o
   3   6   0        184.97        179.60         1.13 o
   4   6   0         36.22         33.71         0.54 o
   5   6   0        267.70        270.80         2.89 o
   6   6   0        164.60        161.62         2.96 o
  -8   7   0         39.48         40.95         2.57 o
  -7   7   0          0.05          0.37         0.13 o
  -6   7   0        184.53        179.57         1.49 o
  -5   7   0         41.11         38.10         0.72 o
  -4   7   0        101.16        102.96         0.99 o
  -3   7   0         55.39         56.64         0.60 o
  -2   7   0         28.86         29.93         0.41 o
  -1   7   0          8.44          8.90         0.32 o
   0   7   0         50.35         49.95         0.58 o
   1   7   0         43.32         41.72         0.51 o
   2   7   0         16.90         17.26         0.41 o
   3   7   0          8.78          9.84         0.37 o
   4   7   0          3.20          3.24         0.28 o
   5   7   0          4.27          4.14         0.44 o
  -7   8   0         46.11         43.28         1.12 o
  -6   8   0          2.85          2.70         0.24 o
  -5   8   0         75.57         78.94         0.98 o
  -4   8   0         51.48         51.77         0.83 o
  -3   8   0        113.87        108.29         1.09 o
  -2   8   0         15.70         13.70         0.38 o
  -1   8   0        174.74        172.39         1.55 o
   0   8   0         21.03         23.74         0.59 o
   1   8   0         74.53         76.02         1.05 o
   2   8   0         14.03         12.63         0.44 o
   3   8   0        212.65        215.00         2.35 o
   4   8   0        204.45        208.88         3.32 o
  -5   9   0         29.46         29.53         0.91 o
  -4   9   0         15.16         15.49         0.52 o
  -3   9   0         19.08         18.20         0.49 o
  -2   9   0         32.54         30.90         0.87 o
  -1   9   0        216.33        217.45         4.04 o
   0   9   0          6.59          8.21         0.41 o
   1   9   0         25.63         23.24         0.72 o
   2   9   0         12.88         13.33         0.64 o
  -2  10   0         13.03         13.52         0.74 o
  -1  10   0         13.26         13.05         0.61 o
   0 -10   1          0.93          0.83         0.28 o
   1 -10   1         38.70         40.74         1.24 o
   2 -10   1         13.57         15.27         1.87 o
   3 -10   1        117.53        120.65         2.30 o
  -3  -9   1         17.21         19.55         1.08 o
  -2  -9   1         75.11         70.70         1.40 o
  -1  -9   1          9.30          8.76         0.50 o
   0  -9   1         15.40         17.06         0.78 o
   1  -9   1          0.13          0.21         0.33 o
   2  -9   1          0.08          0.22         0.18 o
   3  -9   1        247.29        248.62         2.22 o
   4  -9   1         49.53         51.90         1.03 o
   5  -9   1          9.75          8.84         0.65 o
   6  -9   1        116.08        121.25         2.15 o
  -4  -8   1          1.63          1.93         0.34 o
  -3  -8   1         23.05         21.50         0.74 o
  -2  -8   1         27.02         29.27         0.54 o
  -1  -8   1        192.30        197.53         1.91 o
   0  -8   1         49.42         47.40         0.56 o
   1  -8   1          7.81          6.86         0.26 o
   2  -8   1        236.25        239.84         2.02 o
   3  -8   1         43.01         41.71         0.87 o
   4  -8   1         40.54         41.12         0.75 o
   5  -8   1          1.01          0.62         0.11 o
   6  -8   1         20.75         19.19         0.54 o
   7  -8   1        120.41        120.04         2.02 o
  -5  -7   1         59.69         58.12         1.38 o
  -4  -7   1          0.01         -0.10         0.15 o
  -3  -7   1         11.69         11.74         0.27 o
  -2  -7   1         16.20         14.41         0.32 o
  -1  -7   1         56.56         55.69         0.64 o
   0  -7   1         19.75         17.28         0.33 o
   1  -7   1        308.67        316.43         2.21 o
   2  -7   1        434.90        441.98         3.88 o
   3  -7   1          0.99          1.61         0.13 o
   4  -7   1        203.69        206.71         1.54 o
   5  -7   1         27.25         27.37         0.51 o
   6  -7   1         17.39         17.93         0.38 o
   7  -7   1          1.55          2.02         0.31 o
   8  -7   1         39.75         38.34         1.11 o
  -6  -6   1         38.03         38.55         1.00 o
  -5  -6   1         18.41         17.09         0.56 o
  -4  -6   1          3.77          3.72         0.22 o
  -3  -6   1        251.30        248.31         1.65 o
  -2  -6   1        183.99        187.47         1.33 o
  -1  -6   1         17.45         17.07         0.28 o
   0  -6   1        459.95        498.75         8.59 o
   1  -6   1          3.05          2.36         0.13 o
   2  -6   1          7.01          6.08         0.18 o
   3  -6   1         59.75         60.10         0.66 o
   4  -6   1        184.14        181.97         1.36 o
   5  -6   1          8.64         10.01         0.27 o
   6  -6   1          9.35          8.96         0.28 o
   7  -6   1          2.47          2.16         0.17 o
   8  -6   1          0.19          0.09         0.34 o
  -7  -5   1         99.31        103.13         2.43 o
  -6  -5   1         18.81         18.65         0.62 o
  -5  -5   1         52.29         50.56         0.68 o
  -4  -5   1         34.35         33.47         0.42 o
  -3  -5   1          1.09          0.85         0.07 o
  -2  -5   1        112.46        104.45         0.73 o
  -1  -5   1         38.23         34.12         0.30 o
   0  -5   1        987.72        956.72        12.50 o
   1  -5   1        515.09        517.04         8.03 o
   2  -5   1        396.39        408.00         8.96 o
   3  -5   1        418.91        435.34         7.62 o
   4  -5   1        252.91        267.57         2.30 o
   5  -5   1         89.10         89.43         0.78 o
   6  -5   1         50.01         45.80         0.55 o
   7  -5   1        266.65        272.49         2.25 o
   8  -5   1          0.45          0.44         0.16 o
   9  -5   1          0.17          0.56         0.19 o
  -8  -4   1         32.93         35.73         1.85 o
  -7  -4   1        102.10         94.07         1.33 o
  -6  -4   1          1.34          0.71         0.13 o
  -5  -4   1        101.07        101.07         0.95 o
  -4  -4   1        311.68        324.36         7.09 o
  -3  -4   1          5.26          3.32         0.10 o
  -2  -4   1         13.42         11.53         0.15 o
  -1  -4   1         32.16         37.09         0.33 o
   0  -4   1         84.34         72.35         0.63 o
   1  -4   1         43.20         35.17         0.34 o
   2  -4   1       1301.15       1304.95        16.26 o
   3  -4   1        372.93        397.91         8.58 o
   4  -4   1        373.21        368.79         6.67 o
   5  -4   1        147.78        144.73         1.08 o
   6  -4   1        350.56        346.01         4.37 o
   7  -4   1         66.52         64.47         0.70 o
   8  -4   1         65.08         68.99         0.95 o
   9  -4   1        164.19        164.16         2.00 o
  -8  -3   1        172.51        176.83         2.96 o
  -7  -3   1         56.67         49.76         0.75 o
  -6  -3   1        220.46        216.44         2.08 o
  -5  -3   1        106.19        111.87         1.00 o
  -4  -3   1        169.39        154.75         2.06 o
  -2  -3   1        427.49        412.45         6.23 o
  -1  -3   1        244.55        234.88         3.58 o
   0  -3   1         51.97         64.92         0.55 o
   1  -3   1          1.58          1.28         0.09 o
   2  -3   1        284.87        295.70         4.96 o
   3  -3   1        151.08        147.65         2.58 o
   4  -3   1         18.70         25.97         0.33 o
   5  -3   1         34.36         44.49         0.42 o
   6  -3   1         25.91         23.59         0.36 o
   7  -3   1         87.44         91.53         0.74 o
   8  -3   1         10.93         10.82         0.46 o
   9  -3   1        155.78        157.96         2.26 o
  -9  -2   1          0.05          0.44         0.22 o
  -8  -2   1         31.01         27.86         0.81 o
  -7  -2   1         75.60         79.81         0.98 o
  -6  -2   1        224.10        229.70         2.82 o
  -5  -2   1          0.15          1.18         0.09 o
  -3  -2   1         17.07         18.85         0.23 o
  -2  -2   1       1159.04       1118.56        17.12 o
  -1  -2   1          1.60          0.28         0.03 o
   0  -2   1        453.34        464.50         6.83 o
   1  -2   1       3626.36       3454.69        47.72 o
   2  -2   1        101.51        107.92         2.37 o
   3  -2   1        166.56        163.09         3.27 o
   4  -2   1          1.67          1.27         0.10 o
   5  -2   1       1086.28       1080.19        13.78 o
   6  -2   1         48.48         51.38         0.45 o
   7  -2   1        410.99        407.06         7.45 o
   8  -2   1         57.94         64.21         0.87 o
   9  -2   1         23.80         23.00         0.65 o
  -9  -1   1         43.94         50.60         1.20 o
  -8  -1   1        103.93        103.70         1.77 o
  -7  -1   1          0.50          1.04         0.10 o
  -6  -1   1         84.82         91.86         0.70 o
  -5  -1   1         63.21         61.57         0.42 o
  -4  -1   1       1415.79       1498.97        16.18 o
  -3  -1   1        678.63        760.43        10.90 o
  -2  -1   1        588.52        622.98         7.66 o
  -1  -1   1         96.17        124.34         1.78 o
   0  -1   1         60.77         69.32         1.50 o
   1  -1   1       1377.74       1373.56        25.30 o
   2  -1   1       1564.23       1523.52        29.36 o
   3  -1   1          0.51          0.26         0.03 o
   4  -1   1        138.50        149.01         2.95 o
   5  -1   1        341.10        320.14         4.33 o
   6  -1   1        853.54        880.98        13.48 o
   7  -1   1        781.29        788.63        10.59 o
   8  -1   1         11.71         12.24         0.37 o
   9  -1   1        129.79        135.30         1.79 o
  -9   0   1        202.22        226.45         3.07 o
  -8   0   1        177.48        188.34         1.65 o
  -7   0   1          1.33          1.28         0.09 o
  -6   0   1        589.41        566.43         8.09 o
  -5   0   1         81.22         90.32         0.72 o
  -4   0   1        315.43        308.72         4.36 o
  -3   0   1        622.90        623.01         7.44 o
  -2   0   1        487.85        489.68         6.57 o
  -1   0   1        114.89         87.59         2.30 o
   0   0   1        917.85        853.67        13.22 o
   1   0   1       1239.53        544.09        12.52 o
   2   0   1          1.83          0.56         0.03 o
   3   0   1        839.02        884.87        10.22 o
   4   0   1         68.59         66.80         0.46 o
   5   0   1         41.31         42.30         0.37 o
   6   0   1        874.10        848.99        12.57 o
   7   0   1         77.16         79.55         0.70 o
   8   0   1          0.27          0.47         0.11 o
   9   0   1         10.44          8.80         0.53 o
  -9   1   1         19.39         22.42         0.70 o
  -8   1   1         18.41         17.92         0.43 o
  -7   1   1         44.76         46.56         0.57 o
  -6   1   1        353.46        359.94        10.61 o
  -5   1   1         59.09         68.12         0.50 o
  -4   1   1         57.11         85.79         0.92 o
  -3   1   1        200.73        214.47         3.49 o
  -2   1   1       1267.60       1304.71        22.74 o
  -1   1   1         65.81         63.94         1.35 o
   0   1   1        287.38        282.74         7.50 o
   1   1   1        230.88        274.39         3.46 o
   2   1   1         39.46         33.20         0.22 o
   3   1   1        971.55        982.00        11.08 o
   4   1   1          0.05          0.38         0.03 o
   5   1   1        764.50        763.83        10.05 o
   6   1   1       1021.67       1008.34        11.22 o
   7   1   1        201.62        209.25         1.83 o
   8   1   1        261.40        270.11         4.05 o
   9   1   1          0.53          0.10         0.17 o
  -9   2   1         26.35         29.38         0.62 o
  -8   2   1         75.59         74.06         0.98 o
  -7   2   1        413.97        401.17         4.97 o
  -6   2   1         71.92         74.69         0.61 o
  -5   2   1       1123.55       1109.30        14.84 o
  -4   2   1        257.39        250.34         5.17 o
  -3   2   1         73.63         87.31         0.92 o
  -2   2   1         12.95         15.47         0.19 o
  -1   2   1       1652.15       1706.83        38.27 o
   0   2   1       9923.81      10226.76       167.98 o
   1   2   1       1077.74       1111.03        12.43 o
   2   2   1          0.28          0.50         0.03 o
   3   2   1        506.57        497.29         5.69 o
   4   2   1          0.05          0.07         0.04 o
   5   2   1          6.63          7.23         0.18 o
   6   2   1        156.16        156.03         1.43 o
   7   2   1         40.24         38.18         0.74 o
   8   2   1         67.31         66.69         1.51 o
   9   2   1         98.68        103.00         2.59 o
  -9   3   1         15.47         15.90         0.49 o
  -8   3   1         48.53         49.82         0.86 o
  -7   3   1          2.08          2.51         0.16 o
  -6   3   1          2.63          1.79         0.11 o
  -5   3   1          2.37          1.56         0.10 o
  -4   3   1        582.92        587.21         8.72 o
  -3   3   1        273.57        250.30         4.63 o
  -2   3   1          8.09          5.83         0.16 o
  -1   3   1       1424.82       1382.02        16.22 o
   0   3   1          0.15          0.07         0.03 o
   1   3   1        102.10        108.87         1.04 o
   2   3   1         52.67         49.48         0.38 o
   3   3   1        110.50        107.53         0.74 o
   5   3   1         12.67         12.64         0.27 o
   6   3   1         49.52         48.10         0.84 o
   7   3   1         19.62         19.23         0.59 o
   8   3   1         29.61         27.79         1.02 o
  -9   4   1         55.56         54.94         1.17 o
  -8   4   1         23.63         24.27         0.67 o
  -7   4   1         60.94         61.28         0.72 o
  -6   4   1        114.44        106.76         0.87 o
  -5   4   1          1.53          1.93         0.11 o
  -4   4   1          5.68          5.83         0.21 o
  -3   4   1        105.16        103.80         0.79 o
  -2   4   1        110.00         98.67         0.82 o
  -1   4   1        922.61        922.98        11.94 o
   0   4   1       1156.71       1233.64        17.67 o
   1   4   1        779.63        734.49         9.42 o
   2   4   1         47.26         43.57         0.36 o
   3   4   1          0.04          0.24         0.06 o
   4   4   1        144.94        144.16         1.19 o
   5   4   1        364.46        356.13         3.97 o
   6   4   1        299.30        302.72         2.85 o
   7   4   1         11.01         10.76         0.49 o
   8   4   1        167.12        172.85         3.89 o
  -9   5   1         68.37         69.30         2.31 o
  -8   5   1        156.67        158.78         1.91 o
  -7   5   1         89.26         85.93         1.01 o
  -6   5   1        252.27        252.08         1.78 o
  -5   5   1        651.73        641.00        10.50 o
  -4   5   1         18.52         16.21         0.32 o
  -3   5   1        533.79        548.91        11.56 o
  -2   5   1          2.78          2.88         0.14 o
  -1   5   1        138.11        135.65         1.07 o
   0   5   1          6.00          8.31         0.20 o
   1   5   1        341.30        358.74         6.97 o
   2   5   1          0.02          0.23         0.08 o
   3   5   1         22.91         21.91         0.30 o
   4   5   1         12.11         11.47         0.34 o
   5   5   1         18.80         18.76         0.45 o
   6   5   1          0.45          0.58         0.15 o
   7   5   1          3.06          3.04         0.42 o
  -8   6   1         29.40         26.91         0.77 o
  -7   6   1         33.43         33.99         0.58 o
  -6   6   1        239.52        246.74         1.82 o
  -5   6   1          8.98          9.00         0.34 o
  -4   6   1          1.09          0.56         0.12 o
  -3   6   1        441.19        441.60         6.60 o
  -2   6   1         70.02         73.21         0.68 o
  -1   6   1         25.37         21.59         0.47 o
   0   6   1         54.00         49.39         0.49 o
   1   6   1         38.18         36.17         0.33 o
   2   6   1         48.93         48.53         0.46 o
   3   6   1        105.47        104.78         0.86 o
   4   6   1         66.30         64.16         0.76 o
   5   6   1         41.60         38.48         0.82 o
   6   6   1         15.54         15.56         0.74 o
  -8   7   1          0.98          1.46         0.28 o
  -7   7   1         83.56         80.96         1.38 o
  -6   7   1        119.15        110.71         1.14 o
  -5   7   1          0.04         -0.02         0.11 o
  -4   7   1         65.91         62.90         0.68 o
  -3   7   1          0.17          0.24         0.10 o
  -2   7   1         59.17         57.11         0.70 o
  -1   7   1         83.20         85.84         0.84 o
   0   7   1        365.12        375.65         2.61 o
   1   7   1         68.99         70.08         0.65 o
   2   7   1        116.34        117.20         1.10 o
   3   7   1         52.61         51.71         0.68 o
   4   7   1        184.10        188.20         2.29 o
   5   7   1         44.00         43.87         1.08 o
  -7   8   1        136.21        141.78         2.32 o
  -6   8   1         12.90         13.04         0.59 o
  -5   8   1        207.99        210.02         2.12 o
  -4   8   1         13.82         11.98         0.35 o
  -3   8   1         13.23         13.18         0.36 o
  -2   8   1         29.56         31.18         0.49 o
  -1   8   1         20.51         20.42         0.59 o
   0   8   1         27.99         28.65         0.52 o
   1   8   1          0.22          0.11         0.10 o
   2   8   1         83.10         82.82         1.03 o
   3   8   1          0.80          0.48         0.23 o
   4   8   1          0.54          0.86         0.30 o
  -5   9   1         17.71         18.45         0.66 o
  -4   9   1          3.30          2.33         0.27 o
  -3   9   1         58.11         57.62         1.38 o
  -2   9   1          6.19          5.76         0.74 o
  -1   9   1          3.80          2.68         0.31 o
   0   9   1          1.80          2.60         0.25 o
   1   9   1          0.88          0.71         0.19 o
   2   9   1         66.65         73.42         1.40 o
   0 -10   2        125.89        138.67         2.11 o
   1 -10   2          5.97          5.36         0.56 o
   2 -10   2         58.40         60.61         2.11 o
   3 -10   2        157.98        160.87         2.15 o
  -3  -9   2        147.24        151.03         3.46 o
  -2  -9   2         19.65         19.64         0.73 o
  -1  -9   2          0.07          0.16         0.19 o
   0  -9   2        123.35        133.96         1.61 o
   1  -9   2         11.21         10.94         0.50 o
   2  -9   2          5.53          5.54         0.27 o
   3  -9   2        116.58        115.41         1.30 o
   4  -9   2          0.13          0.11         0.11 o
   5  -9   2         10.44         10.57         0.45 o
   6  -9   2         32.68         31.97         1.21 o
  -4  -8   2        121.14        119.12         1.99 o
  -3  -8   2         58.47         58.82         0.92 o
  -2  -8   2        165.85        164.06         1.52 o
  -1  -8   2          7.83          6.37         0.28 o
   0  -8   2          6.96          6.18         0.25 o
   1  -8   2         33.27         31.78         0.46 o
   2  -8   2          9.40         10.33         0.32 o
   3  -8   2         18.44         18.69         0.38 o
   4  -8   2          0.24          0.17         0.11 o
   5  -8   2         83.95         82.05         0.86 o
   6  -8   2          7.81          7.12         0.36 o
   7  -8   2          0.76          0.90         0.24 o
  -5  -7   2          5.36          5.71         0.47 o
  -4  -7   2        329.53        335.36         3.02 o
  -3  -7   2         24.23         25.19         0.43 o
  -2  -7   2        254.69        264.89         2.00 o
  -1  -7   2         38.88         40.80         0.50 o
   0  -7   2         72.45         70.14         0.82 o
   1  -7   2        190.89        192.29         1.53 o
   2  -7   2         57.43         55.48         0.59 o
   3  -7   2          5.99          6.08         0.29 o
   4  -7   2         28.38         26.28         0.58 o
   5  -7   2        172.04        169.63         1.71 o
   6  -7   2         38.08         33.97         0.63 o
   7  -7   2        197.21        190.35         2.12 o
   8  -7   2         62.06         66.61         1.56 o
  -6  -6   2        138.70        137.76         2.13 o
  -5  -6   2          0.06          0.17         0.13 o
  -4  -6   2         20.23         22.34         0.39 o
  -3  -6   2        213.89        216.76         1.62 o
  -2  -6   2         67.10         67.46         0.56 o
  -1  -6   2         21.60         23.90         0.42 o
   0  -6   2         57.30         54.01         0.58 o
   1  -6   2         16.73         13.00         0.33 o
   2  -6   2        167.97        169.58         1.25 o
   3  -6   2        335.67        356.42         3.57 o
   4  -6   2          9.31          7.35         0.27 o
   5  -6   2         47.28         45.76         0.61 o
   6  -6   2          0.75          0.77         0.11 o
   7  -6   2        380.78        379.38         2.81 o
   8  -6   2          0.04          0.22         0.45 o
  -7  -5   2          1.15          1.21         0.27 o
  -6  -5   2        207.18        200.73         2.58 o
  -5  -5   2          1.71          1.68         0.14 o
  -4  -5   2         52.10         47.52         0.47 o
  -3  -5   2        178.15        175.23         1.24 o
  -2  -5   2        140.22        134.11         0.96 o
  -1  -5   2         86.28         76.66         0.57 o
   0  -5   2          1.27          1.42         0.09 o
   1  -5   2          4.63          2.36         0.18 o
   2  -5   2        150.93        157.81         1.35 o
   3  -5   2        152.97        140.09         1.16 o
   4  -5   2          0.38          0.15         0.09 o
   5  -5   2        112.98        113.38         0.95 o
   6  -5   2        124.58        114.50         0.95 o
   7  -5   2          4.65          4.86         0.24 o
   8  -5   2          0.05          0.13         0.17 o
   9  -5   2         51.24         54.42         1.19 o
  -8  -4   2         20.14         24.00         0.89 o
  -7  -4   2         19.96         14.51         0.55 o
  -6  -4   2         24.12         24.29         0.76 o
  -5  -4   2         24.40         23.59         0.40 o
  -4  -4   2        111.75        109.94         0.84 o
  -3  -4   2         40.85         37.83         0.31 o
  -2  -4   2        379.67        393.65         6.49 o
  -1  -4   2        698.65        683.68         8.99 o
   0  -4   2       1003.72       1032.10        17.47 o
   1  -4   2        427.40        437.54         6.83 o
   2  -4   2         18.00         16.06         0.24 o
   3  -4   2         25.00         17.29         0.35 o
   4  -4   2         18.28         21.46         0.49 o
   5  -4   2        137.66        138.83         1.10 o
   6  -4   2         59.20         63.04         0.61 o
   7  -4   2         11.37         12.39         0.52 o
   8  -4   2        316.11        322.05         3.25 o
   9  -4   2          4.40          6.31         0.68 o
  -8  -3   2         44.05         44.02         1.22 o
  -7  -3   2         56.34         54.39         0.86 o
  -6  -3   2         70.64         77.64         0.86 o
  -5  -3   2        119.84        127.70         1.13 o
  -4  -3   2          3.44          4.05         0.11 o
  -3  -3   2        499.53        497.24         6.09 o
  -2  -3   2         53.15         52.26         0.37 o
  -1  -3   2        139.01        150.09         3.47 o
   0  -3   2        479.02        457.80         7.46 o
   1  -3   2       1086.17       1082.33        13.31 o
   2  -3   2          0.09          0.06         0.03 o
   3  -3   2       1321.57       1355.48        16.73 o
   4  -3   2         42.67         51.57         0.48 o
   5  -3   2         62.72         62.95         0.65 o
   6  -3   2         31.64         31.99         0.43 o
   7  -3   2        369.47        371.00         4.21 o
   8  -3   2         70.07         69.15         1.01 o
   9  -3   2          7.30          5.22         0.36 o
  -9  -2   2          0.01          0.04         0.16 o
  -8  -2   2        130.15        134.14         2.17 o
  -7  -2   2         26.80         17.49         0.40 o
  -6  -2   2        109.02        114.26         0.96 o
  -5  -2   2         22.39         22.22         0.29 o
  -4  -2   2        315.14        321.36         4.06 o
  -3  -2   2        921.08        932.36        10.55 o
  -2  -2   2          0.06          0.80         0.06 o
  -1  -2   2       1595.59       1551.62        20.00 o
   0  -2   2        817.07        811.01         9.85 o
   1  -2   2        801.05        813.88        10.10 o
   2  -2   2         48.02         56.82         0.46 o
   3  -2   2       1231.83       1332.06        16.04 o
   4  -2   2         88.85         85.75         0.77 o
   5  -2   2        151.27        145.56         1.76 o
   6  -2   2         49.50         49.72         0.47 o
   7  -2   2          0.70          0.56         0.10 o
   8  -2   2          0.04          0.17         0.09 o
   9  -2   2         25.36         25.05         0.61 o
  -9  -1   2          8.71          6.47         0.50 o
  -8  -1   2        119.20        121.79         1.80 o
  -7  -1   2         21.63         23.14         0.35 o
  -6  -1   2         20.00         14.94         0.20 o
  -5  -1   2         11.82          8.35         0.19 o
  -4  -1   2        170.18        176.27         2.07 o
  -3  -1   2        892.61        973.63        14.81 o
  -2  -1   2        207.10        200.73         3.27 o
  -1  -1   2       1672.34       1671.24        51.28 o
   0  -1   2        302.53        324.28         6.31 o
   1  -1   2        397.10        436.52         5.80 o
   2  -1   2       1230.80       1236.72        14.38 o
   3  -1   2        211.62        207.35         3.65 o
   4  -1   2        462.54        496.89         7.06 o
   5  -1   2         93.69        111.90         0.80 o
   6  -1   2        191.11        190.57         1.98 o
   7  -1   2        224.78        233.33         1.80 o
   8  -1   2        193.58        199.61         1.88 o
   9  -1   2          6.68          6.43         0.41 o
  -9   0   2         91.54        105.34         1.86 o
  -8   0   2         92.15         83.09         0.93 o
  -7   0   2        199.17        191.67         1.46 o
  -6   0   2         84.19         79.31         0.70 o
  -5   0   2        569.55        606.47         8.58 o
  -4   0   2         19.77         23.97         0.27 o
  -3   0   2        393.16        388.21         5.31 o
  -2   0   2        173.57        193.68         3.51 o
  -1   0   2         78.83        109.84         2.16 o
   0   0   2        651.00        656.55         7.90 o
   1   0   2       1391.48       1407.31        26.67 o
   2   0   2        450.95        495.51         9.03 o
   3   0   2         22.44         17.10         0.16 o
   4   0   2        206.19        198.40         3.00 o
   5   0   2        218.18        227.37         2.96 o
   6   0   2          0.37          0.38         0.08 o
   7   0   2        153.20        146.87         1.10 o
   8   0   2        163.13        166.45         1.82 o
   9   0   2          0.01         -0.06         0.13 o
  -9   1   2        158.25        173.23         2.06 o
  -8   1   2         54.55         51.79         0.72 o
  -7   1   2         12.74         12.07         0.28 o
  -6   1   2         43.18         51.16         0.51 o
  -5   1   2        331.38        339.23         5.51 o
  -4   1   2        599.99        608.09         8.19 o
  -3   1   2       3515.12       3600.29        59.84 o
  -2   1   2         15.94         16.16         0.16 o
  -1   1   2       1117.85       1202.50        15.93 o
   0   1   2       4392.77       4506.68        66.47 o
   1   1   2       2148.61       2079.58        72.96 o
   2   1   2         42.68         43.25         0.28 o
   3   1   2          0.43          0.69         0.04 o
   4   1   2        316.13        312.71         4.45 o
   5   1   2         90.50         88.87         0.58 o
   6   1   2         12.48         13.38         0.27 o
   7   1   2        173.15        172.74         1.40 o
   8   1   2          2.07          1.83         0.27 o
   9   1   2          8.66          8.93         0.74 o
  -9   2   2          7.32          4.91         0.30 o
  -8   2   2         21.02         24.06         0.71 o
  -7   2   2        129.50        128.17         0.93 o
  -6   2   2         45.08         40.66         0.42 o
  -5   2   2          3.00          1.90         0.13 o
  -4   2   2          9.95         11.23         0.22 o
  -3   2   2         44.17         47.85         0.47 o
  -2   2   2         13.22         15.79         0.30 o
  -1   2   2        293.24        315.29         4.78 o
   0   2   2        183.04        190.43         3.24 o
   1   2   2        279.77        331.87         4.72 o
   2   2   2        107.36         99.23         0.90 o
   3   2   2        221.74        233.49         3.49 o
   4   2   2        285.82        282.95         3.91 o
   5   2   2          0.50          0.75         0.06 o
   7   2   2         23.65         23.01         0.98 o
   8   2   2         61.17         58.09         1.98 o
  -9   3   2         13.64         11.07         0.60 o
  -8   3   2          0.11          0.00         0.22 o
  -7   3   2        537.98        543.18         9.61 o
  -6   3   2         64.75         61.99         0.65 o
  -5   3   2        423.23        405.71         7.04 o
  -4   3   2        812.69        844.46        11.60 o
  -3   3   2        302.84        305.32         5.40 o
  -2   3   2        388.72        391.61         7.15 o
  -1   3   2         58.78         85.42         0.69 o
   0   3   2         94.87         76.40         0.53 o
   1   3   2        260.37        277.89         4.39 o
   2   3   2        603.03        605.26         7.77 o
   3   3   2         20.94         23.65         0.23 o
   4   3   2         52.40         51.84         0.39 o
   5   3   2          0.22          0.31         0.06 o
   6   3   2        703.21        710.37        17.95 o
   7   3   2          0.24          0.18         0.12 o
   8   3   2        132.20        131.78         2.49 o
  -9   4   2        101.25        109.23         2.40 o
  -8   4   2         12.42         11.20         0.43 o
  -7   4   2        369.03        366.99         3.23 o
  -6   4   2         92.31         94.77         0.77 o
  -5   4   2        589.11        591.81         9.60 o
  -4   4   2          1.80          1.86         0.10 o
  -3   4   2        230.30        233.00         3.23 o
  -2   4   2         58.22         60.47         0.51 o
  -1   4   2       1284.43       1319.30        16.30 o
   0   4   2        162.81        188.28         2.42 o
   1   4   2        468.96        487.96         7.05 o
   2   4   2        475.57        482.38         7.06 o
   3   4   2          8.46          8.38         0.15 o
   4   4   2        292.69        301.91         3.20 o
   5   4   2         79.61         80.03         0.85 o
   6   4   2         22.57         21.09         0.60 o
   7   4   2         33.63         33.90         0.94 o
  -9   5   2         26.96         25.12         0.88 o
  -8   5   2         22.87         20.77         0.95 o
  -7   5   2          7.94          6.90         0.28 o
  -6   5   2        212.37        214.89         1.52 o
  -5   5   2         10.29          9.04         0.26 o
  -4   5   2          0.03          0.21         0.09 o
  -3   5   2         23.18         27.29         0.32 o
  -2   5   2         85.05         75.66         0.63 o
  -1   5   2         99.33        106.23         0.98 o
   0   5   2          3.51          3.51         0.12 o
   1   5   2         12.46          9.48         0.24 o
   2   5   2         50.69         44.26         0.42 o
   3   5   2          6.65          7.00         0.17 o
   4   5   2        236.38        233.28         1.60 o
   5   5   2         78.75         76.08         1.20 o
   6   5   2         39.51         38.98         1.02 o
   7   5   2        134.96        141.03         2.77 o
  -8   6   2         11.38          9.93         0.93 o
  -7   6   2         20.46         17.11         0.43 o
  -6   6   2        114.46        109.74         1.00 o
  -5   6   2          5.41          5.81         0.26 o
  -4   6   2        149.75        152.41         1.12 o
  -3   6   2         66.75         68.48         0.65 o
  -2   6   2        223.59        230.15         1.65 o
  -1   6   2          0.43          0.45         0.09 o
   0   6   2        938.21        931.92        13.03 o
   1   6   2         34.38         36.38         0.38 o
   2   6   2         91.74         93.20         0.74 o
   3   6   2        270.39        270.55         1.98 o
   4   6   2         27.54         25.14         0.54 o
   5   6   2          4.48          5.95         0.42 o
   6   6   2        105.24        102.03         2.15 o
  -7   7   2         34.79         34.86         0.84 o
  -6   7   2          6.37          6.95         0.31 o
  -5   7   2        138.24        136.33         1.70 o
  -4   7   2         85.07         77.78         0.93 o
  -3   7   2        142.89        139.32         1.06 o
  -2   7   2         72.82         69.52         0.68 o
  -1   7   2         33.16         30.30         0.54 o
   0   7   2         55.60         54.25         0.57 o
   1   7   2         59.65         61.85         0.73 o
   2   7   2         35.57         35.15         0.54 o
   3   7   2         23.13         22.42         0.44 o
   4   7   2          6.60          8.59         0.48 o
   5   7   2         36.52         37.72         1.35 o
  -6   8   2          0.02          0.63         0.43 o
  -5   8   2          1.15          0.94         0.17 o
  -4   8   2         89.05         89.83         1.44 o
  -3   8   2          0.02          0.20         0.09 o
  -2   8   2         81.45         83.62         0.92 o
  -1   8   2         27.34         28.38         0.61 o
   0   8   2          4.35          4.42         0.27 o
   1   8   2         23.74         24.65         0.58 o
   2   8   2          1.51          1.83         0.27 o
   3   8   2          1.09          0.57         0.19 o
  -4   9   2        115.09        118.16         1.78 o
  -3   9   2         31.33         25.22         0.86 o
  -2   9   2         95.50         96.37         1.85 o
  -1   9   2         37.19         38.09         1.06 o
   0   9   2        263.22        275.83         3.63 o
   1   9   2         42.79         44.98         0.99 o
   0 -10   3          0.13         -0.04         0.15 o
   1 -10   3          1.65          2.20         0.32 o
   2 -10   3         33.05         34.84         1.00 o
   3 -10   3          7.01          5.38         0.50 o
  -3  -9   3         27.74         26.38         1.14 o
  -2  -9   3         23.58         24.22         0.85 o
  -1  -9   3          3.56          3.12         0.31 o
   0  -9   3         12.06          9.73         0.40 o
   1  -9   3         77.35         75.50         1.19 o
   2  -9   3          0.37          0.04         0.18 o
   3  -9   3        162.50        161.19         2.14 o
   4  -9   3         35.54         32.23         0.71 o
   5  -9   3         22.39         23.30         0.67 o
  -4  -8   3          5.04          4.94         0.55 o
  -3  -8   3         62.06         60.53         0.89 o
  -2  -8   3         20.88         19.32         0.48 o
  -1  -8   3         30.11         31.37         0.55 o
   0  -8   3         29.88         30.01         0.47 o
   1  -8   3        122.71        125.49         1.25 o
   2  -8   3          6.91          6.60         0.30 o
   3  -8   3        529.48        550.92         4.50 o
   4  -8   3          0.97          1.20         0.14 o
   5  -8   3        144.51        144.20         1.61 o
   6  -8   3         12.60         12.45         0.54 o
   7  -8   3         40.34         41.50         1.06 o
  -5  -7   3          9.69          9.73         0.57 o
  -4  -7   3        192.00        190.45         2.26 o
  -3  -7   3         18.40         17.01         0.36 o
  -2  -7   3         11.77         10.66         0.31 o
  -1  -7   3        315.02        313.80         2.35 o
   0  -7   3         29.44         32.58         0.45 o
   1  -7   3         45.46         44.49         0.56 o
   2  -7   3        167.48        172.31         1.70 o
   3  -7   3        129.06        122.54         1.09 o
   4  -7   3        146.40        149.17         1.79 o
   5  -7   3         16.45         17.42         0.41 o
   6  -7   3          0.21          0.33         0.10 o
   7  -7   3          2.68          1.26         0.37 o
   8  -7   3         13.30         14.64         1.22 o
  -6  -6   3          3.61          5.16         0.44 o
  -5  -6   3          3.54          4.05         0.48 o
  -4  -6   3        121.11        117.09         1.00 o
  -3  -6   3          0.96          1.25         0.10 o
  -2  -6   3        130.94        127.31         1.15 o
  -1  -6   3         95.12         91.20         0.73 o
   0  -6   3          3.13          3.45         0.12 o
   1  -6   3        257.04        271.18         2.32 o
   2  -6   3         65.11         66.97         0.74 o
   3  -6   3         19.68         21.09         0.38 o
   4  -6   3        200.90        190.46         1.52 o
   5  -6   3         63.66         65.71         0.82 o
   6  -6   3         90.86         94.60         0.93 o
   7  -6   3          0.35          0.35         0.12 o
   8  -6   3         26.71         26.02         1.40 o
  -7  -5   3         18.69         18.07         0.87 o
  -6  -5   3          0.02          0.02         0.11 o
  -5  -5   3        342.45        357.76         3.95 o
  -4  -5   3         59.27         57.38         0.47 o
  -3  -5   3        559.14        558.40        10.84 o
  -2  -5   3          5.08          4.60         0.13 o
  -1  -5   3        126.10        129.13         1.00 o
   0  -5   3        375.10        392.31         7.66 o
   1  -5   3        199.89        203.55         2.04 o
   2  -5   3          3.09          3.65         0.15 o
   3  -5   3         12.48         11.14         0.26 o
   4  -5   3         28.13         28.37         0.41 o
   5  -5   3        246.32        229.52         1.80 o
   6  -5   3         14.75         15.58         0.41 o
   7  -5   3        137.19        124.43         1.19 o
   8  -5   3        151.64        156.99         2.24 o
   9  -5   3         14.06         14.48         0.85 o
  -8  -4   3         39.90         37.74         1.79 o
  -7  -4   3         75.32         78.39         1.27 o
  -6  -4   3        156.72        141.40         1.69 o
  -5  -4   3        202.55        195.40         1.55 o
  -4  -4   3          2.72          3.58         0.11 o
  -3  -4   3        734.69        727.60         9.23 o
  -2  -4   3          6.11          4.45         0.15 o
  -1  -4   3        224.62        211.18         2.77 o
   0  -4   3        149.47        163.64         1.75 o
   1  -4   3        173.02        148.75         1.35 o
   2  -4   3        424.57        417.82         7.24 o
   3  -4   3         73.50         73.66         0.63 o
   4  -4   3        352.99        369.73         8.50 o
   5  -4   3          6.00          7.53         0.28 o
   6  -4   3        140.13        133.46         1.28 o
   7  -4   3         23.96         20.62         0.45 o
   8  -4   3         57.10         58.40         0.87 o
   9  -4   3         40.90         46.17         1.19 o
  -8  -3   3          3.65          3.59         0.34 o
  -7  -3   3         98.03         97.02         1.34 o
  -6  -3   3         52.15         43.20         0.56 o
  -5  -3   3         27.77         27.84         0.28 o
  -4  -3   3         87.18         90.25         0.58 o
  -3  -3   3        222.74        218.11         2.67 o
  -2  -3   3          1.08          2.50         0.10 o
  -1  -3   3          0.61          3.03         0.11 o
   0  -3   3          6.22         12.09         0.22 o
   1  -3   3         53.45         49.59         0.48 o
   2  -3   3         19.31         17.97         0.30 o
   3  -3   3        324.81        320.57         5.77 o
   4  -3   3        368.36        344.54         6.27 o
   5  -3   3          0.13          0.71         0.12 o
   6  -3   3        727.24        684.64        12.32 o
   7  -3   3         33.09         30.77         0.43 o
   8  -3   3         73.37         73.72         1.41 o
   9  -3   3         24.79         21.21         1.12 o
  -9  -2   3        123.39        134.37         2.40 o
  -8  -2   3          0.02          0.40         0.18 o
  -7  -2   3        298.51        269.70         3.10 o
  -6  -2   3        116.31         98.26         0.73 o
  -5  -2   3        371.49        369.40         5.13 o
  -4  -2   3         81.88         80.50         0.52 o
  -3  -2   3        142.46        150.94         1.66 o
  -2  -2   3        195.89        182.50         3.22 o
  -1  -2   3        568.33        547.73         8.43 o
   0  -2   3        197.39        196.03         3.56 o
   1  -2   3          5.81          4.83         0.26 o
   2  -2   3         25.57         20.37         0.27 o
   3  -2   3        326.39        350.93         5.85 o
   4  -2   3          0.50          4.26         0.16 o
   5  -2   3          0.10          0.21         0.06 o
   6  -2   3         50.98         57.08         0.57 o
   7  -2   3         15.33         13.58         0.30 o
   8  -2   3        252.80        263.04         2.28 o
   9  -2   3        130.88        143.49         2.36 o
  -9  -1   3         16.57         18.19         1.58 o
  -8  -1   3          0.23          0.26         0.11 o
  -7  -1   3        175.07        172.68         1.29 o
  -6  -1   3          7.11          6.31         0.17 o
  -5  -1   3        303.36        291.05         4.59 o
  -4  -1   3        171.58        176.44         1.84 o
  -3  -1   3        504.18        515.68         6.88 o
  -2  -1   3        637.86        664.29         8.44 o
  -1  -1   3       1608.57       1582.80        20.83 o
   0  -1   3        186.64        202.06         3.51 o
   1  -1   3        610.74        660.97        17.44 o
   2  -1   3       1895.21       1895.56        31.05 o
   3  -1   3        200.38        211.62         4.60 o
   4  -1   3        229.48        215.56         3.33 o
   5  -1   3        246.49        261.45         3.63 o
   6  -1   3        175.24        179.13         1.35 o
   7  -1   3         22.47         21.69         0.45 o
   8  -1   3         37.12         35.05         0.64 o
   9  -1   3         52.44         53.99         1.36 o
  -9   0   3         40.43         35.30         0.97 o
  -8   0   3         14.10         12.65         0.38 o
  -7   0   3          0.06          2.15         0.16 o
  -6   0   3          6.33          8.50         0.20 o
  -5   0   3          0.62          1.04         0.08 o
  -4   0   3        288.16        287.05         4.68 o
  -3   0   3        124.10        125.63         2.19 o
  -2   0   3        461.86        483.55         6.64 o
  -1   0   3          0.02          0.30         0.04 o
   0   0   3        337.52        357.01         5.24 o
   1   0   3        220.22        202.02        12.00 o
   2   0   3        103.60         97.04         1.55 o
   3   0   3        731.79        816.70        12.56 o
   4   0   3        280.40        295.39         4.87 o
   5   0   3          0.24          0.65         0.06 o
   6   0   3        353.06        361.43         4.40 o
   7   0   3        143.81        143.76         1.09 o
   8   0   3         10.20          8.80         0.34 o
   9   0   3         48.44         47.57         1.32 o
  -9   1   3        199.64        205.94         2.36 o
  -8   1   3          0.86          1.28         0.13 o
  -7   1   3        106.44        103.53         0.96 o
  -6   1   3        207.65        200.72         1.90 o
  -5   1   3         75.06         71.49         0.54 o
  -4   1   3         18.15         15.63         0.21 o
  -3   1   3        301.17        342.56         5.42 o
  -2   1   3        808.58        754.05         9.72 o
  -1   1   3         69.74         70.87         0.84 o
   0   1   3        288.50        275.28         4.53 o
   1   1   3        295.36        292.44         5.33 o
   2   1   3        587.71        567.90        10.66 o
   3   1   3        550.58        570.39         7.65 o
   4   1   3         87.05         86.66         0.56 o
   5   1   3        119.68        109.51         0.77 o
   6   1   3         34.68         34.42         0.39 o
   7   1   3        407.48        413.17         7.75 o
   8   1   3         28.04         29.43         0.77 o
   9   1   3         11.80         11.01         1.04 o
  -9   2   3         45.79         51.89         1.09 o
  -8   2   3          0.53          1.13         0.14 o
  -7   2   3        121.28        109.86         0.99 o
  -6   2   3         60.28         64.44         0.66 o
  -5   2   3        141.92        148.87         1.25 o
  -4   2   3         69.99         63.35         0.50 o
  -3   2   3         13.79         12.61         0.22 o
  -2   2   3        353.65        359.66         5.74 o
  -1   2   3        197.27        204.77         3.83 o
   0   2   3       1529.64       1474.37        17.26 o
   1   2   3         47.44         55.24         0.41 o
   2   2   3        933.26        979.82        11.98 o
   3   2   3        256.22        276.94         6.17 o
   4   2   3        380.82        358.25         5.28 o
   5   2   3        124.09        127.62         0.80 o
   6   2   3          8.71          9.85         0.22 o
   7   2   3         79.77         81.06         1.51 o
   8   2   3          1.76          2.04         0.35 o
  -9   3   3        123.42        125.07         1.99 o
  -8   3   3         71.44         71.22         1.27 o
  -7   3   3          7.76          6.29         0.24 o
  -6   3   3         68.71         68.19         0.67 o
  -5   3   3         10.34         11.04         0.21 o
  -4   3   3        110.45        108.98         0.77 o
  -3   3   3        253.93        256.74         5.58 o
  -2   3   3         66.27         68.84         0.52 o
  -1   3   3        121.44        114.19         1.00 o
   0   3   3       1725.97       1797.27        20.97 o
   1   3   3         57.21         56.66         0.41 o
   2   3   3          1.91          1.79         0.07 o
   3   3   3         38.60         32.46         0.32 o
   4   3   3         48.11         51.04         0.44 o
   5   3   3         30.14         29.16         0.31 o
   6   3   3         13.46         11.98         0.43 o
   7   3   3         27.92         25.03         0.75 o
   8   3   3          1.54          2.11         0.38 o
  -9   4   3         40.85         39.88         1.34 o
  -8   4   3         12.83         10.80         0.64 o
  -7   4   3         55.24         54.87         0.76 o
  -6   4   3          8.26          7.92         0.24 o
  -5   4   3          1.36          1.44         0.11 o
  -4   4   3        216.68        221.88         1.98 o
  -3   4   3          7.54          5.43         0.31 o
  -2   4   3        177.85        172.52         1.49 o
  -1   4   3        994.97       1025.33        13.52 o
   0   4   3        113.09        113.10         0.76 o
   1   4   3        767.83        797.95        10.73 o
   2   4   3          9.42          6.95         0.18 o
   3   4   3        174.69        173.24         1.16 o
   4   4   3          0.04          0.28         0.07 o
   5   4   3        145.45        139.32         1.25 o
   6   4   3         41.20         39.56         0.96 o
   7   4   3         54.95         56.71         1.26 o
  -8   5   3         62.05         65.93         1.45 o
  -7   5   3        182.77        189.13         1.60 o
  -6   5   3          1.59          1.86         0.15 o
  -5   5   3          0.50          0.48         0.13 o
  -4   5   3        293.04        302.22         2.24 o
  -3   5   3          1.85          1.41         0.11 o
  -2   5   3        171.20        165.98         1.06 o
  -1   5   3        165.34        176.96         1.09 o
   0   5   3          0.31          0.12         0.05 o
   1   5   3        433.57        431.12         5.89 o
   2   5   3        239.88        239.73         1.78 o
   3   5   3         20.40         19.73         0.29 o
   4   5   3         29.48         27.10         0.41 o
   5   5   3        289.87        291.87         3.42 o
   6   5   3        111.26        107.82         2.21 o
  -8   6   3        182.83        181.88         3.43 o
  -7   6   3         41.27         38.21         0.72 o
  -6   6   3        390.41        390.22         2.64 o
  -5   6   3          1.22          1.33         0.12 o
  -4   6   3         67.18         65.85         0.71 o
  -3   6   3         55.10         55.99         0.60 o
  -2   6   3          7.16          7.48         0.26 o
  -1   6   3         45.76         45.80         0.46 o
   0   6   3         11.12         18.68         0.34 o
   1   6   3          1.60          1.25         0.10 o
   2   6   3         22.88         22.12         0.47 o
   3   6   3         19.87         20.45         0.42 o
   4   6   3         10.15          9.47         0.40 o
   5   6   3         15.20         16.44         0.81 o
  -7   7   3         28.89         27.59         0.71 o
  -6   7   3        157.09        161.55         2.21 o
  -5   7   3          0.09          0.32         0.10 o
  -4   7   3          5.61          5.60         0.23 o
  -3   7   3        167.61        169.94         1.23 o
  -2   7   3         32.07         32.92         0.44 o
  -1   7   3         18.06         18.89         0.49 o
   0   7   3          3.17          3.04         0.16 o
   1   7   3        121.03        121.37         1.18 o
   2   7   3          1.82          2.59         0.20 o
   3   7   3        202.39        199.79         2.69 o
   4   7   3          2.86          3.79         0.84 o
  -6   8   3          7.44          7.77         0.66 o
  -5   8   3         62.21         62.52         1.34 o
  -4   8   3          8.31          9.17         0.44 o
  -3   8   3          0.23          0.38         0.18 o
  -2   8   3         37.77         39.83         0.71 o
  -1   8   3        102.53        103.55         1.51 o
   0   8   3         75.58         72.61         1.58 o
   1   8   3        125.19        129.57         1.61 o
   2   8   3          0.07          0.14         0.15 o
  -3   9   3          0.07          1.31         0.23 o
  -2   9   3          0.96          0.59         0.24 o
  -1   9   3          4.15          5.78         0.44 o
   0   9   3          0.59          0.62         0.21 o
   1 -10   4          9.73         10.21         0.53 o
   2 -10   4         45.92         47.04         1.26 o
  -2  -9   4          1.72          2.72         0.30 o
  -1  -9   4        116.47        117.67         1.54 o
   0  -9   4         71.87         72.33         0.99 o
   1  -9   4        198.90        205.09         3.47 o
   2  -9   4         43.42         46.42         0.82 o
   3  -9   4          0.57          1.04         0.30 o
   4  -9   4        103.75        111.58         1.52 o
   5  -9   4          6.88          6.36         0.61 o
  -4  -8   4         43.21         42.82         1.23 o
  -3  -8   4        158.01        158.35         1.82 o
  -2  -8   4          0.89          1.24         0.14 o
  -1  -8   4         27.65         28.83         0.93 o
   0  -8   4         23.44         22.13         0.42 o
   1  -8   4         34.17         33.06         0.53 o
   2  -8   4         27.24         24.66         0.56 o
   3  -8   4          4.52          3.41         0.23 o
   4  -8   4          0.45          0.71         0.13 o
   5  -8   4         10.64         11.70         0.47 o
   6  -8   4         57.05         60.14         1.33 o
  -5  -7   4          0.69          0.89         0.26 o
  -4  -7   4        114.12        110.83         1.53 o
  -3  -7   4         86.76         82.34         1.07 o
  -2  -7   4         83.72         79.17         0.85 o
  -1  -7   4          5.71          4.44         0.23 o
   0  -7   4         79.58         81.70         0.85 o
   1  -7   4          3.24          3.38         0.21 o
   2  -7   4         66.19         63.00         0.92 o
   3  -7   4         92.60         90.41         0.97 o
   4  -7   4          2.70          2.35         0.22 o
   5  -7   4         16.70         14.73         0.39 o
   6  -7   4        154.59        150.55         1.73 o
   7  -7   4          0.09          0.02         0.52 o
  -6  -6   4          0.01          0.13         0.17 o
  -5  -6   4        131.21        135.70         2.01 o
  -4  -6   4        349.30        347.98         2.84 o
  -3  -6   4         85.65         85.27         0.85 o
  -2  -6   4        275.30        289.45         2.27 o
  -1  -6   4         89.84         96.07         0.70 o
   0  -6   4        164.09        164.71         1.28 o
   1  -6   4        129.67        122.49         0.98 o
   2  -6   4        432.77        429.13         6.09 o
   3  -6   4        308.69        308.08         2.42 o
   4  -6   4        213.37        221.87         1.59 o
   5  -6   4          2.97          3.57         0.19 o
   6  -6   4        163.12        152.71         1.41 o
   7  -6   4         46.08         44.19         1.01 o
   8  -6   4          0.04          0.16         0.21 o
  -7  -5   4         23.88         25.17         0.96 o
  -6  -5   4          5.19          7.20         0.55 o
  -5  -5   4         56.35         52.38         0.61 o
  -4  -5   4         57.62         57.56         0.54 o
  -3  -5   4         79.81         75.95         0.60 o
  -2  -5   4         46.50         47.71         0.44 o
  -1  -5   4        208.43        216.23         2.55 o
   0  -5   4          1.41          3.67         0.15 o
   1  -5   4         44.66         44.22         0.49 o
   2  -5   4        411.31        409.24         9.06 o
   3  -5   4          0.43          0.73         0.08 o
   4  -5   4        363.58        377.70         5.87 o
   5  -5   4          0.24          0.15         0.12 o
   6  -5   4          8.75         12.83         0.38 o
   7  -5   4        147.79        136.03         1.32 o
   8  -5   4         82.32         85.37         1.57 o
  -8  -4   4          4.53          5.59         0.59 o
  -7  -4   4         62.57         63.28         1.69 o
  -6  -4   4        110.97        102.58         1.26 o
  -5  -4   4          5.96          5.66         0.16 o
  -4  -4   4          0.04          0.18         0.06 o
  -3  -4   4         15.23         15.52         0.23 o
  -2  -4   4        139.48        137.46         1.01 o
  -1  -4   4         10.75          9.81         0.17 o
   0  -4   4        280.06        294.08         5.10 o
   1  -4   4         97.78         84.83         0.70 o
   2  -4   4        264.44        264.21         4.27 o
   3  -4   4        235.40        232.59         2.54 o
   4  -4   4        139.73        133.40         1.05 o
   5  -4   4        114.84        104.75         0.90 o
   6  -4   4          0.04          0.39         0.09 o
   7  -4   4         30.72         27.86         0.44 o
   8  -4   4          2.88          2.90         0.25 o
   9  -4   4         24.26         23.75         0.76 o
  -8  -3   4          4.91          8.03         0.44 o
  -7  -3   4         18.52         19.70         0.55 o
  -6  -3   4         84.06         75.76         0.61 o
  -5  -3   4        231.01        234.18         2.15 o
  -4  -3   4        102.59        107.41         0.71 o
  -3  -3   4        673.28        635.45         8.63 o
  -2  -3   4        278.28        278.05         4.82 o
  -1  -3   4         14.21         13.16         0.21 o
   0  -3   4       2855.99       3011.62        47.98 o
   1  -3   4          4.68          2.62         0.13 o
   2  -3   4        123.09        120.10         1.05 o
   3  -3   4        229.94        220.89         3.11 o
   4  -3   4        238.67        246.40         4.07 o
   5  -3   4         26.07         37.63         0.44 o
   6  -3   4         59.88         55.93         0.69 o
   7  -3   4         35.51         41.73         0.59 o
   8  -3   4          3.26          2.73         0.26 o
   9  -3   4        117.63        118.45         1.84 o
  -8  -2   4         50.50         55.78         1.06 o
  -7  -2   4         22.17         20.88         0.39 o
  -6  -2   4         18.02         26.57         0.31 o
  -5  -2   4         77.61         76.18         0.54 o
  -4  -2   4        154.14        148.26         1.15 o
  -3  -2   4          5.91          5.80         0.12 o
  -2  -2   4         41.30         44.65         0.33 o
  -1  -2   4         21.46         28.52         0.27 o
   0  -2   4        128.34        122.07         2.21 o
   1  -2   4          0.65          3.06         0.10 o
   2  -2   4        302.38        313.48         5.55 o
   3  -2   4        150.27        163.67         1.76 o
   4  -2   4        232.31        261.96         5.23 o
   5  -2   4         29.92         33.15         0.38 o
   6  -2   4         90.81         85.67         0.69 o
   7  -2   4         48.64         50.36         0.61 o
   8  -2   4         61.64         63.27         0.87 o
   9  -2   4         16.72         11.70         0.70 o
  -9  -1   4          7.32          5.86         0.67 o
  -8  -1   4         58.79         57.32         1.01 o
  -7  -1   4        159.30        151.78         1.22 o
  -6  -1   4         28.73         36.73         0.50 o
  -5  -1   4          0.96          0.68         0.07 o
  -4  -1   4        651.04        608.18         8.42 o
  -3  -1   4          8.91          6.38         0.12 o
  -2  -1   4        543.88        513.37         8.49 o
  -1  -1   4       1292.91       1340.71        20.42 o
   0  -1   4         47.81         65.73         0.57 o
   1  -1   4        712.78        748.36        10.01 o
   2  -1   4         38.42         39.25         0.37 o
   3  -1   4        257.16        258.14         9.54 o
   4  -1   4         16.81         13.78         0.29 o
   5  -1   4        417.31        387.03        13.34 o
   6  -1   4         20.60         19.78         0.31 o
   7  -1   4         64.80         62.00         0.70 o
   8  -1   4          0.82          0.99         0.29 o
   9  -1   4         21.55         17.88         0.83 o
  -9   0   4         13.01         16.41         0.94 o
  -8   0   4        102.21         94.97         1.56 o
  -7   0   4         32.77         26.43         0.44 o
  -6   0   4        322.94        287.99         2.68 o
  -5   0   4          3.92          3.85         0.11 o
  -4   0   4        148.14        150.17         1.89 o
  -3   0   4        176.19        167.63         3.13 o
  -2   0   4        328.95        297.16         6.10 o
  -1   0   4         16.59         21.31         0.23 o
   0   0   4        807.12        826.34        12.43 o
   1   0   4        370.59        355.61         8.01 o
   2   0   4          0.28          1.48         0.08 o
   3   0   4        699.21        720.27         9.86 o
   4   0   4          5.47          9.92         0.16 o
   5   0   4        306.12        318.70         5.71 o
   6   0   4          0.61          0.48         0.08 o
   7   0   4        190.30        189.62         1.56 o
   8   0   4         19.15         17.75         0.71 o
  -9   1   4          1.73          1.97         0.29 o
  -8   1   4        157.97        152.71         1.92 o
  -7   1   4          0.86          0.43         0.13 o
  -6   1   4        389.51        385.81         7.41 o
  -5   1   4         16.63         15.98         0.43 o
  -4   1   4        401.36        418.10         6.80 o
  -3   1   4        292.85        287.05         6.43 o
  -2   1   4         81.62         78.56         0.57 o
  -1   1   4         96.62        102.37         1.14 o
   0   1   4          1.10          0.29         0.03 o
   1   1   4         16.49         10.83         0.15 o
   2   1   4        183.93        173.14         3.69 o
   3   1   4          0.67          0.37         0.06 o
   4   1   4          1.21          0.75         0.06 o
   5   1   4        150.08        160.26         1.10 o
   6   1   4         32.13         31.13         0.50 o
   7   1   4        100.24         97.42         1.19 o
   8   1   4          0.01          0.14         0.23 o
  -9   2   4          0.71          1.54         0.24 o
  -8   2   4         70.17         67.85         1.44 o
  -7   2   4         18.57         12.37         0.31 o
  -6   2   4         13.38         16.17         0.30 o
  -5   2   4         33.83         33.34         0.42 o
  -4   2   4        811.35        790.60        11.23 o
  -3   2   4        267.76        271.34         5.21 o
  -2   2   4        595.28        616.51         8.95 o
  -1   2   4        859.92        890.50        11.78 o
   0   2   4          5.66          7.68         0.14 o
   1   2   4        322.66        336.08         5.61 o
   2   2   4          3.86          6.40         0.12 o
   3   2   4          1.70          1.00         0.07 o
   4   2   4         30.89         29.81         0.31 o
   5   2   4        158.89        163.96         1.04 o
   6   2   4          3.43          2.84         0.15 o
   7   2   4         68.12         66.86         1.19 o
   8   2   4         45.80         48.84         1.54 o
  -9   3   4         15.06         16.67         0.73 o
  -8   3   4         31.59         30.82         0.76 o
  -7   3   4         52.50         49.04         0.88 o
  -6   3   4        134.71        128.96         1.05 o
  -5   3   4         95.85         98.53         0.76 o
  -4   3   4         67.79         72.75         0.61 o
  -3   3   4        144.75        152.89         1.07 o
  -2   3   4        159.76        164.93         1.71 o
  -1   3   4          6.78          5.02         0.13 o
   0   3   4         36.56         30.38         0.31 o
   1   3   4        195.89        172.05         1.37 o
   2   3   4         10.26         10.77         0.17 o
   3   3   4        531.17        545.63         9.24 o
   4   3   4          2.48          3.64         0.13 o
   5   3   4        239.78        232.28         1.59 o
   6   3   4        408.17        414.57         3.89 o
   7   3   4        260.50        274.26         3.60 o
  -8   4   4         35.26         36.45         1.67 o
  -7   4   4          7.12          7.79         0.32 o
  -6   4   4        277.74        279.54         2.13 o
  -5   4   4        122.76        120.52         0.95 o
  -4   4   4          0.24          0.17         0.09 o
  -3   4   4        449.47        440.45         7.84 o
  -2   4   4          0.38          0.74         0.08 o
  -1   4   4          7.54          4.94         0.19 o
   0   4   4         50.83         56.94         0.51 o
   1   4   4         31.56         29.76         0.31 o
   2   4   4          0.03          0.24         0.05 o
   3   4   4        142.20        150.64         1.07 o
   4   4   4          0.66          0.79         0.09 o
   5   4   4          6.63          6.98         0.29 o
   6   4   4        121.63        121.87         2.18 o
   7   4   4         24.71         22.75         1.08 o
  -8   5   4         20.16         21.40         1.19 o
  -7   5   4        107.29        104.57         1.39 o
  -6   5   4          0.74          0.88         0.12 o
  -5   5   4         17.51         16.63         0.39 o
  -4   5   4        166.12        167.01         1.21 o
  -3   5   4          8.01         10.00         0.25 o
  -2   5   4         24.20         21.29         0.55 o
  -1   5   4        589.16        594.96         9.67 o
   0   5   4        280.70        291.15         2.00 o
   1   5   4         96.22        103.69         0.76 o
   2   5   4         74.37         72.53         0.68 o
   3   5   4         75.39         70.26         0.73 o
   4   5   4        120.44        119.79         1.20 o
   5   5   4         36.24         36.23         0.96 o
   6   5   4         10.03         10.19         1.01 o
  -7   6   4         40.18         39.57         1.20 o
  -6   6   4         35.56         31.63         0.63 o
  -5   6   4         57.91         56.08         0.81 o
  -4   6   4          2.56          2.46         0.15 o
  -3   6   4         12.48         11.80         0.45 o
  -2   6   4         12.41         10.98         0.25 o
  -1   6   4        444.15        447.84         3.14 o
   0   6   4         18.34         19.17         0.30 o
   1   6   4        156.36        153.67         1.21 o
   2   6   4         49.16         47.87         0.66 o
   3   6   4         54.33         53.65         0.72 o
   4   6   4         45.66         47.86         1.20 o
   5   6   4         51.68         51.22         1.92 o
  -6   7   4          5.95          6.67         0.41 o
  -5   7   4         99.40        104.40         1.33 o
  -4   7   4          4.28          4.03         0.22 o
  -3   7   4        174.02        175.41         1.42 o
  -2   7   4         20.42         19.35         0.37 o
  -1   7   4        110.64        113.93         1.15 o
   0   7   4        279.00        271.71         2.39 o
   1   7   4        160.87        159.11         2.02 o
   2   7   4         10.23         11.90         0.46 o
   3   7   4         12.30         10.90         0.48 o
  -5   8   4         12.65         14.21         0.72 o
  -4   8   4          6.13          6.05         0.68 o
  -3   8   4         62.68         61.24         1.45 o
  -2   8   4         12.30         12.82         1.12 o
  -1   8   4          3.44          2.61         0.70 o
   0   8   4         17.55         15.78         0.64 o
   1   8   4          4.78          6.25         0.48 o
  -2  -9   5          8.77          8.56         0.65 o
  -1  -9   5          0.15          0.02         0.15 o
   0  -9   5          2.30          2.04         0.31 o
   1  -9   5          1.15          0.79         0.39 o
   2  -9   5          6.28          7.10         0.41 o
   3  -9   5          1.44          1.36         0.33 o
   4  -9   5         32.01         29.86         1.10 o
   5  -9   5         33.92         32.81         1.04 o
  -4  -8   5         14.46         14.06         1.26 o
  -3  -8   5          1.43          1.28         0.24 o
  -2  -8   5         87.10         81.50         1.11 o
  -1  -8   5         61.65         56.61         1.01 o
   0  -8   5        156.11        157.86         1.34 o
   1  -8   5         63.16         64.90         1.03 o
   2  -8   5        161.69        159.49         1.48 o
   3  -8   5        167.42        170.04         1.64 o
   4  -8   5        105.16        102.96         1.67 o
   5  -8   5         44.92         45.64         1.07 o
   6  -8   5          2.35          1.45         0.30 o
  -5  -7   5          9.38          8.70         0.83 o
  -4  -7   5        168.78        175.76         2.23 o
  -3  -7   5          0.91          1.02         0.17 o
  -2  -7   5         45.40         45.25         0.63 o
  -1  -7   5          8.71          7.80         0.38 o
   0  -7   5        158.56        161.71         1.22 o
   1  -7   5         58.13         55.54         0.64 o
   2  -7   5        246.93        254.63         1.81 o
   3  -7   5        153.29        153.11         1.34 o
   4  -7   5        108.16        107.41         1.07 o
   5  -7   5         35.22         34.65         0.60 o
   6  -7   5         24.10         20.66         0.79 o
   7  -7   5          3.25          2.62         0.54 o
  -6  -6   5          7.70          5.55         0.59 o
  -5  -6   5         45.32         44.14         1.16 o
  -4  -6   5         42.48         41.19         0.61 o
  -3  -6   5        198.30        201.67         1.50 o
  -2  -6   5        122.84        121.50         0.96 o
  -1  -6   5        181.82        173.12         1.19 o
   0  -6   5         66.04         61.98         0.58 o
   1  -6   5         34.78         30.34         0.51 o
   2  -6   5        245.20        240.33         1.68 o
   3  -6   5        120.10        114.79         0.99 o
   4  -6   5         36.13         34.42         0.55 o
   5  -6   5         46.09         44.97         0.90 o
   6  -6   5          0.59          0.30         0.09 o
   7  -6   5         21.61         23.72         0.62 o
   8  -6   5          0.12          0.22         0.46 o
  -7  -5   5         21.15         25.42         1.01 o
  -6  -5   5         28.12         26.24         0.75 o
  -5  -5   5         45.92         45.60         0.57 o
  -4  -5   5        179.30        174.88         1.28 o
  -3  -5   5          2.16          2.07         0.11 o
  -2  -5   5        216.52        214.78         1.41 o
  -1  -5   5         11.95         11.92         0.19 o
   0  -5   5        298.24        309.48         3.39 o
   1  -5   5        461.55        462.16         8.22 o
   2  -5   5         43.38         40.43         0.47 o
   3  -5   5         28.98         26.67         0.41 o
   4  -5   5         25.43         21.62         0.36 o
   5  -5   5        296.44        288.30         2.07 o
   6  -5   5         14.56         13.08         0.40 o
   7  -5   5        175.37        171.46         1.68 o
   8  -5   5         30.28         33.71         2.18 o
  -7  -4   5         42.40         47.61         1.17 o
  -6  -4   5        118.83        122.72         1.35 o
  -5  -4   5         43.05         42.31         0.52 o
  -4  -4   5       1041.23       1027.38        13.21 o
  -3  -4   5        385.45        378.78         4.11 o
  -2  -4   5        178.60        187.29         1.66 o
  -1  -4   5         29.17         26.66         0.33 o
   0  -4   5          8.91          9.84         0.26 o
   1  -4   5          0.18          0.63         0.10 o
   2  -4   5        656.16        654.09        10.30 o
   3  -4   5         90.50         82.22         0.73 o
   4  -4   5         60.09         59.54         0.76 o
   5  -4   5        111.68        110.75         0.96 o
   6  -4   5         87.25         75.67         1.02 o
   7  -4   5        142.29        136.09         1.63 o
   8  -4   5         32.38         37.06         0.87 o
  -8  -3   5         58.33         56.49         1.36 o
  -7  -3   5          0.79          0.99         0.18 o
  -6  -3   5         81.92         81.65         0.78 o
  -5  -3   5         10.91          9.41         0.19 o
  -4  -3   5          0.48          0.70         0.06 o
  -3  -3   5        327.18        317.69         4.63 o
  -2  -3   5        268.40        274.55         5.17 o
  -1  -3   5        175.90        152.09         1.28 o
   0  -3   5         36.52         51.29         0.49 o
   1  -3   5        140.24        135.13         1.06 o
   2  -3   5          1.53          1.46         0.10 o
   3  -3   5        326.57        337.08         6.95 o
   4  -3   5          2.03          1.29         0.12 o
   5  -3   5         31.80         32.66         0.43 o
   6  -3   5        260.68        230.30         1.56 o
   7  -3   5         62.48         58.51         0.80 o
   8  -3   5          2.63          2.39         0.23 o
  -8  -2   5         31.24         32.37         1.12 o
  -7  -2   5         35.32         35.02         0.55 o
  -6  -2   5        133.98        123.93         1.08 o
  -5  -2   5        151.30        152.02         1.04 o
  -4  -2   5        253.70        247.04         3.73 o
  -3  -2   5        121.73        125.55         0.83 o
  -2  -2   5         57.64         60.03         0.45 o
  -1  -2   5         55.00         52.54         0.40 o
   0  -2   5        228.94        243.59         4.83 o
   1  -2   5        700.52        670.70         9.81 o
   2  -2   5         30.12         31.13         0.34 o
   3  -2   5        825.98        826.07        16.83 o
   4  -2   5          0.19          0.17         0.04 o
   5  -2   5        410.36        391.94        12.90 o
   6  -2   5        327.26        303.19         2.31 o
   7  -2   5         86.94         85.58         0.98 o
   8  -2   5        138.78        135.86         1.63 o
  -8  -1   5         81.55         92.17         1.25 o
  -7  -1   5         51.86         42.96         0.57 o
  -6  -1   5        182.62        181.40         1.39 o
  -5  -1   5        102.95        103.32         0.73 o
  -4  -1   5        282.48        276.53         3.68 o
  -3  -1   5         74.50         78.47         0.58 o
  -2  -1   5          7.97          6.71         0.18 o
  -1  -1   5        399.68        411.27         9.46 o
   0  -1   5        575.24        642.44         9.40 o
   1  -1   5        138.24        134.60         1.39 o
   2  -1   5         47.49         46.57         0.39 o
   3  -1   5         42.78         39.97         0.40 o
   4  -1   5          0.40          0.64         0.12 o
   5  -1   5          0.76          2.43         0.13 o
   6  -1   5         19.33         13.44         0.36 o
   7  -1   5         20.73         20.52         0.46 o
   8  -1   5        126.49        129.11         1.64 o
  -8   0   5         50.38         53.65         0.81 o
  -7   0   5         26.09         27.61         0.47 o
  -6   0   5          4.91          7.07         0.21 o
  -5   0   5         16.32         14.64         0.22 o
  -4   0   5        201.75        197.98         1.80 o
  -3   0   5        158.80        162.04         2.13 o
  -2   0   5         25.71         22.94         0.31 o
  -1   0   5        882.48        866.45        13.52 o
   0   0   5         20.86         26.43         0.27 o
   1   0   5        369.81        385.49         9.10 o
   2   0   5         81.24         84.16         0.56 o
   3   0   5        544.51        533.64        10.54 o
   4   0   5        153.69        135.59         0.88 o
   5   0   5          0.55          0.39         0.08 o
   6   0   5         96.78         99.33         0.95 o
   7   0   5          8.02          6.79         0.32 o
   8   0   5          0.27          0.30         0.16 o
  -9   1   5         37.33         39.29         2.31 o
  -8   1   5         35.99         36.13         0.70 o
  -7   1   5          6.06          8.52         0.31 o
  -6   1   5          4.48          2.87         0.13 o
  -5   1   5        163.77        161.73         1.06 o
  -4   1   5         16.29         17.21         0.27 o
  -3   1   5         67.94         68.86         0.49 o
  -2   1   5          0.56          1.18         0.07 o
  -1   1   5        492.66        542.61        10.36 o
   0   1   5        389.42        433.55         7.09 o
   1   1   5        367.53        400.72         6.69 o
   2   1   5         20.56         19.92         0.21 o
   3   1   5        302.51        301.34         5.58 o
   4   1   5         25.78         30.36         0.30 o
   5   1   5        449.79        424.55         7.13 o
   6   1   5        199.93        188.43         1.63 o
   7   1   5          6.20          5.81         0.34 o
   8   1   5         72.69         70.78         3.01 o
  -8   2   5        101.99         96.58         1.48 o
  -7   2   5         40.23         37.06         0.86 o
  -6   2   5        191.01        181.09         1.29 o
  -5   2   5        355.72        345.70         3.81 o
  -4   2   5         13.06         11.64         0.22 o
  -3   2   5         32.58         26.77         0.32 o
  -2   2   5         96.74         95.50         0.68 o
  -1   2   5        111.14         98.77         0.78 o
   0   2   5         20.71         13.43         0.20 o
   1   2   5        109.17        102.41         0.67 o
   2   2   5        664.98        651.58        11.12 o
   3   2   5          0.90          1.39         0.07 o
   4   2   5        164.83        173.02         1.13 o
   5   2   5          1.33          1.68         0.16 o
   6   2   5          0.65          0.94         0.17 o
   7   2   5          4.15          3.13         0.30 o
  -8   3   5         20.82         18.55         0.73 o
  -7   3   5         59.93         59.64         1.00 o
  -6   3   5         66.41         67.41         0.71 o
  -5   3   5         31.51         33.59         0.51 o
  -4   3   5        101.92        105.78         0.81 o
  -3   3   5        312.34        306.47         4.92 o
  -2   3   5          4.94          6.20         0.15 o
  -1   3   5          9.77          7.83         0.23 o
   0   3   5         75.40         79.31         0.58 o
   1   3   5         85.65         80.32         0.60 o
   2   3   5         80.08         87.23         0.68 o
   3   3   5         21.80         18.29         0.24 o
   4   3   5        379.44        364.40         2.99 o
   5   3   5          7.63          6.39         0.24 o
   6   3   5         18.69         18.73         0.69 o
   7   3   5          4.59          4.66         0.54 o
  -8   4   5          0.34          0.33         0.27 o
  -7   4   5        133.75        130.58         2.00 o
  -6   4   5        125.62        120.55         1.17 o
  -5   4   5        101.71         99.02         0.85 o
  -4   4   5          0.62          0.87         0.12 o
  -3   4   5        199.63        203.20         1.41 o
  -2   4   5          0.20          0.18         0.08 o
  -1   4   5         94.77        101.35         0.77 o
   0   4   5        447.03        458.28         5.51 o
   1   4   5          7.73          8.48         0.22 o
   2   4   5          1.79          1.96         0.11 o
   3   4   5         12.23         11.84         0.36 o
   4   4   5         47.92         49.07         0.61 o
   5   4   5         91.87         87.38         1.24 o
   6   4   5         73.71         70.00         1.86 o
  -7   5   5        118.29        122.64         1.63 o
  -6   5   5          8.96          7.37         0.32 o
  -5   5   5        244.20        243.78         1.92 o
  -4   5   5        256.76        258.98         1.69 o
  -3   5   5         64.40         65.32         0.62 o
  -2   5   5         52.65         48.95         0.51 o
  -1   5   5          0.31          0.33         0.07 o
   0   5   5        112.44        113.91         0.83 o
   1   5   5          0.22          0.58         0.17 o
   2   5   5        220.76        221.03         1.78 o
   3   5   5          1.86          2.18         0.25 o
   4   5   5         34.17         38.85         0.75 o
   5   5   5          1.76          1.86         0.65 o
  -7   6   5         28.63         30.63         0.88 o
  -6   6   5         35.45         35.71         0.76 o
  -5   6   5         31.03         30.61         0.58 o
  -4   6   5         78.12         75.50         0.75 o
  -3   6   5        132.17        132.68         1.16 o
  -2   6   5         54.84         55.38         0.72 o
  -1   6   5         14.27         13.01         0.29 o
   0   6   5          5.97          4.88         0.26 o
   1   6   5          1.21          1.29         0.17 o
   2   6   5         96.01         97.96         1.10 o
   3   6   5         29.69         28.09         0.55 o
   4   6   5         77.81         73.91         1.66 o
  -5   7   5          2.11          2.92         0.38 o
  -4   7   5          0.30          0.23         0.10 o
  -3   7   5          0.11         -0.04         0.16 o
  -2   7   5         20.37         23.92         1.01 o
  -1   7   5         92.00         82.82         1.22 o
   0   7   5          3.53          1.75         0.33 o
   1   7   5          4.07          4.16         0.29 o
   2   7   5          9.90          9.77         0.48 o
  -3   8   5         10.46          9.80         0.54 o
  -2   8   5         75.34         78.04         1.69 o
  -1   8   5         93.70         86.85         1.76 o
   0   8   5         97.00         99.49         1.90 o
  -1  -9   6         71.79         67.57         1.43 o
   0  -9   6         33.87         31.56         2.06 o
   1  -9   6         58.49         60.24         2.00 o
   2  -9   6         39.38         44.08         1.80 o
   3  -9   6        120.06        124.21         1.84 o
   4  -9   6         17.75         17.93         0.91 o
  -3  -8   6          9.73         11.26         0.76 o
  -2  -8   6         88.65         87.61         1.32 o
  -1  -8   6         91.49         92.86         1.33 o
   0  -8   6          0.02          0.00         0.14 o
   1  -8   6        110.55        110.43         1.31 o
   2  -8   6         72.82         73.92         1.46 o
   3  -8   6         34.35         34.53         0.72 o
   4  -8   6          0.02          0.00         0.12 o
   5  -8   6         64.24         64.30         2.05 o
  -4  -7   6          5.29          5.61         0.46 o
  -3  -7   6         10.67         10.83         0.37 o
  -2  -7   6          2.90          3.25         0.21 o
  -1  -7   6         13.81         14.11         0.36 o
   0  -7   6          7.08          5.16         0.22 o
   1  -7   6         57.48         56.18         0.83 o
   2  -7   6         17.80         16.76         0.41 o
   3  -7   6          2.03          2.46         0.16 o
   4  -7   6          0.82          0.61         0.16 o
   5  -7   6        198.33        205.39         2.72 o
   6  -7   6         91.79         93.58         2.13 o
  -5  -6   6         30.67         30.71         0.99 o
  -4  -6   6          0.81          1.04         0.15 o
  -3  -6   6        305.49        300.77         2.42 o
  -2  -6   6          0.85          0.95         0.11 o
  -1  -6   6          9.69         10.76         0.23 o
   0  -6   6         12.47         12.28         0.32 o
   1  -6   6        242.84        249.98         1.70 o
   2  -6   6          5.91          4.86         0.22 o
   3  -6   6        432.34        444.45         3.00 o
   4  -6   6          3.03          3.43         0.24 o
   5  -6   6         13.47         12.40         0.37 o
   6  -6   6         18.67         20.27         0.63 o
   7  -6   6        193.82        202.50         4.53 o
  -6  -5   6         85.56         88.83         1.76 o
  -5  -5   6         30.63         30.84         0.57 o
  -4  -5   6        130.74        131.44         1.10 o
  -3  -5   6        164.12        163.47         1.18 o
  -2  -5   6         37.09         32.83         0.45 o
  -1  -5   6        172.77        182.12         1.27 o
   0  -5   6         10.67          7.33         0.21 o
   1  -5   6         64.55         66.32         0.73 o
   2  -5   6         15.52         15.57         0.60 o
   3  -5   6        708.28        706.11        11.81 o
   4  -5   6         74.94         80.26         0.78 o
   5  -5   6         19.37         16.89         0.36 o
   6  -5   6         70.54         72.35         0.99 o
   7  -5   6         34.07         34.03         0.70 o
  -7  -4   6         23.93         27.01         1.89 o
  -6  -4   6          1.52          2.82         0.22 o
  -5  -4   6          4.66          4.94         0.22 o
  -4  -4   6          9.39          8.98         0.24 o
  -3  -4   6        259.36        254.96         1.80 o
  -2  -4   6         13.02         10.89         0.24 o
  -1  -4   6        373.54        357.74         5.48 o
   0  -4   6          7.74          6.10         0.19 o
   1  -4   6         16.18         14.57         0.24 o
   2  -4   6        669.41        677.65        10.95 o
   3  -4   6         23.42         21.91         0.48 o
   4  -4   6        218.71        220.43         1.48 o
   5  -4   6        136.31        146.82         1.14 o
   6  -4   6        153.83        154.41         1.35 o
   7  -4   6          1.16          0.43         0.16 o
   8  -4   6        205.74        212.26         2.83 o
  -7  -3   6         47.35         43.64         0.81 o
  -6  -3   6          7.86          7.49         0.31 o
  -5  -3   6        434.80        435.32         4.15 o
  -4  -3   6          5.15          5.03         0.17 o
  -3  -3   6        176.68        182.46         1.29 o
  -2  -3   6         50.73         52.88         0.47 o
  -1  -3   6        118.44        111.13         0.79 o
   0  -3   6         36.10         32.90         0.39 o
   1  -3   6        411.23        424.70         6.18 o
   2  -3   6        450.05        445.76         8.08 o
   3  -3   6         30.20         29.11         0.38 o
   4  -3   6        254.44        236.58         1.71 o
   5  -3   6         11.04          8.79         0.24 o
   6  -3   6          0.52          1.67         0.13 o
   7  -3   6        105.36         99.51         1.26 o
   8  -3   6        114.30        119.29         1.85 o
  -8  -2   6         48.57         50.32         1.40 o
  -7  -2   6          1.66          1.21         0.15 o
  -6  -2   6         33.24         34.03         0.47 o
  -5  -2   6        291.78        288.76         2.49 o
  -4  -2   6        607.07        579.52         9.01 o
  -3  -2   6       1492.49       1387.28        20.45 o
  -2  -2   6          1.01          1.81         0.13 o
  -1  -2   6        149.58        159.91         1.18 o
   0  -2   6        203.26        224.05         3.28 o
   1  -2   6        126.51        123.65         0.99 o
   2  -2   6        140.69        147.59         0.99 o
   3  -2   6          2.87          2.42         0.12 o
   4  -2   6        207.90        215.88         1.49 o
   5  -2   6          2.19          1.17         0.11 o
   6  -2   6         21.60         27.11         0.44 o
   7  -2   6          3.30          4.32         0.27 o
   8  -2   6         33.94         38.90         0.96 o
  -8  -1   6          6.34          6.05         0.44 o
  -7  -1   6        110.53        109.79         1.09 o
  -6  -1   6         29.05         29.58         0.50 o
  -5  -1   6          2.54          3.87         0.14 o
  -4  -1   6        204.15        206.30         1.62 o
  -3  -1   6         68.26         69.62         0.58 o
  -2  -1   6          0.27          0.12         0.04 o
  -1  -1   6         32.41         25.53         0.30 o
   0  -1   6        288.73        298.03         5.82 o
   1  -1   6         19.53         19.88         0.34 o
   2  -1   6         39.57         39.61         0.43 o
   3  -1   6         44.28         43.49         0.42 o
   4  -1   6         56.45         60.39         0.55 o
   5  -1   6          6.39          8.03         0.24 o
   6  -1   6        522.64        506.73         6.37 o
   7  -1   6         10.12          9.76         0.36 o
   8  -1   6         73.07         73.45         1.60 o
  -8   0   6          0.01          0.06         0.17 o
  -7   0   6        260.68        258.12         2.10 o
  -6   0   6          6.69          4.65         0.21 o
  -5   0   6        389.30        384.73         4.57 o
  -4   0   6       1335.50       1258.64        29.94 o
  -3   0   6        131.47        135.87         0.88 o
  -2   0   6        257.42        266.03         4.64 o
  -1   0   6          3.22          1.25         0.07 o
   0   0   6        144.66        132.23         0.96 o
   1   0   6        104.62        104.50         0.72 o
   2   0   6        468.89        461.58         7.90 o
   3   0   6          1.36          3.23         0.14 o
   4   0   6         71.70         68.34         0.57 o
   5   0   6          9.00          9.99         0.25 o
   6   0   6        256.12        252.47         2.78 o
   7   0   6          4.24          4.51         0.29 o
  -8   1   6          7.76          5.77         0.39 o
  -7   1   6         44.01         38.42         0.75 o
  -6   1   6          0.11          0.20         0.12 o
  -5   1   6        123.41        119.22         0.84 o
  -4   1   6         68.66         67.72         0.54 o
  -3   1   6        195.68        197.81         1.60 o
  -2   1   6        152.39        151.78         1.00 o
  -1   1   6        261.44        292.17         4.60 o
   0   1   6         10.12         15.01         0.26 o
   1   1   6         99.52        105.49         0.74 o
   2   1   6        161.10        160.60         1.05 o
   3   1   6          7.76          8.60         0.22 o
   4   1   6        144.32        141.86         0.94 o
   5   1   6        143.26        143.64         1.22 o
   6   1   6          0.26          0.12         0.08 o
   7   1   6         79.14         76.90         2.41 o
  -8   2   6         14.35         13.46         0.75 o
  -7   2   6         77.31         77.58         1.79 o
  -6   2   6        246.31        246.93         1.62 o
  -5   2   6         46.47         45.80         0.52 o
  -4   2   6         19.07         20.14         0.41 o
  -3   2   6          4.54          4.14         0.19 o
  -2   2   6        114.67        108.38         0.78 o
  -1   2   6         72.62         70.10         0.57 o
   0   2   6        112.22        111.51         0.76 o
   1   2   6         24.72         22.93         0.29 o
   2   2   6         42.50         40.98         0.43 o
   3   2   6         51.95         52.59         0.46 o
   4   2   6         59.47         54.16         0.54 o
   5   2   6         63.17         63.22         0.81 o
   6   2   6         47.21         44.31         0.72 o
   7   2   6         81.23         75.09         1.96 o
  -8   3   6          0.59          0.52         0.23 o
  -7   3   6         15.66         18.56         0.60 o
  -6   3   6         56.35         53.35         0.60 o
  -5   3   6         90.28         93.75         0.95 o
  -4   3   6        526.77        543.61         5.56 o
  -3   3   6          6.32          6.64         0.21 o
  -2   3   6        337.47        353.94         3.40 o
  -1   3   6          1.41          2.03         0.10 o
   0   3   6        766.01        814.17        12.18 o
   1   3   6          9.41          9.02         0.23 o
   2   3   6        204.95        211.01         1.29 o
   3   3   6         15.44         17.88         0.30 o
   4   3   6          8.34          9.06         0.30 o
   5   3   6          0.03          0.06         0.10 o
   6   3   6         68.90         65.30         1.52 o
  -7   4   6          0.13          0.32         0.53 o
  -6   4   6          1.61          1.78         0.17 o
  -5   4   6         62.77         60.98         0.76 o
  -4   4   6          0.06          0.26         0.09 o
  -3   4   6          7.26          7.41         0.29 o
  -2   4   6        106.77        107.91         0.89 o
  -1   4   6          0.53          0.50         0.08 o
   0   4   6         34.51         28.65         0.38 o
   1   4   6          2.62          3.30         0.17 o
   2   4   6        378.95        385.16         2.81 o
   3   4   6        140.99        141.75         1.42 o
   4   4   6        103.19         97.34         1.09 o
   5   4   6         72.92         69.96         1.22 o
  -7   5   6         37.15         38.83         1.78 o
  -6   5   6         50.08         49.01         1.04 o
  -5   5   6          8.47          8.45         0.33 o
  -4   5   6          1.08          1.59         0.14 o
  -3   5   6          7.46          6.67         0.25 o
  -2   5   6         66.66         67.89         0.70 o
  -1   5   6         82.78         84.61         0.82 o
   0   5   6         15.47         14.39         0.30 o
   1   5   6         62.35         61.88         0.73 o
   2   5   6          4.24          3.24         0.21 o
   3   5   6         19.99         17.99         0.43 o
   4   5   6         57.19         53.52         1.16 o
  -6   6   6        109.52        113.87         1.96 o
  -5   6   6          6.51          6.04         0.47 o
  -4   6   6         81.92         84.19         1.04 o
  -3   6   6         25.84         23.37         0.52 o
  -2   6   6         44.33         43.89         0.65 o
  -1   6   6         30.42         29.41         0.70 o
   0   6   6        438.43        450.14         4.08 o
   1   6   6        101.95        105.01         1.43 o
   2   6   6          9.86          8.30         0.39 o
   3   6   6        110.80        115.20         1.65 o
  -4   7   6         97.29         99.78         1.85 o
  -3   7   6         12.64         14.76         0.62 o
  -2   7   6          2.96          2.91         0.32 o
  -1   7   6         60.48         55.73         1.20 o
   0   7   6          9.39          9.80         0.58 o
   1   7   6         25.41         23.61         0.77 o
   1  -9   7         44.69         46.84         1.46 o
   2  -9   7         23.70         23.40         1.57 o
  -2  -8   7         24.29         23.18         0.70 o
  -1  -8   7          0.03         -0.14         0.28 o
   0  -8   7          2.03          1.14         0.21 o
   1  -8   7         23.33         22.84         0.90 o
   2  -8   7          8.15          7.38         0.40 o
   3  -8   7          6.01          5.74         0.40 o
   4  -8   7         57.44         59.11         1.33 o
  -4  -7   7          6.32          6.90         0.55 o
  -3  -7   7        289.10        306.25         2.74 o
  -2  -7   7         59.63         58.94         1.22 o
  -1  -7   7        335.17        318.15         3.78 o
   0  -7   7         39.99         41.12         0.58 o
   1  -7   7         74.51         73.60         0.89 o
   2  -7   7         44.06         39.29         0.93 o
   3  -7   7        112.43        116.14         1.59 o
   4  -7   7         83.37         84.68         1.13 o
   5  -7   7          0.15         -0.01         0.14 o
   6  -7   7          2.21          1.45         0.29 o
  -5  -6   7         12.38         12.71         0.65 o
  -4  -6   7         43.68         44.43         0.77 o
  -3  -6   7         15.22         15.46         0.37 o
  -2  -6   7         11.22         10.47         0.34 o
  -1  -6   7        129.89        129.87         1.01 o
   0  -6   7         83.99         78.49         0.78 o
   1  -6   7        123.74        118.60         1.10 o
   2  -6   7          0.51          0.44         0.10 o
   3  -6   7          6.61          6.55         0.39 o
   4  -6   7         24.09         21.86         0.40 o
   5  -6   7         29.46         29.01         0.58 o
   6  -6   7         42.01         34.71         1.23 o
  -6  -5   7         14.91         15.72         1.01 o
  -5  -5   7         97.60        102.36         1.29 o
  -4  -5   7         62.35         60.30         0.72 o
  -3  -5   7          8.00          7.06         0.27 o
  -2  -5   7        171.45        169.63         1.25 o
  -1  -5   7         22.42         16.54         0.38 o
   0  -5   7        285.12        267.75         1.78 o
   1  -5   7          1.24          0.40         0.11 o
   2  -5   7         77.46         79.46         0.73 o
   3  -5   7        183.31        181.03         1.37 o
   4  -5   7         14.43         15.15         0.32 o
   5  -5   7          2.59          3.50         0.20 o
   6  -5   7        108.86        114.08         1.27 o
   7  -5   7          9.28          8.37         0.86 o
  -6  -4   7          5.27          6.02         0.61 o
  -5  -4   7         20.03         18.07         0.48 o
  -4  -4   7         49.81         48.81         0.57 o
  -3  -4   7        361.81        358.37         2.66 o
  -2  -4   7        216.17        219.44         1.47 o
  -1  -4   7         39.69         42.35         0.46 o
   0  -4   7        123.65        122.99         0.95 o
   1  -4   7         98.33        102.52         0.84 o
   2  -4   7        375.48        372.84         4.05 o
   3  -4   7        217.66        226.89         1.58 o
   4  -4   7        110.43        112.12         0.95 o
   5  -4   7        104.78         98.76         0.94 o
   6  -4   7         84.84         89.36         1.02 o
   7  -4   7          0.63          0.75         0.32 o
  -7  -3   7        301.23        349.04         4.60 o
  -6  -3   7         33.17         34.28         0.80 o
  -5  -3   7          9.87          9.31         0.31 o
  -4  -3   7        103.39        102.12         0.82 o
  -3  -3   7          9.04          9.53         0.24 o
  -2  -3   7         18.91         23.18         0.40 o
  -1  -3   7         12.04         12.37         0.32 o
   0  -3   7          4.63          7.52         0.25 o
   1  -3   7          1.98          2.15         0.19 o
   2  -3   7         11.96         11.24         0.24 o
   3  -3   7        453.49        436.92         6.75 o
   4  -3   7        109.97        114.62         0.94 o
   5  -3   7         12.93         14.58         0.38 o
   6  -3   7         94.30         92.21         1.04 o
   7  -3   7        130.86        128.31         1.60 o
  -7  -2   7         18.84         18.36         0.67 o
  -6  -2   7         56.26         60.51         0.73 o
  -5  -2   7         39.31         40.03         0.56 o
  -4  -2   7         25.27         25.08         0.41 o
  -3  -2   7        342.36        343.38         4.08 o
  -2  -2   7        209.38        214.33         2.06 o
  -1  -2   7         13.25         14.50         0.28 o
   0  -2   7        294.76        289.13         3.55 o
   1  -2   7        311.93        313.10         5.13 o
   2  -2   7        720.14        742.75        12.10 o
   3  -2   7        538.19        542.16         7.97 o
   4  -2   7         93.76         98.97         0.85 o
   5  -2   7         12.06         10.28         0.31 o
   6  -2   7          7.85          8.45         0.43 o
   7  -2   7        151.59        145.34         2.07 o
  -7  -1   7          0.76          0.28         0.30 o
  -6  -1   7         64.98         63.11         0.79 o
  -5  -1   7         74.26         74.03         0.70 o
  -4  -1   7          1.97          2.26         0.13 o
  -3  -1   7         15.81         13.78         0.29 o
  -2  -1   7        181.96        182.68         1.34 o
  -1  -1   7         23.73         19.34         0.29 o
   0  -1   7        242.50        248.42         2.02 o
   1  -1   7         23.80         27.09         0.32 o
   2  -1   7        825.61        828.26        12.55 o
   3  -1   7        339.18        344.17         3.30 o
   4  -1   7        304.21        300.15         2.27 o
   5  -1   7        176.62        176.42         1.47 o
   6  -1   7          3.92          2.56         0.19 o
   7  -1   7          2.43          3.50         0.31 o
  -7   0   7         12.15         12.77         0.65 o
  -6   0   7         94.84         90.93         1.03 o
  -5   0   7         86.95         85.25         0.71 o
  -4   0   7          1.64          1.48         0.11 o
  -3   0   7        378.03        375.54         6.03 o
  -2   0   7         43.10         42.57         0.43 o
  -1   0   7        135.54        131.14         0.82 o
   0   0   7        131.11        140.73         0.97 o
   1   0   7         15.92         17.26         0.28 o
   2   0   7        340.80        355.19         3.42 o
   3   0   7         11.89         11.57         0.22 o
   4   0   7         33.83         31.57         0.42 o
   5   0   7         11.85         11.71         0.32 o
   6   0   7          1.93          2.26         0.21 o
   7   0   7         19.68         19.49         0.88 o
  -7   1   7         14.78         14.81         0.59 o
  -6   1   7         82.10         83.45         0.86 o
  -5   1   7          0.03          0.15         0.06 o
  -4   1   7        297.34        297.86         2.00 o
  -3   1   7         12.69         10.79         0.37 o
  -2   1   7        129.50        119.94         0.85 o
  -1   1   7        121.09        124.58         0.85 o
   0   1   7        299.45        295.83         2.77 o
   1   1   7        614.53        629.05        11.98 o
   2   1   7          4.84          5.04         0.18 o
   3   1   7        299.71        305.46         2.18 o
   4   1   7         11.72          9.19         0.26 o
   5   1   7         59.07         58.95         0.77 o
   6   1   7         36.31         31.76         1.15 o
  -7   2   7         20.37         18.87         0.66 o
  -6   2   7         27.53         29.04         0.68 o
  -5   2   7          3.63          3.13         0.16 o
  -4   2   7        737.82        756.83        12.93 o
  -3   2   7         53.95         54.78         0.56 o
  -2   2   7         74.82         77.73         0.68 o
  -1   2   7         58.88         65.17         0.56 o
   0   2   7          6.94          6.74         0.25 o
   1   2   7          1.59          2.09         0.14 o
   2   2   7        372.81        372.52         3.20 o
   3   2   7        101.11         99.05         0.82 o
   4   2   7         19.69         18.08         0.40 o
   5   2   7        222.06        224.84         2.00 o
   6   2   7         28.43         28.12         0.94 o
  -7   3   7          1.41          1.09         0.48 o
  -6   3   7        101.43         98.78         1.13 o
  -5   3   7          1.66          1.70         0.15 o
  -4   3   7          8.31          7.87         0.26 o
  -3   3   7          0.34          0.29         0.09 o
  -2   3   7         53.06         51.39         0.58 o
  -1   3   7         44.07         38.86         0.58 o
   0   3   7         42.56         41.97         0.46 o
   1   3   7          8.75          6.86         0.25 o
   2   3   7         76.57         72.86         0.67 o
   3   3   7         21.74         21.85         0.48 o
   4   3   7          6.13          6.38         0.32 o
   5   3   7         73.13         72.20         1.19 o
  -6   4   7        140.36        141.04         2.79 o
  -5   4   7         92.15         92.87         1.11 o
  -4   4   7          4.40          4.10         0.20 o
  -3   4   7         94.98         94.46         0.87 o
  -2   4   7         62.60         59.21         0.65 o
  -1   4   7          3.87          4.54         0.19 o
   0   4   7         47.83         42.16         0.51 o
   1   4   7        250.57        256.96         1.77 o
   2   4   7          9.80         10.06         0.34 o
   3   4   7         40.79         40.67         0.67 o
   4   4   7         40.12         41.08         1.02 o
  -6   5   7         12.80         13.76         0.63 o
  -5   5   7         50.48         49.90         1.10 o
  -4   5   7        181.52        184.07         2.13 o
  -3   5   7        123.14        121.50         1.95 o
  -2   5   7         32.47         31.44         0.51 o
  -1   5   7         45.93         46.19         0.60 o
   0   5   7         45.51         45.95         0.84 o
   1   5   7         25.38         28.06         0.71 o
   2   5   7         61.33         54.13         1.13 o
   3   5   7         11.43         13.90         0.64 o
  -4   6   7          3.31          2.51         0.36 o
  -3   6   7         71.64         73.83         1.09 o
  -2   6   7          3.01          2.96         0.24 o
  -1   6   7         73.50         72.88         1.21 o
   0   6   7         23.64         22.41         0.94 o
   1   6   7          7.54          6.77         0.42 o
  -1  -8   8         41.91         45.24         1.17 o
   0  -8   8         54.28         51.36         1.83 o
   1  -8   8          7.33          7.05         0.49 o
   2  -8   8         43.16         48.22         1.32 o
   3  -8   8         10.70         10.07         0.58 o
  -3  -7   8          0.76          0.64         0.18 o
  -2  -7   8          5.57          5.60         0.64 o
  -1  -7   8         11.37         11.81         0.91 o
   0  -7   8         53.27         56.64         1.01 o
   1  -7   8         26.51         25.45         0.58 o
   2  -7   8        122.75        122.56         1.39 o
   3  -7   8        139.95        145.98         1.74 o
   4  -7   8          1.40          2.61         0.39 o
   5  -7   8         28.24         28.38         1.30 o
  -4  -6   8         24.85         24.15         0.69 o
  -3  -6   8         45.78         50.81         1.06 o
  -2  -6   8         55.44         55.23         0.83 o
  -1  -6   8         23.46         22.01         0.42 o
   0  -6   8          4.44          6.67         0.26 o
   1  -6   8          0.08          0.20         0.17 o
   2  -6   8         50.01         48.48         0.78 o
   3  -6   8        109.04        109.95         1.33 o
   4  -6   8        114.66        120.15         1.42 o
   5  -6   8        305.25        323.93         3.53 o
  -5  -5   8          4.00          3.38         0.33 o
  -4  -5   8         48.08         48.48         0.76 o
  -3  -5   8         15.65         16.54         0.40 o
  -2  -5   8        260.90        254.70         1.92 o
  -1  -5   8         30.38         23.94         0.64 o
   0  -5   8         85.50         83.91         0.84 o
   1  -5   8         20.66         19.83         0.40 o
   2  -5   8          9.43          8.62         0.47 o
   3  -5   8          0.14          0.29         0.17 o
   4  -5   8         79.18         83.44         0.98 o
   5  -5   8          7.75          6.71         0.33 o
   6  -5   8          0.17          0.23         0.18 o
  -6  -4   8         91.14         94.18         1.60 o
  -5  -4   8          0.66          0.69         0.19 o
  -4  -4   8        210.45        222.33         2.58 o
  -3  -4   8          7.84          7.52         0.27 o
  -2  -4   8         44.74         46.04         0.54 o
  -1  -4   8          1.08          0.32         0.08 o
   0  -4   8        238.85        229.26         1.55 o
   1  -4   8         35.74         36.39         0.62 o
   2  -4   8          9.43         10.06         0.30 o
   3  -4   8        235.01        236.70         2.12 o
   4  -4   8         36.09         38.15         0.58 o
   5  -4   8         13.27         11.77         0.39 o
   6  -4   8         12.11         14.45         0.55 o
  -6  -3   8          0.08          0.13         0.12 o
  -5  -3   8          0.35          0.41         0.11 o
  -4  -3   8         94.78         89.83         0.88 o
  -3  -3   8         11.37         10.70         0.27 o
  -2  -3   8         68.51         69.37         0.70 o
  -1  -3   8        306.49        283.25         2.15 o
   0  -3   8        131.36        128.94         0.97 o
   1  -3   8         43.75         42.24         0.56 o
   2  -3   8          0.45          0.61         0.12 o
   3  -3   8        435.54        437.21         3.44 o
   4  -3   8          0.00          0.15         0.10 o
   5  -3   8        146.88        148.93         1.38 o
   6  -3   8          4.70          6.28         0.77 o
  -6  -2   8         64.81         62.03         0.97 o
  -5  -2   8         63.69         65.56         0.89 o
  -4  -2   8        174.05        178.10         1.75 o
  -3  -2   8          5.07          6.32         0.21 o
  -2  -2   8        236.70        225.42         1.56 o
  -1  -2   8        136.17        126.77         0.93 o
   0  -2   8         10.84         11.05         0.30 o
   1  -2   8         65.91         64.37         0.65 o
   2  -2   8         15.01         14.80         0.52 o
   3  -2   8         65.75         64.20         0.65 o
   4  -2   8          0.04          0.28         0.11 o
   5  -2   8         86.80         83.20         1.02 o
   6  -2   8          4.23          4.78         0.34 o
  -7  -1   8        140.85        160.71         2.63 o
  -6  -1   8         72.48         72.69         1.42 o
  -5  -1   8         42.49         40.18         0.54 o
  -4  -1   8        266.66        265.26         1.93 o
  -3  -1   8         93.65         92.13         0.78 o
  -2  -1   8         35.40         37.33         0.52 o
  -1  -1   8         39.84         43.57         0.56 o
   0  -1   8          1.15          0.93         0.15 o
   1  -1   8        135.02        126.23         0.95 o
   2  -1   8         10.34         10.52         0.30 o
   3  -1   8         35.77         33.69         0.43 o
   4  -1   8         24.91         24.08         0.42 o
   5  -1   8         86.98         91.81         1.24 o
   6  -1   8         38.77         40.06         1.24 o
  -7   0   8         76.58         78.47         1.32 o
  -6   0   8         14.26         14.31         0.59 o
  -5   0   8         41.11         41.46         0.64 o
  -4   0   8         38.59         38.95         0.49 o
  -3   0   8        543.86        532.57         8.24 o
  -2   0   8          0.67          1.93         0.11 o
  -1   0   8         50.59         47.00         0.56 o
   0   0   8          3.95          3.68         0.14 o
   1   0   8        254.20        262.99         1.69 o
   2   0   8         86.13         86.14         0.81 o
   3   0   8        601.08        615.93        15.20 o
   4   0   8          0.14          0.19         0.07 o
   5   0   8         53.75         53.56         1.53 o
   6   0   8         57.32         50.81         1.20 o
  -7   1   8         94.97        100.35         1.74 o
  -6   1   8        125.88        126.44         1.78 o
  -5   1   8         48.68         50.64         0.63 o
  -4   1   8         21.59         20.92         0.34 o
  -3   1   8        176.72        184.10         1.25 o
  -2   1   8         20.40         16.65         0.33 o
  -1   1   8         93.25         90.65         0.71 o
   0   1   8          0.11          0.05         0.09 o
   1   1   8         89.36         89.26         0.74 o
   2   1   8         11.73         12.63         0.28 o
   3   1   8        251.31        256.70         1.80 o
   4   1   8          0.31          0.30         0.18 o
   5   1   8         17.47         17.50         0.55 o
   6   1   8         86.44         85.95         3.23 o
  -6   2   8         18.83         17.95         0.63 o
  -5   2   8          4.87          5.21         0.26 o
  -4   2   8         29.33         31.25         0.44 o
  -3   2   8         66.65         63.09         0.74 o
  -2   2   8          0.73          0.40         0.10 o
  -1   2   8        227.30        231.81         1.45 o
   0   2   8          7.20          6.95         0.21 o
   1   2   8         71.06         71.03         0.80 o
   2   2   8        372.17        384.48         2.56 o
   3   2   8          5.27          4.77         0.27 o
   4   2   8         63.73         58.55         0.91 o
   5   2   8          2.24          2.19         0.29 o
  -6   3   8          2.01          2.02         0.29 o
  -5   3   8         54.62         53.26         0.93 o
  -4   3   8          0.85          0.51         0.17 o
  -3   3   8         57.76         53.18         0.96 o
  -2   3   8         37.75         36.93         0.59 o
  -1   3   8        127.31        124.76         1.06 o
   0   3   8          3.13          3.32         0.17 o
   1   3   8        171.89        171.80         1.31 o
   2   3   8         83.92         84.08         1.29 o
   3   3   8        101.13        103.05         1.33 o
   4   3   8         50.39         50.82         1.08 o
  -5   4   8        147.68        155.71         3.12 o
  -4   4   8         69.54         67.95         1.27 o
  -3   4   8        252.77        258.22         2.96 o
  -2   4   8         17.12         16.26         0.45 o
  -1   4   8         79.56         81.47         0.97 o
   0   4   8        157.55        156.05         1.61 o
   1   4   8         14.59         14.33         0.48 o
   2   4   8          1.31          1.10         0.25 o
   3   4   8         20.88         19.62         0.72 o
  -4   5   8          0.05          0.07         0.19 o
  -3   5   8          2.64          2.17         0.32 o
  -2   5   8          1.95          2.23         0.22 o
  -1   5   8         10.63         12.18         0.67 o
   0   5   8         67.25         64.39         2.04 o
   1   5   8          0.05          0.31         0.41 o
  -1  -7   9         32.95         31.20         1.09 o
   0  -7   9          0.01          0.00         1.02 o
   1  -7   9          9.96          9.30         1.11 o
   2  -7   9         22.91         27.52         0.72 o
   3  -7   9          0.68          0.60         0.20 o
  -3  -6   9         75.36         84.62         1.57 o
  -2  -6   9         42.88         41.22         1.35 o
  -1  -6   9         63.04         58.30         2.31 o
   0  -6   9         28.96         27.95         0.61 o
   1  -6   9        137.63        136.42         1.87 o
   2  -6   9          0.70          1.45         0.19 o
   3  -6   9         63.28         63.44         1.14 o
   4  -6   9         16.71         17.50         0.81 o
  -4  -5   9          3.46          4.56         0.39 o
  -3  -5   9         20.92         23.30         0.69 o
  -2  -5   9          0.91          0.99         0.31 o
  -1  -5   9          8.80          8.51         0.33 o
   0  -5   9          1.15          2.23         0.18 o
   1  -5   9        177.34        178.43         1.65 o
   2  -5   9         18.62         17.67         0.60 o
   3  -5   9        199.20        206.53         2.49 o
   4  -5   9         46.86         46.73         0.88 o
   5  -5   9         72.31         69.77         1.21 o
  -5  -4   9         18.79         19.42         0.68 o
  -4  -4   9         31.93         32.49         0.72 o
  -3  -4   9         37.20         31.02         0.63 o
  -2  -4   9         14.63         12.87         0.35 o
  -1  -4   9        121.45        122.80         1.12 o
   0  -4   9        106.25         92.87         0.92 o
   1  -4   9         24.66         23.85         0.51 o
   2  -4   9         29.19         27.59         0.46 o
   3  -4   9         64.05         66.54         0.83 o
   4  -4   9         10.68         10.37         0.41 o
   5  -4   9        212.41        232.29         2.62 o
  -5  -3   9          1.83          1.65         0.22 o
  -4  -3   9         37.35         35.45         0.64 o
  -3  -3   9         48.91         47.85         0.63 o
  -2  -3   9        131.10        126.13         1.30 o
  -1  -3   9         49.42         51.49         0.81 o
   0  -3   9          3.76          3.29         0.18 o
   1  -3   9        137.46        138.32         1.14 o
   2  -3   9         75.50         72.86         0.74 o
   3  -3   9         77.09         75.67         0.81 o
   4  -3   9          6.31          5.40         0.30 o
   5  -3   9          0.09          0.09         0.21 o
  -5  -2   9        111.34        112.67         1.52 o
  -4  -2   9          1.27          0.87         0.14 o
  -3  -2   9         37.64         35.92         0.47 o
  -2  -2   9          2.74          2.82         0.17 o
  -1  -2   9          0.09         -0.03         0.07 o
   0  -2   9         11.59          9.74         0.42 o
   1  -2   9         35.07         34.58         0.60 o
   2  -2   9         18.57         16.82         0.33 o
   3  -2   9        157.81        159.71         1.40 o
   4  -2   9        142.74        151.76         1.85 o
   5  -2   9          0.04         -0.13         0.27 o
  -6  -1   9          2.14          2.83         0.34 o
  -5  -1   9        114.70        118.81         1.57 o
  -4  -1   9         12.32         11.57         0.39 o
  -3  -1   9         83.43         81.27         0.73 o
  -2  -1   9        101.33         96.80         0.92 o
  -1  -1   9        442.09        428.32         3.05 o
   0  -1   9         83.06         78.28         1.13 o
   1  -1   9          6.02          7.01         0.25 o
   2  -1   9        374.95        382.44         2.34 o
   3  -1   9         33.51         31.89         0.52 o
   4  -1   9        154.64        157.55         1.99 o
   5  -1   9         12.44         12.85         1.72 o
  -6   0   9          0.17          0.04         0.17 o
  -5   0   9         55.27         53.61         1.33 o
  -4   0   9         42.50         42.24         0.83 o
  -3   0   9         51.36         53.22         0.63 o
  -2   0   9         29.76         25.87         0.42 o
  -1   0   9        168.83        163.34         1.19 o
   0   0   9         22.27         23.09         0.41 o
   1   0   9         75.93         80.69         0.73 o
   2   0   9         78.62         74.86         0.73 o
   3   0   9         43.91         40.71         1.08 o
   4   0   9         89.14         85.98         1.78 o
   5   0   9          0.14          0.33         0.18 o
  -6   1   9          5.62          6.27         0.85 o
  -5   1   9        154.48        156.46         3.09 o
  -4   1   9          0.58          0.82         0.13 o
  -3   1   9        105.61        102.54         0.86 o
  -2   1   9         45.05         42.10         0.48 o
  -1   1   9         19.61         16.56         0.42 o
   0   1   9         90.20         91.04         0.98 o
   1   1   9          0.34          0.74         0.11 o
   2   1   9         23.35         21.87         0.45 o
   3   1   9        111.26        113.96         1.49 o
   4   1   9         34.72         35.47         1.50 o
  -5   2   9         89.24         92.93         1.28 o
  -4   2   9        223.79        225.89         2.06 o
  -3   2   9        265.95        266.75         2.12 o
  -2   2   9        170.53        164.76         1.20 o
  -1   2   9         32.03         31.36         0.47 o
   0   2   9        184.24        186.85         1.52 o
   1   2   9         12.01         11.72         0.36 o
   2   2   9         58.07         64.69         1.10 o
   3   2   9         28.29         27.88         1.25 o
   4   2   9         32.62         37.37         1.16 o
  -5   3   9          2.21          2.58         0.56 o
  -4   3   9        180.04        180.94         2.18 o
  -3   3   9         24.88         27.37         0.62 o
  -2   3   9          4.09          5.51         0.29 o
  -1   3   9          8.92          7.90         0.42 o
   0   3   9          2.56          3.16         0.26 o
   1   3   9         39.97         40.64         0.91 o
   2   3   9         44.20         44.22         1.19 o
   3   3   9         59.92         59.49         1.24 o
  -3   4   9         59.25         56.75         1.14 o
  -2   4   9         51.03         54.53         0.99 o
  -1   4   9          0.01          0.06         0.14 o
   0   4   9         11.13         12.22         1.13 o
   1   4   9         30.71         30.80         0.90 o
  -1  -6  10        124.22        143.41         3.33 o
   0  -6  10         65.80         67.42         1.87 o
   1  -6  10         42.42         43.88         0.91 o
   2  -6  10         63.25         66.13         1.38 o
  -2  -5  10          9.88          9.27         0.88 o
  -1  -5  10         25.87         24.13         1.47 o
   0  -5  10         22.27         23.90         0.81 o
   1  -5  10         38.38         37.42         0.88 o
   2  -5  10          2.71          1.42         0.28 o
   3  -5  10          0.09          0.48         0.18 o
  -3  -4  10         49.69         51.92         1.22 o
  -2  -4  10         47.64         47.01         1.84 o
  -1  -4  10         53.44         47.68         1.05 o
   0  -4  10         20.86         22.99         0.51 o
   1  -4  10          6.18          5.26         0.33 o
   2  -4  10         10.03          8.29         0.46 o
   3  -4  10         16.12         16.65         0.67 o
   4  -4  10          0.74          0.54         0.19 o
  -4  -3  10        151.93        164.83         2.32 o
  -3  -3  10         35.92         36.30         0.93 o
  -2  -3  10         69.98         71.02         1.07 o
  -1  -3  10         14.27         13.71         0.46 o
   0  -3  10        179.35        175.63         1.54 o
   1  -3  10         51.26         56.25         0.84 o
   2  -3  10        107.22        115.79         1.36 o
   3  -3  10          1.39          1.42         0.20 o
   4  -3  10         66.22         68.30         1.21 o
  -4  -2  10          1.02          0.61         0.22 o
  -3  -2  10          9.03          8.62         0.41 o
  -2  -2  10        109.27        110.42         1.13 o
  -1  -2  10          0.05          0.03         0.10 o
   0  -2  10        183.48        166.81         1.62 o
   1  -2  10          4.95          4.73         0.25 o
   2  -2  10         69.07         69.11         1.08 o
   3  -2  10          0.01          6.66         3.26 o
   4  -2  10        156.65        164.04         2.20 o
  -4  -1  10         23.68         24.12         0.78 o
  -3  -1  10          4.38          3.91         0.29 o
  -2  -1  10         13.00         12.24         0.49 o
  -1  -1  10          2.42          2.11         0.17 o
   0  -1  10         25.95         28.86         0.52 o
   1  -1  10         22.12         24.22         0.51 o
   2  -1  10         42.69         39.28         0.70 o
   3  -1  10          4.26          3.79         0.35 o
   4  -1  10          0.68          0.65         0.67 o
  -4   0  10        147.09        149.60         1.89 o
  -3   0  10          0.54          0.40         0.12 o
  -2   0  10         35.84         33.88         0.61 o
  -1   0  10         12.26         10.00         0.35 o
   0   0  10         34.70         35.90         0.63 o
   1   0  10         11.88         10.94         0.43 o
   2   0  10        141.45        143.62         1.83 o
   3   0  10          6.06          7.75         0.50 o
  -4   1  10          0.68          0.78         0.17 o
  -3   1  10         13.70         12.81         0.75 o
  -2   1  10        138.88        144.93         1.56 o
  -1   1  10         21.61         20.74         0.63 o
   0   1  10         56.23         50.54         0.81 o
   1   1  10         22.00         18.36         0.48 o
   2   1  10        251.79        269.65         3.43 o
   3   1  10         34.75         34.68         1.02 o
  -3   2  10          1.56          1.09         0.24 o
  -2   2  10         14.77         16.43         0.71 o
  -1   2  10          0.28          0.51         0.17 o
   0   2  10         20.21         20.37         0.66 o
   1   2  10         54.79         51.00         0.99 o
   2   2  10          2.50          1.87         0.38 o
  -1   3  10        100.08         98.54         1.82 o
   0  -4  11         66.39         67.35         1.27 o
   1  -4  11          2.85          1.34         0.23 o
  -2  -3  11         21.38         20.77         2.98 o
  -1  -3  11         48.77         51.65         1.04 o
   0  -3  11          9.55         10.06         0.51 o
   1  -3  11         18.29         19.41         0.62 o
   2  -3  11         21.60         26.78         0.79 o
  -2  -2  11        126.08        125.29         1.89 o
  -1  -2  11          0.01         -0.08         0.11 o
   0  -2  11         63.66         70.73         1.23 o
   1  -2  11         70.67         80.44         1.59 o
   2  -2  11          0.73          0.46         0.20 o
  -2  -1  11         27.89         26.00         0.86 o
  -1  -1  11          6.97          6.70         0.50 o
   0  -1  11         50.79         51.57         1.05 o
   1  -1  11          0.33          0.67         0.18 o
  -2   0  11         43.65         46.77         1.10 o
  -1   0  11        262.66        280.08         5.93 o
   0   0  11         15.09         12.79         0.58 o
   1   0  11         34.73         34.77         1.47 o
                                                
