# Supplementary material for: Preparation of a chloride salt of covalently modified isoniazid
Source: Acta Crystallogr E Crystallogr Commun. 2026 May 29;82(Pt 6):747–50. doi: 10.1107/S2056989026004809 (PMC13238994; doi:10.1107/S2056989026004809)
Supplement: Supplementary file 3 [file e-82-00747-Isup3.mol]

25_fecl3_i_0m_a.res in P-1
  --CCDC--091725    3D                              

 26 25  0  0  0  0  0  0  0  0999 V2000
    3.1106    5.2128    4.6762 C      0
    1.6695    3.8629    6.1787 C      0
    2.4596    3.5711    6.6180 H      0
    0.4317    3.4316    6.6037 C      0
    0.3633    2.8248    7.3315 H      0
    3.5879    6.6391    0.8580 C      0
    3.2948    5.8940    0.2929 H      0
    3.9012    7.3750    0.2918 H      0
    2.8374    6.9467    1.4080 H      0
    6.1091    6.3767    1.2596 C      0
    6.3297    7.3314    1.2711 H      0
    6.1872    6.0344    0.3447 H      0
    6.7282    5.8913    1.8439 H      0
    0.5699    5.1764    4.4773 C      0
    0.6084    5.7757    3.7412 H      0
    1.7431    4.7362    5.0913 C      0
   -0.6472    4.7309    4.9520 C      0
   -1.4555    5.0288    4.5515 H      0
    4.7052    6.1823    1.7477 C      0
    3.2658    5.4147    3.3463 N      0
    2.6629    5.0764    2.7758 H      0
   -0.6797    3.8713    5.9863 N      0
   -1.4830    3.5415    6.2840 H      0
    4.5831    5.6401    2.9045 N      0
    3.9755    5.4100    5.5194 O      0
   -2.8663    2.2329    7.2538 Cl     0
  1 16  1
  1 20  1
  1 25  1
  2  3  1
  2  4  1
  2 16  1
  4  5  1
  4 22  1
  6  7  1
  6  8  1
  6  9  1
  6 19  1
 10 11  1
 10 12  1
 10 13  1
 10 19  1
 14 15  1
 14 16  1
 14 17  1
 17 18  1
 17 22  1
 19 24  1
 20 21  1
 20 24  1
 22 23  1
M  END
$$$$
