# Supplementary material for: Preparation of a chloride salt of covalently modified isoniazid
Source: Acta Crystallogr E Crystallogr Commun. 2026 May 29;82(Pt 6):747–50. doi: 10.1107/S2056989026004809 (PMC13238994; doi:10.1107/S2056989026004809)
Supplement: Supplementary file 4 [file e-82-00747-Isup4.cml]

<?xml version="1.0" ?>
<cml>
<molecule title="4-[N&#39;-(Propan-2-ylidene)hydrazinecarbonyl]pyridin-1-ium chloride" id="m1">
  <atomArray>
    <atom id="a1" elementType="Cl" formalCharge="-1" />
    <atom id="a2" elementType="C" />
    <atom id="a3" elementType="C" />
    <atom id="a4" elementType="C" />
    <atom id="a5" elementType="N" />
    <atom id="a6" elementType="N" />
    <atom id="a7" elementType="C" />
    <atom id="a8" elementType="O" />
    <atom id="a9" elementType="C" />
    <atom id="a10" elementType="C" />
    <atom id="a11" elementType="C" />
    <atom id="a12" elementType="N" formalCharge="1" />
    <atom id="a13" elementType="C" />
    <atom id="a14" elementType="C" />
  </atomArray>
  <bondArray>
    <bond atomRefs2="a2 a3" order="1" />
    <bond atomRefs2="a3 a4" order="1" />
    <bond atomRefs2="a3 a5" order="2">
      <bondStereo convention="MDL" conventionValue="3" />
    </bond>
    <bond atomRefs2="a5 a6" order="1" />
    <bond atomRefs2="a6 a7" order="1" />
    <bond atomRefs2="a7 a8" order="2" />
    <bond atomRefs2="a7 a9" order="1" />
    <bond atomRefs2="a9 a10" order="2">
      <bondStereo>T</bondStereo>
    </bond>
    <bond atomRefs2="a10 a11" order="1" />
    <bond atomRefs2="a11 a12" order="2">
      <bondStereo>C</bondStereo>
    </bond>
    <bond atomRefs2="a12 a13" order="1" />
    <bond atomRefs2="a13 a14" order="2">
      <bondStereo>C</bondStereo>
    </bond>
    <bond atomRefs2="a9 a14" order="1" />
  </bondArray>
</molecule>
</cml>
